# Supplementary material for: Crystal structure of penoxsulam
Source: Acta Crystallogr E Crystallogr Commun. 2017 Aug 8;73(Pt 9):1312–5. doi: 10.1107/S2056989017011458 (PMC5588569; doi:10.1107/S2056989017011458)
Supplement: Supplementary file 1 [file e-73-01312-sup1.cif]

##############################################################################
#                                                                            #
# This CIF contains the data in a paper accepted for publication in          #
# Acta Crystallographica Section E. It conforms to the requirements of       #
# Notes for Authors for Acta Crystallographica Section E, and has been       #
# peer reviewed under the auspices of the IUCr Commission on Journals.       #
#                                                                            #
# Full details of the Crystallographic Information File format               #
# are given in the paper "The Crystallographic Information File (CIF):       #
# a New Standard Archive File for Crystallography" by S. R. Hall, F. H.      #
# Allen and I. D. Brown [Acta Cryst. (1991), A47, 655-685].                  #
#                                                                            #
# The current version of the core CIF dictionary is obtainable from          #
# ftp://ftp.iucr.org/pub/cif_core.dic.                                       #
#                                                                            #
# Software is freely available for graphical display of the structure(s)     #
# in this CIF. For information consult the CIF software page                 #
# http://www.iucr.org/resources/cif/software.                                #
#                                                                            #
# This file may be used for bona fide research purposes within the           #
# scientific community so long as proper attribution is given to the journal # 
# article from which it was obtained.                                        #
#                                                                            #
##############################################################################
data_I
_database_code_depnum_ccdc_archive 'CCDC 1566461'
_audit_creation_method     'SHELXL-2014/7'
_chemical_name_systematic
;\
2-(2,2-Difluoroethoxy)-<i>N</i>-(5,8-dimethoxy-1,2,4-triazolo[1,5-<i>c</i>]\
pyrimidin-2-yl)-6-(trifluoromethyl)benzenesulfonamide
;
_chemical_name_common     penoxsulam
_chemical_formula_moiety     'C16 H14 F5 N5 O5 S'
_chemical_formula_sum     'C16 H14 F5 N5 O5 S'
_chemical_formula_iupac     'C16 H14 F5 N5 O5 S'
_chemical_formula_weight     483.38
_chemical_melting_point     ?
_shelx_space_group_comment
;
The symmetry employed for this shelxl refinement is uniquely defined
by the following loop, which should always be used as a source of
symmetry information in preference to the above space-group names.
They are only intended as comments.
;
_space_group_crystal_system     triclinic
_space_group_name_H-M_alt     'P -1'
_space_group_name_Hall     '-P 1'
loop_
    _space_group_symop_operation_xyz
    'x, y, z'
    '-x, -y, -z'
_cell_length_a     8.1945(3)
_cell_length_b     8.3733(3)
_cell_length_c     28.3277(9)
_cell_angle_alpha     82.698(2)
_cell_angle_beta     84.183(2)
_cell_angle_gamma     81.814(2)
_cell_volume     1901.43(12)
_cell_formula_units_Z     4
_cell_measurement_reflns_used     9990
_cell_measurement_theta_min     2.47
_cell_measurement_theta_max     27.28
_cell_measurement_temperature     173(2)
_exptl_crystal_description     plate
_exptl_crystal_colour     colourless
_exptl_crystal_size_max     0.400
_exptl_crystal_size_mid     0.190
_exptl_crystal_size_min     0.110
_exptl_crystal_density_diffrn     1.689
_exptl_crystal_density_meas     ?
_exptl_crystal_density_method     ?
_exptl_crystal_F_000     984
_exptl_absorpt_coefficient_mu     0.261
_exptl_absorpt_correction_type     multi-scan
_exptl_absorpt_process_details
;
(SADABS; Bruker, 2014)
;
_shelx_estimated_absorpt_T_min     0.903
_shelx_estimated_absorpt_T_max     0.972
_exptl_absorpt_correction_T_min     0.6456
_exptl_absorpt_correction_T_max     0.7457
_diffrn_ambient_temperature     173(2)
_diffrn_radiation_type     MoK\a
_diffrn_radiation_wavelength     0.71073
_diffrn_measurement_device_type     'Bruker APEXII CCD'
_diffrn_measurement_method     '\f and \w scans'
_diffrn_detector_area_resol_mean     ?
_diffrn_reflns_number     24336
_diffrn_reflns_av_R_equivalents     0.0320
_diffrn_reflns_theta_min     1.455
_diffrn_reflns_theta_max     24.997
_diffrn_reflns_theta_full     24.997
_diffrn_measured_fraction_theta_max     0.984
_diffrn_measured_fraction_theta_full     0.984
_diffrn_reflns_limit_h_min     -9
_diffrn_reflns_limit_h_max     9
_diffrn_reflns_limit_k_min     -9
_diffrn_reflns_limit_k_max     9
_diffrn_reflns_limit_l_min     -32
_diffrn_reflns_limit_l_max     33
_refine_special_details     ?
_reflns_number_total     6571
_reflns_number_gt     5503
_reflns_threshold_expression     'I > 2\s(I)'
_refine_ls_structure_factor_coef     Fsqd
_refine_ls_matrix_type     full
_refine_ls_R_factor_all     0.0541
_refine_ls_R_factor_gt     0.0440
_refine_ls_wR_factor_gt     0.1014
_refine_ls_wR_factor_ref     0.1058
_refine_ls_goodness_of_fit_ref     1.045
_refine_ls_restrained_S_all     1.045
_refine_ls_number_reflns     6571
_refine_ls_number_parameters     581
_refine_ls_number_restraints     1
_refine_ls_hydrogen_treatment     constr
_refine_ls_weighting_scheme     calc
_refine_ls_weighting_details
              'w=1/[\s^2^(Fo^2^)+(0.0438P)^2^+1.5689P] where P=(Fo^2^+2Fc^2^)/3'
_atom_sites_solution_hydrogens     geom
_atom_sites_solution_primary     ?
_atom_sites_solution_secondary     ?
_refine_ls_shift/su_max     0.001
_refine_ls_shift/su_mean     0.000
_refine_diff_density_max     0.469
_refine_diff_density_min     -0.517
_refine_ls_extinction_method     none
_refine_ls_extinction_coef     .
loop_
    _atom_type_symbol
    _atom_type_description
    _atom_type_scat_dispersion_real
    _atom_type_scat_dispersion_imag
    _atom_type_scat_source
    'C' 'C' 0.0033 0.0016
                         'International Tables Vol C Tables 4.2.6.8 and 6.1.1.4'
    'H' 'H' 0.0000 0.0000
                         'International Tables Vol C Tables 4.2.6.8 and 6.1.1.4'
    'N' 'N' 0.0061 0.0033
                         'International Tables Vol C Tables 4.2.6.8 and 6.1.1.4'
    'O' 'O' 0.0106 0.0060
                         'International Tables Vol C Tables 4.2.6.8 and 6.1.1.4'
    'F' 'F' 0.0171 0.0103
                         'International Tables Vol C Tables 4.2.6.8 and 6.1.1.4'
    'S' 'S' 0.1246 0.1234
                         'International Tables Vol C Tables 4.2.6.8 and 6.1.1.4'
_computing_data_collection
;
APEX2 (Bruker, 2014)
;
_computing_cell_refinement
;
SAINT (Bruker, 2014)
;
_computing_data_reduction
;
SAINT (Bruker, 2014)
;
_computing_structure_solution
;
SHELXS97 (Sheldrick, 2008)
;
_computing_structure_refinement
;
SHELXL2014 (Sheldrick, 2015)
;
_computing_molecular_graphics
;
DIAMOND (Brandenburg, 2010)
;
_computing_publication_material
;
SHELXTL (Sheldrick, 2008) and publCIF (Westrip, 2010)
;
loop_
    _atom_site_type_symbol
    _atom_site_label
    _atom_site_fract_x
    _atom_site_fract_y
    _atom_site_fract_z
    _atom_site_U_iso_or_equiv
    _atom_site_adp_type
    _atom_site_calc_flag
    _atom_site_occupancy
    _atom_site_disorder_assembly
    _atom_site_disorder_group
    S S1 0.40491(7) 0.27322(7) 0.33986(2) 0.02327(15) Uani d 1 . .
    S S2 1.17808(7) 0.29094(7) 0.15763(2) 0.02404(15) Uani d 1 . .
    F F1 0.6784(2) -0.21313(19) 0.28932(6) 0.0473(4) Uani d 1 . .
    F F2 0.6798(2) -0.2261(2) 0.36604(6) 0.0526(5) Uani d 1 . .
    F F3 0.0164(2) 0.53003(19) 0.34514(6) 0.0477(4) Uani d 1 . .
    F F4 0.18482(19) 0.53143(16) 0.28142(5) 0.0326(3) Uani d 1 . .
    F F5 -0.0713(2) 0.51888(19) 0.27738(6) 0.0465(4) Uani d 1 . .
    F F6 0.6485(2) 0.5512(2) 0.21727(6) 0.0501(4) Uani d 1 . .
    F F7 0.6787(3) 0.5868(2) 0.13991(7) 0.0629(5) Uani d 1 . .
    F F8 1.4342(2) -0.0947(2) 0.15363(6) 0.0505(5) Uani d 1 . .
    F F9 1.39010(18) 0.03048(19) 0.21686(5) 0.0381(4) Uani d 1 . .
    F F10 1.3647(2) -0.22070(19) 0.22130(6) 0.0523(5) Uani d 1 . .
    O O1 0.4016(2) -0.06137(18) 0.33033(6) 0.0292(4) Uani d 1 . .
    O O2 0.3455(2) 0.42426(19) 0.35764(6) 0.0343(4) Uani d 1 . .
    O O3 0.5333(2) 0.2632(2) 0.30221(6) 0.0356(4) Uani d 1 . .
    O O4 0.3555(3) -0.3031(3) 0.52168(8) 0.0591(6) Uani d 1 . .
    O O5 0.0298(3) 0.3079(3) 0.51945(7) 0.0460(5) Uani d 1 . .
    O O6 0.8254(2) 0.2966(2) 0.17644(6) 0.0309(4) Uani d 1 . .
    O O7 1.1568(2) 0.3944(2) 0.19444(6) 0.0349(4) Uani d 1 . .
    O O8 1.3393(2) 0.2352(2) 0.13777(6) 0.0334(4) Uani d 1 . .
    O O9 0.7015(3) 0.3776(3) -0.02223(8) 0.0535(6) Uani d 1 . .
    O O10 1.3171(3) 0.0395(3) -0.02043(7) 0.0449(5) Uani d 1 . .
    N N1 0.4795(2) 0.1502(2) 0.38497(7) 0.0250(4) Uani d 1 . .
    H H1N 0.5842 0.1083 0.3822 0.030 Uiso calc 1 . .
    N N2 0.4113(3) -0.0440(2) 0.44874(8) 0.0315(5) Uani d 1 . .
    N N3 0.2718(3) 0.2139(2) 0.44832(7) 0.0293(5) Uani d 1 . .
    N N4 0.2201(3) 0.1158(3) 0.48799(7) 0.0360(5) Uani d 1 . .
    N N5 0.0657(4) 0.0425(4) 0.55905(8) 0.0537(7) Uani d 1 . .
    N N6 1.0775(3) 0.3946(2) 0.11402(7) 0.0273(5) Uani d 1 . .
    H H6N 1.0315 0.4945 0.1175 0.033 Uiso calc 1 . .
    N N7 0.9191(3) 0.3767(2) 0.05042(7) 0.0313(5) Uani d 1 . .
    N N8 1.1790(3) 0.2324(3) 0.05044(7) 0.0303(5) Uani d 1 . .
    N N9 1.1034(3) 0.2116(3) 0.01107(7) 0.0354(5) Uani d 1 . .
    N N10 1.0719(3) 0.1088(3) -0.05969(8) 0.0483(6) Uani d 1 . .
    C C1 0.4275(3) -0.2344(3) 0.33482(10) 0.0319(6) Uani d 1 . .
    H H1A 0.3768 -0.2749 0.3091 0.038 Uiso calc 1 . .
    H H1B 0.3776 -0.2797 0.3661 0.038 Uiso calc 1 . .
    C C2 0.6090(4) -0.2821(3) 0.33091(10) 0.0366(7) Uani d 1 . .
    H H2 0.6349 -0.4030 0.3329 0.044 Uiso calc 1 . .
    C C3 0.2487(3) 0.0195(3) 0.32428(8) 0.0226(5) Uani d 1 . .
    C C4 0.1131(3) -0.0560(3) 0.31745(9) 0.0283(6) Uani d 1 . .
    H H4 0.1223 -0.1710 0.3198 0.034 Uiso calc 1 . .
    C C5 -0.0334(3) 0.0372(3) 0.30731(9) 0.0319(6) Uani d 1 . .
    H H5 -0.1263 -0.0142 0.3032 0.038 Uiso calc 1 . .
    C C6 -0.0480(3) 0.2044(3) 0.30301(9) 0.0291(6) Uani d 1 . .
    H H6 -0.1488 0.2671 0.2944 0.035 Uiso calc 1 . .
    C C7 0.0837(3) 0.2816(3) 0.31124(8) 0.0219(5) Uani d 1 . .
    C C8 0.2322(3) 0.1891(3) 0.32403(7) 0.0188(5) Uani d 1 . .
    C C9 0.0556(3) 0.4652(3) 0.30368(9) 0.0303(6) Uani d 1 . .
    C C10 0.3842(3) 0.1093(3) 0.42737(8) 0.0264(5) Uani d 1 . .
    C C11 0.3046(3) -0.0355(3) 0.48755(9) 0.0303(6) Uani d 1 . .
    C C12 0.2670(4) -0.1556(4) 0.52547(11) 0.0451(8) Uani d 1 . .
    C C13 0.1508(4) -0.1123(4) 0.55917(10) 0.0472(8) Uani d 1 . .
    H H13 0.1246 -0.1919 0.5848 0.057 Uiso calc 1 . .
    C C14 0.1007(4) 0.1546(4) 0.52415(9) 0.0400(7) Uani d 1 . .
    C C15 0.3152(5) -0.4323(4) 0.55754(13) 0.0761(13) Uani d 1 . .
    H H15A 0.3362 -0.4064 0.5890 0.114 Uiso calc 1 . .
    H H15B 0.3837 -0.5338 0.5506 0.114 Uiso calc 1 . .
    H H15C 0.1981 -0.4448 0.5575 0.114 Uiso calc 1 . .
    C C16 -0.0932(4) 0.3529(4) 0.55773(11) 0.0618(10) Uani d 1 . .
    H H16A -0.1876 0.2927 0.5580 0.093 Uiso calc 1 . .
    H H16B -0.1309 0.4697 0.5526 0.093 Uiso calc 1 . .
    H H16C -0.0443 0.3266 0.5884 0.093 Uiso calc 1 . .
    C C17 0.6501(3) 0.3241(3) 0.17727(11) 0.0388(7) Uani d 1 . .
    H H17A 0.5996 0.2640 0.2062 0.047 Uiso calc 1 . .
    H H17B 0.6132 0.2872 0.1487 0.047 Uiso calc 1 . .
    C C18 0.6008(4) 0.5018(4) 0.17763(12) 0.0460(8) Uani d 1 . .
    H H18 0.4782 0.5284 0.1767 0.055 Uiso calc 1 . .
    C C19 0.8998(3) 0.1400(3) 0.17952(8) 0.0244(5) Uani d 1 . .
    C C20 0.8126(3) 0.0072(3) 0.18630(9) 0.0326(6) Uani d 1 . .
    H H20 0.6953 0.0231 0.1871 0.039 Uiso calc 1 . .
    C C21 0.8963(3) -0.1464(3) 0.19184(9) 0.0350(6) Uani d 1 . .
    H H21 0.8369 -0.2372 0.1948 0.042 Uiso calc 1 . .
    C C22 1.0651(3) -0.1711(3) 0.19321(9) 0.0321(6) Uani d 1 . .
    H H22 1.1208 -0.2783 0.1991 0.039 Uiso calc 1 . .
    C C23 1.1547(3) -0.0404(3) 0.18604(8) 0.0238(5) Uani d 1 . .
    C C24 1.0729(3) 0.1177(3) 0.17622(8) 0.0203(5) Uani d 1 . .
    C C25 1.3353(3) -0.0779(3) 0.19369(9) 0.0344(6) Uani d 1 . .
    C C26 1.0613(3) 0.3314(3) 0.07141(8) 0.0257(5) Uani d 1 . .
    C C27 0.9510(3) 0.2979(3) 0.01135(8) 0.0275(6) Uani d 1 . .
    C C28 0.8526(4) 0.2892(3) -0.02617(10) 0.0407(7) Uani d 1 . .
    C C29 0.9154(4) 0.1956(4) -0.05974(9) 0.0422(7) Uani d 1 . .
    H H29 0.8498 0.1880 -0.0850 0.051 Uiso calc 1 . .
    C C30 1.1653(4) 0.1154(3) -0.02503(9) 0.0369(7) Uani d 1 . .
    C C31 0.5908(5) 0.3640(5) -0.05730(12) 0.0651(10) Uani d 1 . .
    H H31A 0.6383 0.4036 -0.0891 0.098 Uiso calc 1 . .
    H H31B 0.4841 0.4291 -0.0501 0.098 Uiso calc 1 . .
    H H31C 0.5747 0.2500 -0.0567 0.098 Uiso calc 1 . .
    C C32 1.3861(4) -0.0568(4) -0.05853(11) 0.0574(9) Uani d 1 . .
    H H32A 1.3238 -0.1487 -0.0580 0.086 Uiso calc 1 . .
    H H32B 1.5023 -0.0976 -0.0540 0.086 Uiso calc 1 . .
    H H32C 1.3789 0.0106 -0.0894 0.086 Uiso calc 1 . .
loop_
    _atom_site_aniso_label
    _atom_site_aniso_U_11
    _atom_site_aniso_U_22
    _atom_site_aniso_U_33
    _atom_site_aniso_U_12
    _atom_site_aniso_U_13
    _atom_site_aniso_U_23
    S1 0.0248(3) 0.0191(3) 0.0273(3) -0.0096(2) -0.0074(2) 0.0035(2)
    S2 0.0227(3) 0.0273(3) 0.0243(3) -0.0104(3) -0.0056(2) -0.0001(2)
    F1 0.0495(11) 0.0363(9) 0.0517(10) -0.0063(8) 0.0157(8) -0.0038(8)
    F2 0.0434(11) 0.0549(11) 0.0572(11) 0.0058(8) -0.0152(9) -0.0032(9)
    F3 0.0608(12) 0.0387(9) 0.0427(9) 0.0094(8) -0.0013(8) -0.0212(7)
    F4 0.0448(9) 0.0202(7) 0.0334(8) -0.0065(6) -0.0109(7) 0.0034(6)
    F5 0.0383(10) 0.0389(9) 0.0598(11) 0.0152(7) -0.0215(8) -0.0052(8)
    F6 0.0374(10) 0.0509(10) 0.0675(12) -0.0021(8) -0.0103(8) -0.0271(9)
    F7 0.0708(14) 0.0459(10) 0.0689(13) 0.0095(10) -0.0230(11) 0.0004(9)
    F8 0.0353(10) 0.0617(11) 0.0460(10) 0.0086(8) 0.0167(8) -0.0063(8)
    F9 0.0239(8) 0.0547(10) 0.0349(8) -0.0035(7) -0.0082(6) 0.0007(7)
    F10 0.0421(11) 0.0414(9) 0.0616(11) 0.0160(8) -0.0023(8) 0.0140(8)
    O1 0.0291(10) 0.0136(8) 0.0455(10) -0.0016(7) -0.0089(8) -0.0020(7)
    O2 0.0486(12) 0.0161(8) 0.0417(10) -0.0081(8) -0.0193(9) -0.0008(7)
    O3 0.0253(10) 0.0465(11) 0.0347(10) -0.0149(8) -0.0016(8) 0.0073(8)
    O4 0.0559(15) 0.0501(14) 0.0696(15) -0.0188(12) -0.0251(12) 0.0290(11)
    O5 0.0544(14) 0.0528(13) 0.0349(11) -0.0212(11) 0.0097(9) -0.0158(9)
    O6 0.0160(9) 0.0283(9) 0.0490(11) -0.0019(7) -0.0057(8) -0.0056(8)
    O7 0.0458(12) 0.0342(10) 0.0298(10) -0.0159(9) -0.0095(8) -0.0062(8)
    O8 0.0191(9) 0.0468(11) 0.0346(10) -0.0121(8) -0.0033(7) 0.0041(8)
    O9 0.0629(16) 0.0460(12) 0.0560(13) -0.0108(11) -0.0342(11) 0.0043(10)
    O10 0.0409(13) 0.0634(13) 0.0343(11) -0.0178(11) 0.0065(9) -0.0158(10)
    N1 0.0177(11) 0.0273(11) 0.0302(11) -0.0045(8) -0.0094(8) 0.0041(9)
    N2 0.0320(13) 0.0284(11) 0.0357(12) -0.0117(10) -0.0146(10) 0.0086(9)
    N3 0.0346(13) 0.0310(11) 0.0249(11) -0.0144(10) -0.0046(9) -0.0004(9)
    N4 0.0387(14) 0.0455(14) 0.0273(12) -0.0188(11) -0.0086(10) 0.0014(10)
    N5 0.0623(19) 0.079(2) 0.0285(13) -0.0423(16) -0.0065(12) 0.0003(13)
    N6 0.0355(13) 0.0201(10) 0.0276(11) -0.0067(9) -0.0086(9) 0.0003(8)
    N7 0.0346(13) 0.0272(11) 0.0332(12) -0.0091(10) -0.0120(10) 0.0055(9)
    N8 0.0332(13) 0.0358(12) 0.0242(11) -0.0126(10) -0.0043(9) -0.0018(9)
    N9 0.0446(15) 0.0384(13) 0.0262(12) -0.0190(11) -0.0053(10) 0.0026(10)
    N10 0.0610(15) 0.0614(17) 0.0280(12) -0.0318(12) -0.0021(12) -0.0012(11)
    C1 0.0404(16) 0.0120(11) 0.0417(15) -0.0024(11) -0.0001(12) -0.0003(10)
    C2 0.0409(17) 0.0201(13) 0.0451(17) 0.0000(12) 0.0027(13) 0.0004(12)
    C3 0.0243(14) 0.0218(12) 0.0212(12) -0.0040(10) -0.0013(10) 0.0005(9)
    C4 0.0325(15) 0.0232(12) 0.0317(14) -0.0128(11) -0.0013(11) -0.0039(10)
    C5 0.0253(14) 0.0408(15) 0.0337(14) -0.0175(12) 0.0000(11) -0.0069(12)
    C6 0.0192(13) 0.0387(15) 0.0300(13) -0.0029(11) -0.0016(10) -0.0075(11)
    C7 0.0218(13) 0.0239(12) 0.0199(11) -0.0014(10) -0.0008(9) -0.0049(9)
    C8 0.0214(13) 0.0177(11) 0.0180(11) -0.0064(9) -0.0005(9) -0.0011(9)
    C9 0.0319(15) 0.0264(13) 0.0319(14) 0.0070(11) -0.0075(11) -0.0090(11)
    C10 0.0281(14) 0.0276(13) 0.0268(13) -0.0126(11) -0.0119(11) 0.0021(10)
    C11 0.0300(15) 0.0359(15) 0.0285(14) -0.0172(12) -0.0143(11) 0.0068(11)
    C12 0.0468(19) 0.0523(19) 0.0403(17) -0.0251(16) -0.0251(15) 0.0175(14)
    C13 0.056(2) 0.065(2) 0.0266(15) -0.0373(18) -0.0174(14) 0.0175(14)
    C14 0.0433(18) 0.059(2) 0.0240(14) -0.0256(15) -0.0038(12) -0.0066(13)
    C15 0.099(3) 0.062(2) 0.072(2) -0.043(2) -0.039(2) 0.0379(19)
    C16 0.071(2) 0.078(2) 0.0443(19) -0.036(2) 0.0250(17) -0.0330(18)
    C17 0.0167(14) 0.0439(16) 0.0591(18) -0.0001(12) -0.0096(12) -0.0178(14)
    C18 0.0244(16) 0.0511(18) 0.067(2) 0.0050(14) -0.0176(14) -0.0227(16)
    C19 0.0220(13) 0.0267(13) 0.0252(12) -0.0033(10) -0.0033(10) -0.0045(10)
    C20 0.0242(14) 0.0402(15) 0.0362(15) -0.0136(12) -0.0006(11) -0.0065(12)
    C21 0.0431(18) 0.0301(14) 0.0355(15) -0.0191(13) 0.0012(12) -0.0059(11)
    C22 0.0437(17) 0.0238(13) 0.0280(13) -0.0046(12) 0.0018(12) -0.0036(10)
    C23 0.0251(13) 0.0263(13) 0.0185(11) -0.0025(10) 0.0038(10) -0.0020(10)
    C24 0.0182(12) 0.0238(12) 0.0195(11) -0.0059(10) -0.0009(9) -0.0022(9)
    C25 0.0301(15) 0.0367(15) 0.0312(14) 0.0040(12) 0.0026(12) 0.0019(12)
    C26 0.0300(14) 0.0230(12) 0.0254(13) -0.0114(11) -0.0061(11) 0.0043(10)
    C27 0.0373(16) 0.0241(13) 0.0230(13) -0.0144(11) -0.0087(11) 0.0072(10)
    C28 0.053(2) 0.0354(15) 0.0367(16) -0.0185(14) -0.0211(14) 0.0123(13)
    C29 0.0613(17) 0.0504(18) 0.0212(13) -0.0282(13) -0.0155(13) 0.0046(12)
    C30 0.0489(19) 0.0424(16) 0.0233(14) -0.0242(14) 0.0030(12) -0.0027(12)
    C31 0.066(3) 0.073(2) 0.062(2) -0.022(2) -0.0397(19) 0.0113(18)
    C32 0.056(2) 0.081(2) 0.0413(18) -0.0272(19) 0.0199(16) -0.0260(17)
_geom_special_details
;
 All esds (except the esd in the dihedral angle between two l.s. planes)
 are estimated using the full covariance matrix.  The cell esds are taken
 into account individually in the estimation of esds in distances, angles
 and torsion angles; correlations between esds in cell parameters are only
 used when they are defined by crystal symmetry.  An approximate (isotropic)
 treatment of cell esds is used for estimating esds involving l.s. planes.
;
loop_
    _geom_bond_atom_site_label_1
    _geom_bond_atom_site_label_2
    _geom_bond_site_symmetry_2
    _geom_bond_distance
    _geom_bond_publ_flag
    S1 O3 . 1.4217(18) ?
    S1 O2 . 1.4238(18) ?
    S1 N1 . 1.6466(19) ?
    S1 C8 . 1.787(2) ?
    S2 O7 . 1.4207(18) ?
    S2 O8 . 1.4210(18) ?
    S2 N6 . 1.640(2) ?
    S2 C24 . 1.788(2) ?
    F1 C2 . 1.353(3) ?
    F2 C2 . 1.364(3) ?
    F3 C9 . 1.346(3) ?
    F4 C9 . 1.330(3) ?
    F5 C9 . 1.333(3) ?
    F6 C18 . 1.355(3) ?
    F7 C18 . 1.361(4) ?
    F8 C25 . 1.336(3) ?
    F9 C25 . 1.335(3) ?
    F10 C25 . 1.348(3) ?
    O1 C3 . 1.353(3) ?
    O1 C1 . 1.425(3) ?
    O4 C12 . 1.351(4) ?
    O4 C15 . 1.438(4) ?
    O5 C14 . 1.328(4) ?
    O5 C16 . 1.452(3) ?
    O6 C19 . 1.361(3) ?
    O6 C17 . 1.420(3) ?
    O9 C28 . 1.351(4) ?
    O9 C31 . 1.436(4) ?
    O10 C30 . 1.324(4) ?
    O10 C32 . 1.450(3) ?
    N1 C10 . 1.397(3) ?
    N1 H1N . 0.8800 ?
    N2 C11 . 1.336(3) ?
    N2 C10 . 1.346(3) ?
    N3 C10 . 1.326(3) ?
    N3 N4 . 1.373(3) ?
    N4 C11 . 1.355(3) ?
    N4 C14 . 1.380(4) ?
    N5 C14 . 1.313(4) ?
    N5 C13 . 1.382(4) ?
    N6 C26 . 1.403(3) ?
    N6 H6N . 0.8800 ?
    N7 C27 . 1.344(3) ?
    N7 C26 . 1.346(3) ?
    N8 C26 . 1.323(3) ?
    N8 N9 . 1.370(3) ?
    N9 C27 . 1.350(3) ?
    N9 C30 . 1.393(3) ?
    N10 C30 . 1.316(4) ?
    N10 C29 . 1.381(4) ?
    C1 C2 . 1.481(4) ?
    C1 H1A . 0.9900 ?
    C1 H1B . 0.9900 ?
    C2 H2 . 1.0000 ?
    C3 C4 . 1.395(3) ?
    C3 C8 . 1.406(3) ?
    C4 C5 . 1.371(4) ?
    C4 H4 . 0.9500 ?
    C5 C6 . 1.379(4) ?
    C5 H5 . 0.9500 ?
    C6 C7 . 1.388(3) ?
    C6 H6 . 0.9500 ?
    C7 C8 . 1.401(3) ?
    C7 C9 . 1.513(3) ?
    C11 C12 . 1.417(4) ?
    C12 C13 . 1.324(5) ?
    C13 H13 . 0.9500 ?
    C15 H15A . 0.9800 ?
    C15 H15B . 0.9800 ?
    C15 H15C . 0.9800 ?
    C16 H16A . 0.9800 ?
    C16 H16B . 0.9800 ?
    C16 H16C . 0.9800 ?
    C17 C18 . 1.487(4) ?
    C17 H17A . 0.9900 ?
    C17 H17B . 0.9900 ?
    C18 H18 . 1.0000 ?
    C19 C20 . 1.389(3) ?
    C19 C24 . 1.399(3) ?
    C20 C21 . 1.367(4) ?
    C20 H20 . 0.9500 ?
    C21 C22 . 1.373(4) ?
    C21 H21 . 0.9500 ?
    C22 C23 . 1.386(3) ?
    C22 H22 . 0.9500 ?
    C23 C24 . 1.403(3) ?
    C23 C25 . 1.501(4) ?
    C27 C28 . 1.413(4) ?
    C28 C29 . 1.326(4) ?
    C29 H29 . 0.9500 ?
    C31 H31A . 0.9800 ?
    C31 H31B . 0.9800 ?
    C31 H31C . 0.9800 ?
    C32 H32A . 0.9800 ?
    C32 H32B . 0.9800 ?
    C32 H32C . 0.9800 ?
loop_
    _geom_angle_atom_site_label_1
    _geom_angle_atom_site_label_2
    _geom_angle_atom_site_label_3
    _geom_angle_site_symmetry_1
    _geom_angle_site_symmetry_3
    _geom_angle
    _geom_angle_publ_flag
    O3 S1 O2 . . 120.60(11) ?
    O3 S1 N1 . . 104.84(11) ?
    O2 S1 N1 . . 106.54(10) ?
    O3 S1 C8 . . 109.19(10) ?
    O2 S1 C8 . . 108.35(11) ?
    N1 S1 C8 . . 106.43(10) ?
    O7 S2 O8 . . 120.38(11) ?
    O7 S2 N6 . . 104.97(11) ?
    O8 S2 N6 . . 107.16(11) ?
    O7 S2 C24 . . 109.88(10) ?
    O8 S2 C24 . . 107.92(11) ?
    N6 S2 C24 . . 105.54(10) ?
    C3 O1 C1 . . 120.10(19) ?
    C12 O4 C15 . . 116.5(3) ?
    C14 O5 C16 . . 115.5(2) ?
    C19 O6 C17 . . 117.77(19) ?
    C28 O9 C31 . . 116.7(3) ?
    C30 O10 C32 . . 115.5(2) ?
    C10 N1 S1 . . 123.11(17) ?
    C10 N1 H1N . . 118.4 ?
    S1 N1 H1N . . 118.4 ?
    C11 N2 C10 . . 100.9(2) ?
    C10 N3 N4 . . 100.3(2) ?
    C11 N4 N3 . . 109.7(2) ?
    C11 N4 C14 . . 121.8(2) ?
    N3 N4 C14 . . 128.4(2) ?
    C14 N5 C13 . . 119.3(3) ?
    C26 N6 S2 . . 123.03(17) ?
    C26 N6 H6N . . 118.5 ?
    S2 N6 H6N . . 118.5 ?
    C27 N7 C26 . . 100.8(2) ?
    C26 N8 N9 . . 100.1(2) ?
    C27 N9 N8 . . 110.4(2) ?
    C27 N9 C30 . . 121.9(2) ?
    N8 N9 C30 . . 127.7(2) ?
    C30 N10 C29 . . 120.1(3) ?
    O1 C1 C2 . . 106.3(2) ?
    O1 C1 H1A . . 110.5 ?
    C2 C1 H1A . . 110.5 ?
    O1 C1 H1B . . 110.5 ?
    C2 C1 H1B . . 110.5 ?
    H1A C1 H1B . . 108.7 ?
    F1 C2 F2 . . 105.6(2) ?
    F1 C2 C1 . . 110.6(2) ?
    F2 C2 C1 . . 110.8(2) ?
    F1 C2 H2 . . 109.9 ?
    F2 C2 H2 . . 109.9 ?
    C1 C2 H2 . . 109.9 ?
    O1 C3 C4 . . 123.6(2) ?
    O1 C3 C8 . . 116.1(2) ?
    C4 C3 C8 . . 120.3(2) ?
    C5 C4 C3 . . 119.5(2) ?
    C5 C4 H4 . . 120.3 ?
    C3 C4 H4 . . 120.3 ?
    C4 C5 C6 . . 121.0(2) ?
    C4 C5 H5 . . 119.5 ?
    C6 C5 H5 . . 119.5 ?
    C5 C6 C7 . . 120.4(2) ?
    C5 C6 H6 . . 119.8 ?
    C7 C6 H6 . . 119.8 ?
    C6 C7 C8 . . 119.8(2) ?
    C6 C7 C9 . . 115.7(2) ?
    C8 C7 C9 . . 124.5(2) ?
    C7 C8 C3 . . 118.7(2) ?
    C7 C8 S1 . . 124.01(17) ?
    C3 C8 S1 . . 117.28(18) ?
    F4 C9 F5 . . 106.3(2) ?
    F4 C9 F3 . . 107.5(2) ?
    F5 C9 F3 . . 105.6(2) ?
    F4 C9 C7 . . 113.7(2) ?
    F5 C9 C7 . . 111.2(2) ?
    F3 C9 C7 . . 112.0(2) ?
    N3 C10 N2 . . 118.3(2) ?
    N3 C10 N1 . . 123.7(2) ?
    N2 C10 N1 . . 118.0(2) ?
    N2 C11 N4 . . 110.8(2) ?
    N2 C11 C12 . . 130.9(3) ?
    N4 C11 C12 . . 118.2(3) ?
    C13 C12 O4 . . 128.3(3) ?
    C13 C12 C11 . . 117.6(3) ?
    O4 C12 C11 . . 114.1(3) ?
    C12 C13 N5 . . 123.4(3) ?
    C12 C13 H13 . . 118.3 ?
    N5 C13 H13 . . 118.3 ?
    N5 C14 O5 . . 125.9(3) ?
    N5 C14 N4 . . 119.6(3) ?
    O5 C14 N4 . . 114.5(2) ?
    O4 C15 H15A . . 109.5 ?
    O4 C15 H15B . . 109.5 ?
    H15A C15 H15B . . 109.5 ?
    O4 C15 H15C . . 109.5 ?
    H15A C15 H15C . . 109.5 ?
    H15B C15 H15C . . 109.5 ?
    O5 C16 H16A . . 109.5 ?
    O5 C16 H16B . . 109.5 ?
    H16A C16 H16B . . 109.5 ?
    O5 C16 H16C . . 109.5 ?
    H16A C16 H16C . . 109.5 ?
    H16B C16 H16C . . 109.5 ?
    O6 C17 C18 . . 106.7(2) ?
    O6 C17 H17A . . 110.4 ?
    C18 C17 H17A . . 110.4 ?
    O6 C17 H17B . . 110.4 ?
    C18 C17 H17B . . 110.4 ?
    H17A C17 H17B . . 108.6 ?
    F6 C18 F7 . . 105.9(2) ?
    F6 C18 C17 . . 110.2(3) ?
    F7 C18 C17 . . 111.1(2) ?
    F6 C18 H18 . . 109.9 ?
    F7 C18 H18 . . 109.9 ?
    C17 C18 H18 . . 109.9 ?
    O6 C19 C20 . . 123.2(2) ?
    O6 C19 C24 . . 116.2(2) ?
    C20 C19 C24 . . 120.5(2) ?
    C21 C20 C19 . . 119.7(2) ?
    C21 C20 H20 . . 120.1 ?
    C19 C20 H20 . . 120.1 ?
    C20 C21 C22 . . 120.8(2) ?
    C20 C21 H21 . . 119.6 ?
    C22 C21 H21 . . 119.6 ?
    C21 C22 C23 . . 120.3(2) ?
    C21 C22 H22 . . 119.8 ?
    C23 C22 H22 . . 119.8 ?
    C22 C23 C24 . . 119.8(2) ?
    C22 C23 C25 . . 116.3(2) ?
    C24 C23 C25 . . 123.7(2) ?
    C19 C24 C23 . . 118.3(2) ?
    C19 C24 S2 . . 118.21(17) ?
    C23 C24 S2 . . 123.49(18) ?
    F9 C25 F8 . . 108.1(2) ?
    F9 C25 F10 . . 105.0(2) ?
    F8 C25 F10 . . 105.2(2) ?
    F9 C25 C23 . . 113.5(2) ?
    F8 C25 C23 . . 114.2(2) ?
    F10 C25 C23 . . 110.2(2) ?
    N8 C26 N7 . . 118.5(2) ?
    N8 C26 N6 . . 123.6(2) ?
    N7 C26 N6 . . 117.9(2) ?
    N7 C27 N9 . . 110.3(2) ?
    N7 C27 C28 . . 131.1(3) ?
    N9 C27 C28 . . 118.6(2) ?
    C29 C28 O9 . . 128.1(3) ?
    C29 C28 C27 . . 117.8(3) ?
    O9 C28 C27 . . 114.0(3) ?
    C28 C29 N10 . . 122.9(3) ?
    C28 C29 H29 . . 118.5 ?
    N10 C29 H29 . . 118.5 ?
    N10 C30 O10 . . 126.7(3) ?
    N10 C30 N9 . . 118.7(3) ?
    O10 C30 N9 . . 114.6(2) ?
    O9 C31 H31A . . 109.5 ?
    O9 C31 H31B . . 109.5 ?
    H31A C31 H31B . . 109.5 ?
    O9 C31 H31C . . 109.5 ?
    H31A C31 H31C . . 109.5 ?
    H31B C31 H31C . . 109.5 ?
    O10 C32 H32A . . 109.5 ?
    O10 C32 H32B . . 109.5 ?
    H32A C32 H32B . . 109.5 ?
    O10 C32 H32C . . 109.5 ?
    H32A C32 H32C . . 109.5 ?
    H32B C32 H32C . . 109.5 ?
loop_
    _geom_torsion_atom_site_label_1
    _geom_torsion_atom_site_label_2
    _geom_torsion_atom_site_label_3
    _geom_torsion_atom_site_label_4
    _geom_torsion_site_symmetry_1
    _geom_torsion_site_symmetry_2
    _geom_torsion_site_symmetry_3
    _geom_torsion_site_symmetry_4
    _geom_torsion
    _geom_torsion_publ_flag
    O3 S1 N1 C10 . . . . -171.86(18) ?
    O2 S1 N1 C10 . . . . 59.2(2) ?
    C8 S1 N1 C10 . . . . -56.2(2) ?
    C10 N3 N4 C11 . . . . 0.3(2) ?
    C10 N3 N4 C14 . . . . -179.1(2) ?
    O7 S2 N6 C26 . . . . -176.81(19) ?
    O8 S2 N6 C26 . . . . 54.1(2) ?
    C24 S2 N6 C26 . . . . -60.7(2) ?
    C26 N8 N9 C27 . . . . 0.3(2) ?
    C26 N8 N9 C30 . . . . -178.6(2) ?
    C3 O1 C1 C2 . . . . 168.7(2) ?
    O1 C1 C2 F1 . . . . -56.8(3) ?
    O1 C1 C2 F2 . . . . 59.8(3) ?
    C1 O1 C3 C4 . . . . -6.4(3) ?
    C1 O1 C3 C8 . . . . 175.1(2) ?
    O1 C3 C4 C5 . . . . -174.1(2) ?
    C8 C3 C4 C5 . . . . 4.3(3) ?
    C3 C4 C5 C6 . . . . 1.0(4) ?
    C4 C5 C6 C7 . . . . -3.2(4) ?
    C5 C6 C7 C8 . . . . 0.0(3) ?
    C5 C6 C7 C9 . . . . 177.8(2) ?
    C6 C7 C8 C3 . . . . 5.3(3) ?
    C9 C7 C8 C3 . . . . -172.4(2) ?
    C6 C7 C8 S1 . . . . -175.15(17) ?
    C9 C7 C8 S1 . . . . 7.2(3) ?
    O1 C3 C8 C7 . . . . 171.1(2) ?
    C4 C3 C8 C7 . . . . -7.5(3) ?
    O1 C3 C8 S1 . . . . -8.5(3) ?
    C4 C3 C8 S1 . . . . 172.95(18) ?
    O3 S1 C8 C7 . . . . -107.6(2) ?
    O2 S1 C8 C7 . . . . 25.5(2) ?
    N1 S1 C8 C7 . . . . 139.78(19) ?
    O3 S1 C8 C3 . . . . 72.01(19) ?
    O2 S1 C8 C3 . . . . -154.89(17) ?
    N1 S1 C8 C3 . . . . -40.7(2) ?
    C6 C7 C9 F4 . . . . -138.2(2) ?
    C8 C7 C9 F4 . . . . 39.5(3) ?
    C6 C7 C9 F5 . . . . -18.2(3) ?
    C8 C7 C9 F5 . . . . 159.5(2) ?
    C6 C7 C9 F3 . . . . 99.7(3) ?
    C8 C7 C9 F3 . . . . -82.6(3) ?
    N4 N3 C10 N2 . . . . 0.0(3) ?
    N4 N3 C10 N1 . . . . -178.3(2) ?
    C11 N2 C10 N3 . . . . -0.2(3) ?
    C11 N2 C10 N1 . . . . 178.2(2) ?
    S1 N1 C10 N3 . . . . -39.4(3) ?
    S1 N1 C10 N2 . . . . 142.28(19) ?
    C10 N2 C11 N4 . . . . 0.4(3) ?
    C10 N2 C11 C12 . . . . 178.9(3) ?
    N3 N4 C11 N2 . . . . -0.4(3) ?
    C14 N4 C11 N2 . . . . 179.0(2) ?
    N3 N4 C11 C12 . . . . -179.2(2) ?
    C14 N4 C11 C12 . . . . 0.3(4) ?
    C15 O4 C12 C13 . . . . 2.7(4) ?
    C15 O4 C12 C11 . . . . -176.1(2) ?
    N2 C11 C12 C13 . . . . -178.4(3) ?
    N4 C11 C12 C13 . . . . 0.1(4) ?
    N2 C11 C12 O4 . . . . 0.6(4) ?
    N4 C11 C12 O4 . . . . 179.1(2) ?
    O4 C12 C13 N5 . . . . -178.9(3) ?
    C11 C12 C13 N5 . . . . 0.0(4) ?
    C14 N5 C13 C12 . . . . -0.4(4) ?
    C13 N5 C14 O5 . . . . -179.8(3) ?
    C13 N5 C14 N4 . . . . 0.7(4) ?
    C16 O5 C14 N5 . . . . 2.0(4) ?
    C16 O5 C14 N4 . . . . -178.4(2) ?
    C11 N4 C14 N5 . . . . -0.7(4) ?
    N3 N4 C14 N5 . . . . 178.7(2) ?
    C11 N4 C14 O5 . . . . 179.8(2) ?
    N3 N4 C14 O5 . . . . -0.9(4) ?
    C19 O6 C17 C18 . . . . 175.3(2) ?
    O6 C17 C18 F6 . . . . -61.3(3) ?
    O6 C17 C18 F7 . . . . 55.7(3) ?
    C17 O6 C19 C20 . . . . -4.0(3) ?
    C17 O6 C19 C24 . . . . 177.0(2) ?
    O6 C19 C20 C21 . . . . -176.2(2) ?
    C24 C19 C20 C21 . . . . 2.8(4) ?
    C19 C20 C21 C22 . . . . 3.3(4) ?
    C20 C21 C22 C23 . . . . -4.0(4) ?
    C21 C22 C23 C24 . . . . -1.5(4) ?
    C21 C22 C23 C25 . . . . 173.3(2) ?
    O6 C19 C24 C23 . . . . 171.0(2) ?
    C20 C19 C24 C23 . . . . -8.1(3) ?
    O6 C19 C24 S2 . . . . -11.3(3) ?
    C20 C19 C24 S2 . . . . 169.70(19) ?
    C22 C23 C24 C19 . . . . 7.4(3) ?
    C25 C23 C24 C19 . . . . -167.0(2) ?
    C22 C23 C24 S2 . . . . -170.27(18) ?
    C25 C23 C24 S2 . . . . 15.3(3) ?
    O7 S2 C24 C19 . . . . 71.2(2) ?
    O8 S2 C24 C19 . . . . -155.77(18) ?
    N6 S2 C24 C19 . . . . -41.5(2) ?
    O7 S2 C24 C23 . . . . -111.1(2) ?
    O8 S2 C24 C23 . . . . 21.9(2) ?
    N6 S2 C24 C23 . . . . 136.22(19) ?
    C22 C23 C25 F9 . . . . -138.3(2) ?
    C24 C23 C25 F9 . . . . 36.3(3) ?
    C22 C23 C25 F8 . . . . 97.3(3) ?
    C24 C23 C25 F8 . . . . -88.1(3) ?
    C22 C23 C25 F10 . . . . -20.8(3) ?
    C24 C23 C25 F10 . . . . 153.8(2) ?
    N9 N8 C26 N7 . . . . 0.1(3) ?
    N9 N8 C26 N6 . . . . -178.7(2) ?
    C27 N7 C26 N8 . . . . -0.5(3) ?
    C27 N7 C26 N6 . . . . 178.4(2) ?
    S2 N6 C26 N8 . . . . -36.0(3) ?
    S2 N6 C26 N7 . . . . 145.19(18) ?
    C26 N7 C27 N9 . . . . 0.6(2) ?
    C26 N7 C27 C28 . . . . 178.6(2) ?
    N8 N9 C27 N7 . . . . -0.7(3) ?
    C30 N9 C27 N7 . . . . 178.4(2) ?
    N8 N9 C27 C28 . . . . -178.9(2) ?
    C30 N9 C27 C28 . . . . 0.2(3) ?
    C31 O9 C28 C29 . . . . 3.1(4) ?
    C31 O9 C28 C27 . . . . -175.4(2) ?
    N7 C27 C28 C29 . . . . -177.5(2) ?
    N9 C27 C28 C29 . . . . 0.2(4) ?
    N7 C27 C28 O9 . . . . 1.2(4) ?
    N9 C27 C28 O9 . . . . 178.9(2) ?
    O9 C28 C29 N10 . . . . -179.1(2) ?
    C27 C28 C29 N10 . . . . -0.7(4) ?
    C30 N10 C29 C28 . . . . 0.7(4) ?
    C29 N10 C30 O10 . . . . -179.7(2) ?
    C29 N10 C30 N9 . . . . -0.3(4) ?
    C32 O10 C30 N10 . . . . 1.5(4) ?
    C32 O10 C30 N9 . . . . -178.0(2) ?
    C27 N9 C30 N10 . . . . -0.2(4) ?
    N8 N9 C30 N10 . . . . 178.7(2) ?
    C27 N9 C30 O10 . . . . 179.4(2) ?
    N8 N9 C30 O10 . . . . -1.8(4) ?
loop_
    _geom_hbond_atom_site_label_D
    _geom_hbond_atom_site_label_H
    _geom_hbond_atom_site_label_A
    _geom_hbond_site_symmetry_A
    _geom_hbond_distance_DH
    _geom_hbond_distance_HA
    _geom_hbond_distance_DA
    _geom_hbond_angle_DHA
    C1 H1A F10 1_455 0.99 2.48 3.293(3) 138.9
    C16 H16C F3 2_566 0.98 2.40 3.185(3) 136.2
    C17 H17B O8 1_455 0.99 2.40 3.102(3) 127.0
    C18 H18 F10 1_465 1.00 2.60 3.104(3) 111.2
    C20 H20 F9 1_455 0.95 2.55 3.466(3) 161.7
    C32 H32C F8 2_855 0.98 2.36 3.146(3) 136.6
_shelx_hkl_file
;
  -1   0   0   27.73    0.89
  -1   0   0   27.31    0.87
   1   0   0   29.83    0.87
   1   0   0   27.83    0.90
  -2   0   0    0.56    0.11
  -2   0   0    0.78    0.15
   2   0   0    0.74    0.10
   2   0   0    0.50    0.13
  -3   0   0   74.79    2.46
  -3   0   0   77.47    2.43
   3   0   0   79.70    2.39
   3   0   0   77.06    2.49
  -4   0   0  212.01    6.31
  -4   0   0  203.65    6.36
   4   0   0  213.51    6.26
  -5   0   0    1.47    0.25
  -5   0   0    1.37    0.26
   5   0   0    1.33    0.21
  -6   0   0    0.08    0.12
  -6   0   0    0.03    0.09
   6   0   0    0.00    0.06
   6   0   0   -0.01    0.09
  -7   0   0    5.74    0.48
  -7   0   0    6.42    0.57
   7   0   0    6.06    0.34
  -8   0   0   10.90    0.71
  -8   0   0    9.78    0.77
   8   0   0    9.16    0.50
   9   0   0    4.96    0.40
  10   0   0    0.50    0.19
   9  -1   0    1.95    0.25
  -7   1   0    2.47    0.37
  -6   1   0    2.83    0.35
   5  -1   0    1.86    0.25
  -5   1   0    1.82    0.30
  -5   1   0    2.02    0.27
  -4   1   0    0.55    0.15
  -4   1   0    0.72    0.15
   3  -1   0   38.87    1.39
  -3   1   0   39.84    1.31
   2  -1   0    0.62    0.11
  -2   1   0    0.68    0.10
   1  -1   0    5.19    0.22
  -1   1   0    5.01    0.22
   0  -1   0   41.23    1.27
   0  -1   0   41.49    1.26
   0  -1   0   42.15    1.26
   0  -1   0   44.03    1.27
   0  -1   0   45.50    1.28
   0   1   0   45.02    1.28
   0   1   0   42.25    1.26
   0   1   0   42.29    1.26
   0   1   0   41.91    1.29
  -1  -1   0  111.35    3.24
  -1  -1   0  111.68    3.23
  -1  -1   0  110.73    3.29
  -1  -1   0  110.62    3.28
   1   1   0  109.91    3.27
   1   1   0  111.62    3.26
   1   1   0  111.54    3.25
   1   1   0  110.94    3.29
   1   1   0  110.27    3.23
  -2  -1   0    7.23    0.36
  -2  -1   0    8.40    0.39
   2   1   0    7.70    0.34
   2   1   0    9.14    0.32
   2   1   0    8.41    0.39
  -3  -1   0    0.30    0.11
  -3  -1   0    0.27    0.09
   3   1   0    0.39    0.06
   3   1   0    0.34    0.09
   3   1   0    0.38    0.07
   3   1   0    0.66    0.15
  -4  -1   0    5.07    0.35
  -4  -1   0    4.94    0.38
   4   1   0    5.89    0.33
   4   1   0    5.66    0.25
   4   1   0    5.51    0.27
  -5  -1   0    1.53    0.25
  -5  -1   0    1.27    0.26
   5   1   0    1.43    0.13
   5   1   0    1.44    0.16
   5   1   0    1.72    0.23
  -6  -1   0   19.79    0.96
  -6  -1   0   20.34    1.02
   6   1   0   21.95    0.89
   6   1   0   20.01    0.78
  -7  -1   0    2.02    0.34
  -7  -1   0    1.64    0.34
   7   1   0    1.97    0.31
   7   1   0    1.75    0.23
  -8  -1   0    1.37    0.38
  -8  -1   0    0.55    0.24
   8   1   0    0.58    0.18
  -9  -1   0    3.84    0.54
   9   1   0    4.16    0.42
  10   1   0    0.87    0.26
   6  -2   0    1.67    0.42
   5  -2   0    0.80    0.28
   4  -2   0    4.33    0.44
   4  -2   0    5.34    0.52
  -4   2   0    5.22    0.52
   3  -2   0    2.26    0.31
   3  -2   0    2.05    0.27
  -3   2   0    2.10    0.36
   2  -2   0   10.17    0.34
   2  -2   0    9.93    0.36
   2  -2   0   10.75    0.43
  -2   2   0   10.13    0.44
   1  -2   0    4.23    0.22
   1  -2   0    4.38    0.18
  -1   2   0    4.42    0.24
  -1   2   0    4.79    0.23
   0  -2   0   34.13    1.03
   0  -2   0   32.60    1.00
   0  -2   0   31.33    0.97
   0  -2   0   30.69    0.99
   0  -2   0   31.08    0.99
   0   2   0   31.81    1.04
   0   2   0   33.70    1.01
   0   2   0   31.28    0.98
   0   2   0   32.00    0.98
  -1  -2   0    0.09    0.06
  -1  -2   0    0.00    0.05
  -1  -2   0    0.12    0.05
  -1  -2   0    0.22    0.07
  -1  -2   0    0.16    0.06
   1   2   0    0.21    0.05
   1   2   0    0.29    0.08
   1   2   0    0.22    0.07
   1   2   0    0.00    0.07
   1   2   0    0.21    0.08
  -2  -2   0    1.06    0.09
  -2  -2   0    1.25    0.16
  -2  -2   0    1.13    0.17
  -2  -2   0    1.27    0.09
  -2  -2   0    1.38    0.10
   2   2   0    1.32    0.10
   2   2   0    1.20    0.16
   2   2   0    1.28    0.11
   2   2   0    1.19    0.13
   2   2   0    1.30    0.14
  -3  -2   0   47.93    1.72
  -3  -2   0   49.92    1.69
   3   2   0   50.42    1.64
   3   2   0   49.44    1.78
   3   2   0   49.25    1.56
   3   2   0   53.14    1.55
   3   2   0   51.37    1.62
  -4  -2   0   -0.03    0.07
  -4  -2   0    0.06    0.09
   4   2   0    0.07    0.05
   4   2   0   -0.02    0.05
   4   2   0    0.07    0.08
  -5  -2   0    0.02    0.09
  -5  -2   0    0.03    0.09
   5   2   0    0.02    0.09
   5   2   0    0.14    0.09
   5   2   0    0.05    0.07
   5   2   0    0.02    0.05
  -6  -2   0   -0.04    0.10
  -6  -2   0    0.01    0.11
   6   2   0   -0.01    0.11
   6   2   0    0.25    0.11
  -7  -2   0    0.76    0.24
  -7  -2   0    0.49    0.24
   7   2   0    0.47    0.16
   7   2   0    0.64    0.21
  -8  -2   0    6.96    0.60
  -8  -2   0    8.30    0.71
   8   2   0    7.90    0.52
  -9  -2   0    0.13    0.19
   9   2   0    0.10    0.16
 -10  -2   0    0.11    0.21
  10   2   0    0.20    0.20
   6  -3   0    3.99    0.64
   5  -3   0   10.51    0.58
   4  -3   0    0.25    0.12
   3  -3   0    0.65    0.14
   3  -3   0    0.56    0.08
   3  -3   0    0.24    0.07
  -3   3   0    0.38    0.13
   2  -3   0    0.60    0.10
   2  -3   0    0.80    0.09
   2  -3   0    0.78    0.14
  -2   3   0    0.78    0.16
   1  -3   0   44.29    1.41
   1  -3   0   47.46    1.47
   1  -3   0   45.39    1.43
   1  -3   0   46.92    1.42
  -1   3   0   48.78    1.49
  -1   3   0   46.37    1.53
   0  -3   0    1.34    0.15
   0  -3   0    1.48    0.10
   0  -3   0    1.36    0.17
   0  -3   0    1.52    0.12
   0  -3   0    1.42    0.13
   0   3   0    1.90    0.17
   0   3   0    1.46    0.10
   0   3   0    1.39    0.14
   0   3   0    1.32    0.12
  -1  -3   0    1.62    0.14
  -1  -3   0    1.45    0.16
  -1  -3   0    1.67    0.13
  -1  -3   0    1.58    0.13
  -1  -3   0    1.57    0.15
   1   3   0    1.51    0.19
   1   3   0    1.56    0.15
   1   3   0    1.77    0.19
   1   3   0    1.73    0.12
   1   3   0    1.54    0.17
  -2  -3   0   12.48    0.47
  -2  -3   0   12.73    0.57
  -2  -3   0   11.35    0.53
  -2  -3   0   12.32    0.48
   2   3   0   12.79    0.47
   2   3   0   11.95    0.54
   2   3   0   12.67    0.54
   2   3   0   12.30    0.49
   2   3   0   11.85    0.53
  -3  -3   0    1.37    0.21
  -3  -3   0    0.89    0.18
  -3  -3   0    0.80    0.10
   3   3   0    1.03    0.15
   3   3   0    0.73    0.11
   3   3   0    1.23    0.19
   3   3   0    0.63    0.13
  -4  -3   0   30.37    1.22
  -4  -3   0   28.85    1.26
   4   3   0   32.21    1.18
   4   3   0   31.77    1.15
   4   3   0   33.45    1.06
   4   3   0   31.82    1.08
  -5  -3   0   11.21    0.69
  -5  -3   0   11.05    0.64
   5   3   0   11.44    0.57
   5   3   0   12.22    0.60
   5   3   0   10.14    0.47
   5   3   0   11.55    0.50
  -6  -3   0   -0.01    0.13
  -6  -3   0    0.06    0.11
   6   3   0    0.13    0.13
   6   3   0    0.09    0.12
   6   3   0    0.00    0.07
  -7  -3   0    1.08    0.33
  -7  -3   0    0.98    0.27
   7   3   0    1.17    0.20
   7   3   0    0.98    0.23
   7   3   0    0.79    0.21
  -8  -3   0    1.93    0.43
  -8  -3   0    1.63    0.36
   8   3   0    2.21    0.33
   8   3   0    1.45    0.23
  -9  -3   0   16.70    1.03
   9   3   0   15.10    0.86
   9   3   0   15.66    0.78
 -10  -3   0    1.19    0.36
  10   3   0    1.27    0.32
   8  -4   0    1.03    0.28
   8  -4   0    0.64    0.15
   7  -4   0    0.00    0.13
   7  -4   0    0.07    0.09
   6  -4   0    7.78    0.54
   6  -4   0    7.50    0.35
   5  -4   0   34.47    1.13
   5  -4   0   35.26    1.33
   4  -4   0    9.33    0.49
   4  -4   0    8.77    0.37
   3  -4   0    1.59    0.22
   3  -4   0    1.64    0.16
   3  -4   0    1.33    0.18
  -3   4   0    1.73    0.27
   2  -4   0   10.80    0.47
   2  -4   0   10.54    0.41
  -2   4   0   10.02    0.54
   1  -4   0   76.86    2.33
   1  -4   0   74.66    2.34
   1  -4   0   77.28    2.33
   1  -4   0   78.81    2.40
  -1   4   0   77.58    2.40
  -1   4   0   75.34    2.47
   0  -4   0   62.74    1.96
   0  -4   0   65.69    1.96
   0  -4   0   60.86    1.91
   0  -4   0   66.02    2.03
   0  -4   0   63.45    1.96
   0   4   0   61.64    1.97
   0   4   0   62.06    1.91
   0   4   0   61.76    2.06
  -1  -4   0    3.40    0.22
  -1  -4   0    3.36    0.25
  -1  -4   0    3.37    0.21
  -1  -4   0    3.05    0.21
   1   4   0    3.11    0.22
   1   4   0    3.47    0.26
   1   4   0    3.17    0.24
   1   4   0    3.55    0.27
  -2  -4   0   29.43    1.12
  -2  -4   0   30.21    1.01
  -2  -4   0   30.29    1.02
  -2  -4   0   29.48    1.07
   2   4   0   29.06    1.02
   2   4   0   28.91    1.10
   2   4   0   28.74    1.09
  -3  -4   0   10.95    0.56
  -3  -4   0   10.76    0.46
  -3  -4   0   10.34    0.45
  -3  -4   0   10.99    0.60
  -3  -4   0   10.88    0.48
   3   4   0   10.41    0.55
   3   4   0   10.42    0.48
   3   4   0   10.67    0.54
  -4  -4   0    0.33    0.15
  -4  -4   0    0.17    0.11
   4   4   0    0.25    0.10
   4   4   0    0.38    0.15
   4   4   0    0.15    0.10
   4   4   0    0.20    0.11
  -5  -4   0    3.49    0.48
  -5  -4   0    3.50    0.42
   5   4   0    3.39    0.34
   5   4   0    3.72    0.28
   5   4   0    3.59    0.33
   5   4   0    4.08    0.28
  -6  -4   0    0.39    0.17
  -6  -4   0    0.34    0.22
   6   4   0    0.14    0.12
   6   4   0    0.59    0.15
  -7  -4   0    1.46    0.34
  -7  -4   0    2.05    0.46
   7   4   0    1.64    0.30
   7   4   0    1.80    0.25
   7   4   0    2.20    0.35
  -8  -4   0    8.59    0.70
  -8  -4   0    6.76    0.85
   8   4   0    8.55    0.51
   8   4   0    7.38    0.59
  -9  -4   0    0.39    0.25
   9   4   0    0.50    0.25
 -10  -4   0    2.43    0.52
  10   4   0    2.26    0.41
   8  -5   0    0.09    0.12
   7  -5   0    0.88    0.17
   7  -5   0    1.14    0.22
   6  -5   0    1.64    0.28
   6  -5   0    1.18    0.18
   5  -5   0   22.50    0.94
   5  -5   0   20.43    0.77
   4  -5   0   18.79    0.70
   4  -5   0   19.39    0.82
   3  -5   0    8.23    0.38
   3  -5   0    9.18    0.47
  -3   5   0    7.89    0.53
   2  -5   0   36.82    1.25
   2  -5   0   39.13    1.27
   2  -5   0   37.39    1.24
   2  -5   0   38.66    1.34
  -2   5   0   39.76    1.46
   1  -5   0    0.64    0.18
   1  -5   0    0.62    0.13
   1  -5   0    0.82    0.15
   1  -5   0    0.64    0.12
  -1   5   0    0.56    0.17
   0  -5   0    6.21    0.38
   0  -5   0    5.66    0.33
   0  -5   0    5.49    0.31
   0  -5   0    5.37    0.26
   0  -5   0    5.46    0.32
   0   5   0    5.35    0.38
   0   5   0    5.47    0.27
  -1  -5   0   15.92    0.67
  -1  -5   0   15.74    0.65
  -1  -5   0   16.96    0.73
  -1  -5   0   17.90    0.67
   1   5   0   17.00    0.65
   1   5   0   16.87    0.76
   1   5   0   16.86    0.73
  -2  -5   0    2.14    0.23
  -2  -5   0    2.43    0.22
  -2  -5   0    2.06    0.30
  -2  -5   0    1.87    0.22
   2   5   0    2.99    0.28
   2   5   0    2.17    0.30
   2   5   0    1.84    0.22
  -3  -5   0   18.94    0.75
  -3  -5   0   19.20    0.78
  -3  -5   0   18.14    0.89
  -3  -5   0   19.40    0.85
  -3  -5   0   19.40    0.75
   3   5   0   19.41    0.88
   3   5   0   18.93    0.85
   3   5   0   19.68    0.78
  -4  -5   0    4.16    0.40
  -4  -5   0    4.38    0.28
  -4  -5   0    4.67    0.39
   4   5   0    4.26    0.37
   4   5   0    4.09    0.33
   4   5   0    4.67    0.40
  -5  -5   0   15.38    0.89
  -5  -5   0   15.57    0.83
   5   5   0   15.16    0.80
   5   5   0   15.46    0.79
   5   5   0   15.22    0.71
  -6  -5   0    1.31    0.30
  -6  -5   0    1.50    0.35
   6   5   0    2.80    0.32
   6   5   0    1.64    0.30
   6   5   0    1.36    0.30
  -7  -5   0    0.55    0.24
  -7  -5   0    0.48    0.25
   7   5   0    0.43    0.20
   7   5   0    1.02    0.28
   7   5   0    0.81    0.19
  -8  -5   0    1.12    0.34
  -8  -5   0    0.32    0.27
   8   5   0    0.92    0.20
   8   5   0    0.58    0.25
   8   5   0    1.13    0.41
  -9  -5   0    6.56    0.79
   9   5   0    7.39    0.65
 -10  -5   0    0.03    0.22
  10   5   0    0.15    0.24
   8  -6   0    0.19    0.15
   7  -6   0    0.22    0.14
   6  -6   0    6.29    0.45
   6  -6   0    5.31    0.35
   5  -6   0    1.53    0.21
   5  -6   0    1.90    0.28
   4  -6   0    7.48    0.40
   4  -6   0    7.71    0.47
  -4   6   0    7.19    0.58
   3  -6   0   30.56    1.09
   3  -6   0   30.51    1.08
   3  -6   0   30.03    1.17
  -3   6   0   32.10    1.34
   2  -6   0    2.56    0.32
   2  -6   0    2.01    0.24
   2  -6   0    2.25    0.21
  -2   6   0    2.75    0.40
   1  -6   0   13.26    0.67
   1  -6   0   13.01    0.58
   1  -6   0   13.17    0.58
  -1   6   0   13.25    0.71
   0  -6   0    6.68    0.39
   0  -6   0    6.42    0.35
   0  -6   0    6.40    0.37
   0  -6   0    6.53    0.45
   0   6   0    6.62    0.47
  -1  -6   0   39.19    1.44
  -1  -6   0   38.32    1.35
  -1  -6   0   38.79    1.34
  -1  -6   0   38.63    1.31
   1   6   0   38.14    1.47
   1   6   0   36.92    1.28
   1   6   0   38.04    1.41
  -2  -6   0    0.22    0.12
  -2  -6   0    0.06    0.11
  -2  -6   0    0.02    0.08
  -2  -6   0    0.18    0.10
   2   6   0    0.37    0.16
   2   6   0    0.12    0.12
   2   6   0    0.48    0.15
  -3  -6   0   15.77    0.75
  -3  -6   0   15.44    0.68
  -3  -6   0   14.02    0.79
  -3  -6   0   15.60    0.70
   3   6   0   15.03    0.69
   3   6   0   15.93    0.82
   3   6   0   14.23    0.76
  -4  -6   0    4.44    0.44
  -4  -6   0    3.93    0.45
   4   6   0    4.23    0.36
   4   6   0    3.88    0.41
   4   6   0    4.46    0.40
  -5  -6   0    0.02    0.12
  -5  -6   0    0.04    0.12
   5   6   0   -0.01    0.16
   5   6   0    0.16    0.13
   5   6   0   -0.07    0.13
  -6  -6   0    2.07    0.43
  -6  -6   0    2.68    0.44
   6   6   0    1.99    0.34
   6   6   0    2.12    0.29
   6   6   0    2.24    0.39
  -7  -6   0    4.93    0.62
  -7  -6   0    5.05    0.70
   7   6   0    5.32    0.52
   7   6   0    4.82    0.41
   7   6   0    4.02    0.50
  -8  -6   0    3.04    0.53
   8   6   0    3.64    0.51
   8   6   0    3.18    0.53
  -9  -6   0    4.23    0.69
   9   6   0    2.54    0.45
   7  -7   0    0.38    0.19
   6  -7   0    0.12    0.14
   5  -7   0    4.77    0.35
   5  -7   0    5.20    0.42
   5  -7   0    5.57    0.38
   4  -7   0    0.11    0.10
   4  -7   0    0.00    0.11
   4  -7   0    0.08    0.12
  -4   7   0   -0.07    0.17
   3  -7   0    7.35    0.43
   3  -7   0    7.23    0.43
   3  -7   0    6.70    0.49
  -3   7   0    7.97    0.62
   2  -7   0    1.13    0.20
   2  -7   0    1.65    0.30
   2  -7   0    1.32    0.23
  -2   7   0    1.43    0.34
   1  -7   0    3.76    0.43
   1  -7   0    3.12    0.28
   1  -7   0    3.09    0.32
  -1   7   0    3.64    0.39
   0  -7   0    4.63    0.36
   0  -7   0    4.14    0.46
   0  -7   0    4.16    0.32
   0   7   0    4.48    0.43
  -1  -7   0    7.25    0.51
  -1  -7   0    7.29    0.44
  -1  -7   0    7.37    0.46
   1   7   0    7.12    0.55
  -2  -7   0    0.01    0.10
  -2  -7   0    0.21    0.11
  -2  -7   0   -0.11    0.09
  -2  -7   0    0.15    0.11
   2   7   0    0.13    0.17
   2   7   0    0.09    0.13
  -3  -7   0    2.31    0.32
  -3  -7   0    1.52    0.32
  -3  -7   0    1.35    0.23
  -3  -7   0    1.20    0.23
   3   7   0    1.40    0.25
   3   7   0    1.50    0.30
   3   7   0    1.59    0.32
  -4  -7   0    1.26    0.27
  -4  -7   0    1.43    0.35
   4   7   0    1.89    0.28
   4   7   0    1.56    0.31
   4   7   0    1.18    0.29
  -5  -7   0    0.04    0.14
  -5  -7   0    0.11    0.17
   5   7   0   -0.05    0.15
   5   7   0    0.34    0.20
   5   7   0    0.12    0.14
  -6  -7   0    7.20    0.61
  -6  -7   0    7.60    0.71
   6   7   0    6.42    0.61
   6   7   0    7.27    0.51
   6   7   0    6.98    0.60
  -7  -7   0   -0.04    0.18
  -7  -7   0    0.06    0.16
   7   7   0    0.20    0.19
   7   7   0    0.40    0.25
  -8  -7   0    0.49    0.25
   8   7   0    0.62    0.29
   8   7   0    1.12    0.34
  -9  -7   0    3.56    0.64
   9   7   0    3.21    0.54
   6  -8   0    0.47    0.21
   5  -8   0    0.74    0.22
   4  -8   0    3.60    0.39
  -4   8   0    3.41    0.58
   3  -8   0    0.31    0.15
   3  -8   0    0.17    0.14
  -3   8   0    0.41    0.24
   2  -8   0    0.47    0.26
   2  -8   0    0.68    0.20
   2  -8   0    0.49    0.18
  -2   8   0    0.50    0.22
   1  -8   0    0.18    0.22
   1  -8   0    0.58    0.20
   1  -8   0    0.47    0.17
  -1   8   0    0.58    0.24
   0  -8   0    0.52    0.16
   0  -8   0    0.59    0.18
   0  -8   0    0.34    0.19
   0   8   0    2.03    0.36
  -1  -8   0    2.17    0.32
  -1  -8   0    1.61    0.28
  -1  -8   0    1.70    0.35
   1   8   0    1.88    0.39
  -2  -8   0    2.35    0.39
  -2  -8   0    2.15    0.30
  -2  -8   0    2.29    0.31
   2   8   0    2.42    0.43
  -3  -8   0    8.51    0.66
   3   8   0    8.05    0.66
  -4  -8   0    8.36    0.69
  -4  -8   0    8.79    0.60
   4   8   0    7.76    0.65
  -5  -8   0    0.13    0.17
  -5  -8   0    0.27    0.22
   5   8   0    0.56    0.25
   5   8   0    0.30    0.19
  -6  -8   0    4.81    0.60
  -6  -8   0    5.57    0.74
   6   8   0    3.44    0.54
   6   8   0    4.87    0.45
   6   8   0    3.39    0.51
  -7  -8   0    1.20    0.37
   7   8   0    0.88    0.35
   7   8   0    1.70    0.32
   7   8   0    1.01    0.33
  -8  -8   0    0.20    0.23
   8   8   0    0.21    0.28
   8   8   0    0.04    0.28
   5  -9   0    0.14    0.19
   4  -9   0    3.35    0.43
  -4   9   0    3.49    0.62
   3  -9   0    4.60    0.47
  -3   9   0    3.83    0.62
   2  -9   0    2.95    0.41
  -2   9   0    2.38    0.48
   1  -9   0    0.61    0.21
   1  -9   0    0.55    0.21
  -1   9   0    0.82    0.31
   0  -9   0    3.45    0.41
   0  -9   0    3.99    0.44
   0   9   0    2.74    0.48
  -1  -9   0    1.57    0.28
  -1  -9   0    0.48    0.24
  -1  -9   0    1.16    0.24
   1   9   0    1.54    0.35
  -2  -9   0    0.17    0.17
   2   9   0    0.48    0.23
  -3  -9   0    0.05    0.15
   3   9   0    0.34    0.22
  -4  -9   0    0.22    0.21
   4   9   0    0.17    0.21
  -5  -9   0    1.46    0.41
   5   9   0    0.95    0.35
  -6  -9   0    1.79    0.42
   6   9   0    1.41    0.38
  -7  -9   0    0.17    0.22
   7   9   0    0.03    0.26
   3 -10   0    2.33    0.39
  -3  10   0    1.19    0.40
   2 -10   0    0.37    0.21
  -2  10   0    0.90    0.36
   1 -10   0    2.68    0.40
  -1  10   0    1.74    0.44
   0 -10   0    0.82    0.25
   0  10   0    0.65    0.28
  -1 -10   0    0.06    0.17
   1  10   0    0.32    0.24
   2  10   0    3.01    0.52
   3  10   0    0.67    0.30
   4  10   0    1.46    0.42
   5  10   0    0.89    0.34
   1  11   0    1.32    0.40
   2  11   0    0.05    0.22
   2  11  -1    0.02    0.23
   1  11  -1    2.00    0.52
   5  10  -1    0.78    0.37
   4  10  -1    0.21    0.28
   3  10  -1    3.38    0.56
   2  10  -1    1.18    0.36
   1  10  -1    0.88    0.32
  -1 -10   1    0.56    0.22
   0  10  -1    1.78    0.43
   0 -10   1    2.53    0.40
  -1  10  -1    1.36    0.41
   1 -10   1    2.64    0.40
  -2  10  -1    0.01    0.19
   2 -10   1    0.26    0.19
  -3  10  -1    1.86    0.49
   3 -10   1    2.16    0.39
   7   9  -1    1.26    0.39
  -7  -9   1    0.49    0.28
   6   9  -1    3.97    0.66
  -6  -9   1    5.66    0.69
   5   9  -1    0.22    0.24
  -5  -9   1    0.10    0.21
   4   9  -1    0.16    0.21
  -4  -9   1    0.03    0.17
   3   9  -1    0.55    0.24
  -3  -9   1    0.40    0.23
   2   9  -1    5.11    0.55
   1   9  -1    8.78    0.73
  -1  -9   1   10.29    0.63
  -1  -9   1   11.25    0.67
   0   9  -1    0.24    0.21
   0  -9   1    0.50    0.18
   0  -9   1    0.58    0.20
  -1   9  -1    0.24    0.22
   1  -9   1    0.54    0.20
   1  -9   1    0.22    0.16
  -2   9  -1    2.11    0.46
   2  -9   1    2.72    0.39
  -3   9  -1    1.71    0.44
   3  -9   1    2.05    0.34
  -4   9  -1    0.33    0.24
   4  -9   1    0.61    0.22
   5  -9   1    1.05    0.28
   8   8  -1    0.44    0.35
   8   8  -1    0.28    0.29
  -8  -8   1    0.61    0.31
   7   8  -1    0.10    0.29
   7   8  -1    0.70    0.23
   7   8  -1    0.24    0.27
  -7  -8   1    0.41    0.27
   6   8  -1    1.56    0.41
   6   8  -1    2.22    0.34
   6   8  -1    2.22    0.43
  -6  -8   1    2.06    0.50
  -6  -8   1    1.59    0.38
   5   8  -1    1.80    0.38
  -5  -8   1    3.39    0.56
  -5  -8   1    3.29    0.49
   4   8  -1    0.50    0.25
  -4  -8   1    0.86    0.29
  -4  -8   1    0.77    0.24
   3   8  -1    5.46    0.54
  -3  -8   1    4.83    0.50
  -2  -8   1    0.40    0.19
  -2  -8   1    0.53    0.16
  -2  -8   1    0.55    0.18
   1   8  -1    2.82    0.43
  -1  -8   1    2.79    0.41
  -1  -8   1    2.24    0.33
  -1  -8   1    2.69    0.34
   0   8  -1   21.73    1.14
   0  -8   1   22.61    0.98
   0  -8   1   22.10    0.96
   0  -8   1   21.47    1.02
  -1   8  -1    0.07    0.14
   1  -8   1   -0.17    0.16
   1  -8   1    0.13    0.14
   1  -8   1   -0.03    0.10
  -2   8  -1   -0.02    0.14
   2  -8   1    0.00    0.12
   2  -8   1    0.01    0.13
  -3   8  -1    0.83    0.32
   3  -8   1    0.84    0.20
   3  -8   1    0.91    0.21
  -4   8  -1    0.53    0.27
   4  -8   1    0.42    0.18
   5  -8   1    0.88    0.22
   6  -8   1    0.11    0.20
   9   7  -1    0.10    0.26
  -9  -7   1   -0.03    0.26
   8   7  -1   -0.17    0.20
   8   7  -1    0.24    0.28
  -8  -7   1   -0.07    0.17
   7   7  -1    2.64    0.45
   7   7  -1    2.97    0.49
   7   7  -1    3.20    0.39
  -7  -7   1    3.43    0.62
  -7  -7   1    4.13    0.61
   6   7  -1    4.41    0.39
   6   7  -1    3.64    0.50
   6   7  -1    3.12    0.48
  -6  -7   1    3.80    0.54
  -6  -7   1    3.53    0.58
   5   7  -1    1.31    0.31
   5   7  -1    1.98    0.37
   5   7  -1    1.21    0.24
  -5  -7   1    1.42    0.35
  -5  -7   1    1.10    0.29
   4   7  -1    5.34    0.50
   4   7  -1    4.87    0.40
   4   7  -1    5.55    0.49
  -4  -7   1    5.07    0.45
  -4  -7   1    4.97    0.50
   3   7  -1    0.30    0.16
   3   7  -1    0.29    0.18
   3   7  -1    0.08    0.16
  -3  -7   1    0.08    0.12
  -3  -7   1   -0.05    0.11
  -3  -7   1    0.01    0.12
   2   7  -1    1.67    0.34
  -2  -7   1    1.91    0.27
  -2  -7   1    1.76    0.26
  -2  -7   1    1.40    0.25
  -2  -7   1    2.03    0.35
   1   7  -1    0.27    0.17
  -1  -7   1    0.10    0.10
  -1  -7   1    0.14    0.12
  -1  -7   1    0.37    0.17
   0   7  -1    6.16    0.51
   0  -7   1    6.97    0.42
   0  -7   1    6.33    0.47
   0  -7   1    6.69    0.43
  -1   7  -1    1.13    0.31
   1  -7   1    0.81    0.25
   1  -7   1    0.79    0.19
   1  -7   1    1.16    0.21
  -2   7  -1   17.11    0.94
   2  -7   1   17.89    0.75
   2  -7   1   15.90    0.81
   2  -7   1   18.45    0.76
  -3   7  -1    0.03    0.15
   3  -7   1    0.35    0.17
   3  -7   1    0.12    0.11
   3  -7   1    0.25    0.11
  -4   7  -1    1.46    0.36
   4  -7   1    1.37    0.26
   4  -7   1    1.21    0.21
   4  -7   1    1.48    0.22
   5  -7   1    0.33    0.14
   6  -7   1    0.29    0.15
   7  -7   1   -0.03    0.15
   9   6  -1    4.01    0.56
  -9  -6   1    3.25    0.63
   8   6  -1    0.28    0.23
  -8  -6   1    0.03    0.20
   7   6  -1    2.17    0.40
   7   6  -1    2.19    0.31
   7   6  -1    1.94    0.36
  -7  -6   1    2.14    0.46
  -7  -6   1    2.29    0.44
   6   6  -1    4.37    0.37
   6   6  -1    4.11    0.49
   6   6  -1    3.33    0.47
  -6  -6   1    3.52    0.50
  -6  -6   1    4.53    0.64
   5   6  -1    2.46    0.37
   5   6  -1    2.60    0.32
   5   6  -1    3.39    0.45
  -5  -6   1    2.68    0.44
  -5  -6   1    3.88    0.48
   4   6  -1    4.57    0.42
   4   6  -1    4.85    0.38
  -4  -6   1    5.17    0.43
  -4  -6   1    4.53    0.45
   3   6  -1   14.40    0.67
   3   6  -1   15.23    0.80
   3   6  -1   14.36    0.75
  -3  -6   1   14.64    0.69
  -3  -6   1   14.78    0.80
  -3  -6   1   15.00    0.66
  -3  -6   1   15.34    0.74
   2   6  -1    6.58    0.45
   2   6  -1    7.34    0.42
   2   6  -1    6.93    0.50
  -2  -6   1    7.55    0.49
  -2  -6   1    7.22    0.43
  -2  -6   1    7.47    0.42
  -2  -6   1    6.45    0.41
   1   6  -1    1.81    0.29
  -1  -6   1    1.15    0.18
  -1  -6   1    1.33    0.21
  -1  -6   1    1.77    0.27
  -1  -6   1    1.58    0.20
   0   6  -1    8.68    0.55
   0  -6   1    8.19    0.45
   0  -6   1    8.67    0.38
   0  -6   1    8.35    0.50
   0  -6   1    8.65    0.44
  -1   6  -1    5.12    0.43
   1  -6   1    4.50    0.30
   1  -6   1    4.43    0.31
   1  -6   1    4.64    0.39
  -2   6  -1    1.19    0.28
   2  -6   1    1.16    0.17
   2  -6   1    1.11    0.19
   2  -6   1    1.04    0.22
  -3   6  -1   36.43    1.47
   3  -6   1   34.53    1.19
   3  -6   1   33.83    1.19
   3  -6   1   33.74    1.27
   4  -6   1    0.20    0.11
   4  -6   1   -0.01    0.09
   5  -6   1    0.49    0.16
   5  -6   1    0.27    0.11
   6  -6   1    0.21    0.12
   7  -6   1    2.46    0.28
   8  -6   1    1.70    0.25
  10   5  -1    1.03    0.33
 -10  -5   1    0.90    0.37
   9   5  -1    3.44    0.51
  -9  -5   1    4.43    0.66
   8   5  -1    1.33    0.25
   8   5  -1    0.59    0.24
  -8  -5   1    0.70    0.33
  -8  -5   1    0.59    0.27
   7   5  -1    8.91    0.65
   7   5  -1    8.62    0.53
   7   5  -1    9.82    0.66
  -7  -5   1    8.25    0.75
  -7  -5   1    8.68    0.69
   6   5  -1    3.32    0.43
   6   5  -1    2.58    0.37
   6   5  -1    3.29    0.30
  -6  -5   1    3.24    0.46
  -6  -5   1    3.30    0.54
   5   5  -1    3.34    0.34
   5   5  -1    3.55    0.38
   5   5  -1    3.57    0.40
  -5  -5   1    3.45    0.44
  -5  -5   1    2.99    0.46
   4   5  -1    0.07    0.12
   4   5  -1    0.02    0.10
   4   5  -1    0.02    0.11
  -4  -5   1    0.01    0.10
  -4  -5   1    0.11    0.07
  -4  -5   1    0.17    0.12
   3   5  -1    1.29    0.20
   3   5  -1    1.52    0.24
   3   5  -1    1.72    0.27
  -3  -5   1    1.02    0.21
  -3  -5   1    1.45    0.20
  -3  -5   1    1.16    0.24
  -3  -5   1    1.26    0.19
   2   5  -1   15.83    0.74
   2   5  -1   14.87    0.64
   2   5  -1   15.68    0.71
  -2  -5   1   16.01    0.69
  -2  -5   1   16.06    0.74
  -2  -5   1   14.78    0.64
  -2  -5   1   14.97    0.63
   1   5  -1    5.35    0.38
   1   5  -1    4.73    0.29
   1   5  -1    4.94    0.34
  -1  -5   1    5.13    0.30
  -1  -5   1    5.24    0.30
  -1  -5   1    4.96    0.34
  -1  -5   1    4.86    0.31
   0   5  -1    1.25    0.22
   0  -5   1    1.22    0.20
   0  -5   1    1.31    0.19
   0  -5   1    1.20    0.14
   0  -5   1    1.19    0.17
   0  -5   1    1.09    0.16
  -1   5  -1    3.91    0.33
   1  -5   1    3.81    0.26
   1  -5   1    4.43    0.27
   1  -5   1    3.62    0.23
   1  -5   1    3.75    0.31
  -2   5  -1    0.86    0.23
   2  -5   1    0.97    0.15
   2  -5   1    0.72    0.16
   2  -5   1    0.55    0.12
   2  -5   1    0.82    0.12
  -3   5  -1    0.48    0.18
   3  -5   1    0.48    0.11
   4  -5   1    0.79    0.14
   4  -5   1    0.90    0.19
   5  -5   1    0.33    0.11
   5  -5   1    0.50    0.16
   6  -5   1    3.86    0.27
   6  -5   1    4.77    0.39
   7  -5   1    4.74    0.39
   7  -5   1    3.43    0.28
   8  -5   1    0.17    0.13
  10   4  -1    1.35    0.35
 -10  -4   1    1.79    0.46
   9   4  -1    1.24    0.32
  -9  -4   1    0.27    0.24
   8   4  -1    2.56    0.32
   8   4  -1    2.18    0.37
  -8  -4   1    2.08    0.45
  -8  -4   1    2.69    0.48
   7   4  -1   13.38    0.65
   7   4  -1   14.30    0.77
   7   4  -1   12.14    0.75
  -7  -4   1   12.75    0.90
  -7  -4   1   13.06    0.84
   6   4  -1   32.56    1.24
   6   4  -1   35.52    1.37
   6   4  -1   34.26    1.37
  -6  -4   1   33.63    1.54
  -6  -4   1   34.67    1.48
   5   4  -1    5.73    0.36
   5   4  -1    6.07    0.43
   5   4  -1    5.22    0.40
   5   4  -1    5.57    0.33
  -5  -4   1    5.54    0.45
  -5  -4   1    5.02    0.47
   4   4  -1   15.48    0.66
   4   4  -1   16.12    0.74
   4   4  -1   16.47    0.75
  -4  -4   1   15.62    0.77
  -4  -4   1   15.11    0.81
   3   4  -1    3.13    0.28
   3   4  -1    3.25    0.29
   3   4  -1    3.63    0.26
  -3  -4   1    3.32    0.24
  -3  -4   1    3.50    0.32
  -3  -4   1    3.63    0.23
  -3  -4   1    3.33    0.29
   2   4  -1    7.92    0.43
   2   4  -1    8.09    0.45
   2   4  -1    7.99    0.39
  -2  -4   1    8.08    0.37
  -2  -4   1    8.53    0.43
  -2  -4   1    7.36    0.44
  -2  -4   1    8.37    0.39
   1   4  -1    0.96    0.18
   1   4  -1    0.60    0.14
   1   4  -1    0.58    0.13
   1   4  -1    0.60    0.12
  -1  -4   1    0.71    0.14
  -1  -4   1    0.81    0.12
  -1  -4   1    1.05    0.15
  -1  -4   1    0.83    0.13
   0   4  -1    2.50    0.23
   0   4  -1    1.75    0.15
   0   4  -1    2.21    0.17
   0  -4   1    1.79    0.20
   0  -4   1    1.96    0.14
   0  -4   1    1.96    0.18
   0  -4   1    2.04    0.21
   0  -4   1    1.95    0.16
  -1   4  -1    0.84    0.18
  -1   4  -1    0.95    0.15
   1  -4   1    0.94    0.13
   1  -4   1    0.70    0.14
   1  -4   1    0.63    0.11
   1  -4   1    0.91    0.12
  -2   4  -1   21.24    0.90
   2  -4   1   22.90    0.80
   2  -4   1   20.41    0.73
  -3   4  -1    5.55    0.41
   3  -4   1    5.72    0.27
   3  -4   1    6.41    0.35
   3  -4   1    5.32    0.30
   4  -4   1    0.60    0.16
   4  -4   1    0.73    0.11
   4  -4   1    0.60    0.12
   5  -4   1   12.19    0.47
   5  -4   1   12.67    0.65
   6  -4   1    4.96    0.43
   7  -4   1    0.21    0.16
   8  -4   1    1.26    0.30
  10   3  -1    1.36    0.33
 -10  -3   1    1.35    0.38
   9   3  -1    2.03    0.40
   9   3  -1    1.06    0.29
  -9  -3   1    1.37    0.37
   8   3  -1    0.17    0.17
   8   3  -1    0.07    0.10
  -8  -3   1   -0.05    0.15
  -8  -3   1    0.02    0.15
   7   3  -1    4.73    0.34
   7   3  -1    4.31    0.40
   7   3  -1    4.78    0.41
  -7  -3   1    4.66    0.62
  -7  -3   1    5.42    0.51
   6   3  -1    3.15    0.33
   6   3  -1    1.89    0.27
   6   3  -1    2.47    0.23
  -6  -3   1    1.83    0.39
  -6  -3   1    2.13    0.35
   5   3  -1   15.32    0.69
   5   3  -1   15.85    0.59
   5   3  -1   13.84    0.60
   5   3  -1   13.23    0.67
  -5  -3   1   14.08    0.80
  -5  -3   1   14.23    0.76
   4   3  -1    0.87    0.13
   4   3  -1    0.61    0.14
   4   3  -1    0.71    0.16
   4   3  -1    0.52    0.11
  -4  -3   1    0.74    0.20
  -4  -3   1    0.49    0.15
   3   3  -1   13.41    0.52
   3   3  -1   12.22    0.56
   3   3  -1   13.57    0.50
   3   3  -1   12.40    0.56
  -3  -3   1   11.82    0.59
  -3  -3   1   11.93    0.62
  -3  -3   1   12.69    0.47
  -3  -3   1   12.42    0.47
   2   3  -1   27.69    0.90
   2   3  -1   26.87    0.92
   2   3  -1   27.33    0.98
   2   3  -1   29.20    0.99
   2   3  -1   26.33    0.97
  -2  -3   1   26.58    0.90
  -2  -3   1   25.51    1.00
  -2  -3   1   26.56    0.92
  -2  -3   1   28.16    0.99
   1   3  -1    1.19    0.17
   1   3  -1    1.37    0.11
   1   3  -1    1.59    0.15
   1   3  -1    1.91    0.21
   1   3  -1    1.64    0.16
  -1  -3   1    1.52    0.13
  -1  -3   1    1.26    0.15
  -1  -3   1    1.29    0.12
  -1  -3   1    1.76    0.14
  -1  -3   1    1.59    0.19
   0   3  -1    3.96    0.18
   0   3  -1    3.84    0.25
   0   3  -1    3.72    0.19
   0   3  -1    3.76    0.21
   0  -3   1    4.38    0.21
   0  -3   1    3.91    0.20
   0  -3   1    3.86    0.21
   0  -3   1    4.04    0.24
   0  -3   1    3.78    0.18
  -1   3  -1    1.41    0.13
  -1   3  -1    1.05    0.17
   1  -3   1    1.40    0.11
   1  -3   1    1.43    0.14
   1  -3   1    1.27    0.10
   1  -3   1    1.21    0.11
  -2   3  -1   11.44    0.54
   2  -3   1   10.78    0.45
   2  -3   1   12.10    0.48
   2  -3   1   12.18    0.41
   3  -3   1    0.00    0.04
   3  -3   1    0.09    0.07
   3  -3   1    0.07    0.04
   4  -3   1   10.76    0.54
   5  -3   1    2.33    0.32
   6  -3   1    1.67    0.41
  10   2  -1    0.17    0.21
 -10  -2   1    0.41    0.26
   9   2  -1    3.77    0.44
  -9  -2   1    3.48    0.54
   8   2  -1    0.23    0.15
  -8  -2   1    0.27    0.22
  -8  -2   1    0.32    0.20
   7   2  -1    0.33    0.14
   7   2  -1    0.52    0.19
  -7  -2   1    0.17    0.17
  -7  -2   1    0.55    0.24
   6   2  -1    8.51    0.47
   6   2  -1    8.35    0.49
  -6  -2   1    7.94    0.61
  -6  -2   1    7.56    0.55
   5   2  -1    0.22    0.12
   5   2  -1   -0.03    0.07
  -5  -2   1    0.10    0.11
  -5  -2   1    0.12    0.12
   4   2  -1   14.52    0.55
   4   2  -1   15.06    0.62
   4   2  -1   15.18    0.54
   4   2  -1   15.17    0.63
  -4  -2   1   14.31    0.73
  -4  -2   1   14.67    0.70
   3   2  -1    6.40    0.33
   3   2  -1    6.10    0.32
   3   2  -1    5.94    0.41
   3   2  -1    6.57    0.27
   3   2  -1    6.06    0.28
  -3  -2   1    6.14    0.37
  -3  -2   1    5.92    0.38
   2   2  -1    1.23    0.16
   2   2  -1    1.13    0.12
   2   2  -1    1.04    0.13
   2   2  -1    1.14    0.13
   2   2  -1    1.13    0.10
  -2  -2   1    0.94    0.09
  -2  -2   1    1.12    0.09
  -2  -2   1    1.08    0.16
  -2  -2   1    1.11    0.15
   1   2  -1  115.02    3.38
   1   2  -1  117.34    3.40
   1   2  -1  113.96    3.34
   1   2  -1  114.83    3.36
   1   2  -1  110.79    3.39
  -1  -2   1  116.70    3.36
  -1  -2   1  106.70    3.38
  -1  -2   1  110.40    3.34
  -1  -2   1  114.73    3.40
  -1  -2   1  114.79    3.35
   0   2  -1   60.33    1.82
   0   2  -1   63.76    1.85
   0   2  -1   61.02    1.90
   0   2  -1   61.65    1.83
   0  -2   1   62.51    1.83
   0  -2   1   60.86    1.84
   0  -2   1   58.75    1.84
   0  -2   1   63.03    1.86
   0  -2   1   61.40    1.83
  -1   2  -1   80.57    2.54
  -1   2  -1   83.64    2.50
   1  -2   1   78.20    2.45
   1  -2   1   90.16    2.43
   1  -2   1   84.14    2.48
  -2   2  -1    0.03    0.05
   2  -2   1    0.01    0.04
   3  -2   1   54.38    1.83
  -4   2  -1   28.38    1.40
   4  -2   1   29.05    1.40
   4  -2   1   29.24    1.32
   5  -2   1    0.93    0.29
   6  -2   1   -0.01    0.14
  10   1  -1    0.13    0.19
 -10  -1   1    0.33    0.25
   9   1  -1    0.49    0.20
  -9  -1   1    0.01    0.17
   8   1  -1    1.36    0.24
  -8  -1   1    0.69    0.25
  -8  -1   1    0.79    0.28
   7   1  -1   23.33    0.92
  -7  -1   1   23.12    1.19
  -7  -1   1   24.27    1.14
   6   1  -1    4.46    0.35
   6   1  -1    6.33    0.35
  -6  -1   1    4.64    0.45
  -6  -1   1    4.74    0.42
   5   1  -1   26.51    0.93
   5   1  -1   25.87    0.89
   5   1  -1   27.25    0.99
  -5  -1   1   26.15    1.09
  -5  -1   1   24.99    1.13
   4   1  -1    1.54    0.13
   4   1  -1    1.35    0.15
   4   1  -1    1.59    0.16
  -4  -1   1    1.65    0.23
  -4  -1   1    1.17    0.22
   3   1  -1    0.46    0.13
   3   1  -1    0.25    0.06
   3   1  -1    0.40    0.09
  -3  -1   1    0.47    0.11
  -3  -1   1    0.34    0.12
   2   1  -1  161.94    5.03
   2   1  -1  179.46    5.07
   2   1  -1  180.30    5.07
   2   1  -1  179.42    5.16
  -2  -1   1  169.59    5.12
  -2  -1   1  166.35    5.15
   1   1  -1   84.37    2.42
   1   1  -1   82.34    2.38
   1   1  -1   82.73    2.44
   1   1  -1   80.32    2.39
   1   1  -1   80.04    2.41
  -1  -1   1   81.25    2.38
  -1  -1   1   80.96    2.39
  -1  -1   1   78.30    2.43
  -1  -1   1   81.74    2.44
   0   1  -1    6.34    0.21
   0   1  -1    5.87    0.21
   0   1  -1    5.64    0.20
   0   1  -1    5.76    0.23
   0  -1   1    5.65    0.21
   0  -1   1    6.09    0.21
   0  -1   1    5.85    0.21
   0  -1   1    5.63    0.20
   0  -1   1    6.16    0.21
  -1   1  -1    0.42    0.08
   2  -1   1  287.14    8.42
  -3   1  -1   95.62    2.99
  -3   1  -1   98.54    3.07
   3  -1   1  100.54    3.09
  -4   1  -1    1.19    0.18
  -4   1  -1    1.20    0.21
  -5   1  -1    0.36    0.13
  -5   1  -1    0.46    0.17
   5  -1   1    0.27    0.12
  -6   1  -1    0.81    0.20
  -6   1  -1    1.52    0.31
   6  -1   1    1.09    0.23
   7  -1   1    9.75    0.77
  10   0  -1    0.66    0.21
   9   0  -1    2.02    0.30
  -9   0   1    2.59    0.44
   8   0  -1    0.25    0.14
  -8   0   1    0.27    0.18
  -8   0   1    0.21    0.19
   7   0  -1    8.66    0.44
  -7   0   1    8.53    0.60
  -7   0   1   10.08    0.70
   6   0  -1   17.77    0.67
   6   0  -1   16.14    0.64
  -6   0   1   19.63    0.96
  -6   0   1   18.56    0.87
   5   0  -1    1.21    0.13
   5   0  -1    1.21    0.12
  -5   0   1    0.80    0.20
  -5   0   1    1.07    0.21
   4   0  -1  146.71    4.30
  -4   0   1  151.90    4.51
  -4   0   1  142.08    4.55
   3   0  -1   -0.02    0.04
  -3   0   1   -0.03    0.04
  -3   0   1    0.08    0.06
   2   0  -1    0.35    0.05
   2   0  -1    0.27    0.08
  -2   0   1    0.39    0.10
  -2   0   1    0.25    0.07
   1   0  -1  221.58    6.53
   1   0  -1  230.23    6.46
  -1   0   1  227.06    6.51
  -1   0   1  216.10    6.54
  -1   0  -1    1.37    0.10
  -1   0  -1    1.21    0.09
   1   0   1    1.37    0.10
  -2   0  -1    1.85    0.14
  -2   0  -1    2.06    0.17
   2   0   1    2.05    0.16
   2   0   1    1.95    0.15
  -3   0  -1   90.96    2.96
  -3   0  -1   93.24    2.92
   3   0   1   99.48    2.99
   3   0   1   94.51    2.91
  -4   0  -1    5.80    0.40
  -4   0  -1    6.29    0.38
   4   0   1    5.82    0.35
  -5   0  -1    5.58    0.39
  -5   0  -1    5.59    0.43
   5   0   1    5.97    0.39
  -6   0  -1   -0.04    0.08
  -6   0  -1    0.00    0.09
   6   0   1   -0.07    0.10
  -7   0  -1    1.34    0.34
  -7   0  -1    0.98    0.25
   7   0   1    1.02    0.25
  -8   0  -1   18.09    1.06
  -8   0  -1   16.08    0.92
   9   0   1    0.68    0.18
  10   0   1   -0.03    0.14
  10  -1  -1    0.62    0.19
   9  -1  -1    4.73    0.37
  -8   1   1    0.04    0.15
  -7   1   1    0.07    0.12
  -6   1   1    0.86    0.21
  -5   1   1   14.45    0.68
  -4   1   1   10.74    0.51
   3  -1  -1   93.53    2.95
  -3   1   1   92.27    2.85
   2  -1  -1   25.75    0.90
  -2   1   1   24.18    0.82
   1  -1  -1    0.08    0.02
   1  -1  -1    0.11    0.05
  -1   1   1    0.07    0.03
  -1   1   1    0.08    0.03
   0  -1  -1  105.43    3.13
   0  -1  -1  106.53    3.12
   0  -1  -1  113.52    3.16
   0  -1  -1  109.34    3.12
   0   1   1  110.28    3.15
   0   1   1  106.44    3.13
   0   1   1  105.11    3.16
   0   1   1  104.16    3.12
  -1  -1  -1   18.25    0.57
  -1  -1  -1   18.74    0.62
   1   1   1   18.23    0.58
   1   1   1   18.93    0.63
   1   1   1   19.20    0.58
   1   1   1   18.19    0.60
  -2  -1  -1   53.18    1.77
   2   1   1   55.37    1.76
   2   1   1   54.90    1.72
   2   1   1   57.17    1.66
  -3  -1  -1   36.65    1.27
  -3  -1  -1   35.16    1.31
   3   1   1   36.88    1.15
   3   1   1   37.12    1.31
   3   1   1   37.26    1.13
   3   1   1   36.72    1.24
  -4  -1  -1    0.68    0.18
  -4  -1  -1    0.52    0.14
   4   1   1    0.71    0.10
   4   1   1    0.88    0.16
   4   1   1    0.93    0.10
  -5  -1  -1    0.62    0.17
  -5  -1  -1    0.74    0.22
   5   1   1    0.91    0.12
   5   1   1    0.77    0.17
   5   1   1    0.79    0.10
  -6  -1  -1    3.94    0.37
  -6  -1  -1    3.03    0.42
   6   1   1    3.59    0.25
   6   1   1    3.79    0.33
   6   1   1    3.17    0.21
  -7  -1  -1    1.20    0.30
  -7  -1  -1    1.72    0.32
   7   1   1    1.46    0.21
   7   1   1    1.99    0.31
  -8  -1  -1    2.24    0.39
  -8  -1  -1    2.29    0.44
   8   1   1    2.03    0.27
  -9  -1  -1    4.25    0.58
  -9  -1  -1    4.43    0.85
   9   1   1    3.39    0.37
  10   1   1    0.06    0.18
  10  -2  -1    0.54    0.18
   9  -2  -1    1.02    0.21
  -6   2   1    5.79    0.41
  -5   2   1    0.28    0.11
  -4   2   1    5.51    0.32
  -3   2   1    0.85    0.12
   2  -2  -1    0.07    0.04
   2  -2  -1    0.05    0.03
   2  -2  -1    0.05    0.06
  -2   2   1    0.20    0.08
  -2   2   1    0.13    0.05
   1  -2  -1   63.97    1.93
   1  -2  -1   60.88    1.88
  -1   2   1   62.80    1.95
  -1   2   1   66.77    1.96
   0  -2  -1   17.97    0.58
   0  -2  -1   17.31    0.60
   0  -2  -1   18.06    0.60
   0  -2  -1   18.99    0.64
   0  -2  -1   17.72    0.60
   0   2   1   18.01    0.59
   0   2   1   18.70    0.65
   0   2   1   18.84    0.63
   0   2   1   18.04    0.59
  -1  -2  -1   54.33    1.65
  -1  -2  -1   53.78    1.70
  -1  -2  -1   55.62    1.65
  -1  -2  -1   53.23    1.68
  -1  -2  -1   55.29    1.65
   1   2   1   55.50    1.70
   1   2   1   54.14    1.69
   1   2   1   55.58    1.64
   1   2   1   53.62    1.70
   1   2   1   53.18    1.65
  -2  -2  -1    0.08    0.04
  -2  -2  -1    0.07    0.05
  -2  -2  -1    0.06    0.06
  -2  -2  -1    0.11    0.04
   2   2   1    0.24    0.08
   2   2   1    0.13    0.05
   2   2   1    0.10    0.05
   2   2   1    0.05    0.05
   2   2   1    0.11    0.05
  -3  -2  -1    6.09    0.39
  -3  -2  -1    4.85    0.33
   3   2   1    6.37    0.31
   3   2   1    6.63    0.42
   3   2   1    5.57    0.26
   3   2   1    5.46    0.33
   3   2   1    7.14    0.27
  -4  -2  -1   10.63    0.57
  -4  -2  -1   11.48    0.62
   4   2   1   10.99    0.48
   4   2   1   10.73    0.53
  -5  -2  -1   -0.06    0.08
  -5  -2  -1    0.01    0.09
   5   2   1    0.01    0.06
   5   2   1    0.05    0.09
   5   2   1    0.02    0.07
  -6  -2  -1    3.59    0.44
  -6  -2  -1    2.43    0.42
   6   2   1    3.33    0.27
   6   2   1    3.03    0.32
  -7  -2  -1    0.33    0.18
  -7  -2  -1    0.38    0.20
   7   2   1    0.44    0.16
   7   2   1    0.38    0.19
  -8  -2  -1    3.20    0.48
  -8  -2  -1    4.03    0.62
   8   2   1    2.65    0.33
  -9  -2  -1    1.62    0.39
   9   2   1    1.61    0.29
  10   2   1    0.11    0.19
   9  -3  -1    3.61    0.33
   8  -3  -1    0.30    0.18
   7  -3  -1    2.41    0.21
   7  -3  -1    3.05    0.44
   6  -3  -1    0.91    0.24
   5  -3  -1    1.04    0.12
   5  -3  -1    1.04    0.24
   5  -3  -1    0.99    0.13
   4  -3  -1   15.69    0.55
   4  -3  -1   16.61    0.72
   4  -3  -1   15.53    0.59
   3  -3  -1    0.08    0.08
   3  -3  -1    0.07    0.06
   3  -3  -1   -0.01    0.04
  -3   3   1    0.02    0.08
   2  -3  -1   10.42    0.42
   2  -3  -1    9.14    0.36
   2  -3  -1    9.45    0.43
  -2   3   1   10.18    0.47
   1  -3  -1   15.35    0.56
   1  -3  -1   14.44    0.51
   1  -3  -1   14.25    0.49
   1  -3  -1   15.05    0.51
  -1   3   1   14.73    0.56
  -1   3   1   14.08    0.58
   0  -3  -1  115.20    3.43
   0  -3  -1  116.16    3.39
   0  -3  -1  118.06    3.49
   0  -3  -1  115.88    3.43
   0  -3  -1  114.10    3.43
   0   3   1  116.66    3.53
   0   3   1  115.77    3.40
   0   3   1  113.64    3.40
   0   3   1  115.96    3.51
   0   3   1  116.06    3.46
  -1  -3  -1   35.12    1.13
  -1  -3  -1   34.94    1.13
  -1  -3  -1   34.28    1.12
  -1  -3  -1   34.96    1.14
  -1  -3  -1   34.97    1.19
   1   3   1   35.19    1.11
   1   3   1   36.12    1.19
   1   3   1   34.89    1.20
   1   3   1   34.47    1.13
   1   3   1   36.25    1.18
  -2  -3  -1   15.02    0.56
  -2  -3  -1   14.03    0.64
  -2  -3  -1   15.28    0.55
  -2  -3  -1   16.16    0.63
  -2  -3  -1   15.18    0.55
   2   3   1   15.74    0.56
   2   3   1   15.34    0.64
   2   3   1   15.07    0.57
   2   3   1   15.38    0.62
  -3  -3  -1   67.80    2.29
  -3  -3  -1   68.34    2.34
   3   3   1   72.06    2.25
   3   3   1   74.39    2.16
   3   3   1   66.80    2.26
   3   3   1   71.85    2.18
  -4  -3  -1    3.26    0.31
  -4  -3  -1    4.52    0.38
   4   3   1    4.16    0.25
   4   3   1    4.21    0.32
   4   3   1    4.54    0.24
   4   3   1    4.44    0.30
  -5  -3  -1    6.18    0.47
  -5  -3  -1    6.80    0.52
   5   3   1    6.74    0.35
   5   3   1    7.61    0.43
   5   3   1    7.02    0.34
   5   3   1    6.95    0.45
  -6  -3  -1   13.19    0.83
  -6  -3  -1   13.19    0.77
   6   3   1   13.54    0.59
   6   3   1   14.45    0.74
   6   3   1   14.14    0.68
  -7  -3  -1    9.59    0.75
  -7  -3  -1    9.85    0.69
   7   3   1   10.00    0.64
   7   3   1   10.29    0.51
   7   3   1   11.16    0.61
  -8  -3  -1   19.87    1.21
  -8  -3  -1   20.62    1.12
   8   3   1   21.23    0.99
   8   3   1   21.74    0.88
  -9  -3  -1    1.00    0.31
   9   3   1    0.79    0.24
 -10  -3  -1    0.23    0.23
  10   3   1    0.34    0.23
   9  -4  -1    0.69    0.16
   8  -4  -1    2.82    0.26
   7  -4  -1    0.74    0.23
   7  -4  -1    0.91    0.16
   6  -4  -1    0.41    0.11
   6  -4  -1    0.70    0.21
   5  -4  -1    3.49    0.23
   5  -4  -1    3.52    0.34
   4  -4  -1    0.32    0.08
   4  -4  -1    0.17    0.11
   3  -4  -1   25.52    0.85
   3  -4  -1   23.96    0.92
   3  -4  -1   26.87    0.97
  -3   4   1   25.92    1.03
   2  -4  -1    7.75    0.33
   2  -4  -1    7.79    0.39
   2  -4  -1    7.43    0.31
   2  -4  -1    6.69    0.29
  -2   4   1    7.71    0.44
   1  -4  -1    4.05    0.22
   1  -4  -1    3.29    0.20
   1  -4  -1    3.13    0.21
   1  -4  -1    3.73    0.27
  -1   4   1    3.56    0.28
   0  -4  -1   91.72    2.61
   0  -4  -1   89.15    2.66
   0  -4  -1   84.25    2.66
   0  -4  -1   86.34    2.73
   0  -4  -1   89.94    2.66
   0   4   1   85.44    2.61
   0   4   1   81.07    2.70
   0   4   1   90.62    2.69
  -1  -4  -1    8.92    0.45
  -1  -4  -1    8.46    0.38
  -1  -4  -1    8.66    0.38
  -1  -4  -1    8.07    0.38
   1   4   1    8.87    0.44
   1   4   1    8.58    0.38
   1   4   1    8.11    0.46
   1   4   1    8.06    0.44
  -2  -4  -1    0.02    0.06
  -2  -4  -1    0.00    0.07
  -2  -4  -1   -0.01    0.05
  -2  -4  -1    0.05    0.07
   2   4   1    0.07    0.09
   2   4   1    0.03    0.08
   2   4   1   -0.04    0.05
  -3  -4  -1   12.06    0.64
  -3  -4  -1   11.73    0.48
  -3  -4  -1   11.57    0.58
  -3  -4  -1   11.49    0.50
   3   4   1   11.40    0.57
   3   4   1   11.67    0.52
   3   4   1   12.78    0.61
  -4  -4  -1    3.54    0.33
  -4  -4  -1    4.31    0.39
   4   4   1    3.75    0.33
   4   4   1    3.83    0.27
   4   4   1    4.31    0.27
   4   4   1    4.48    0.33
  -5  -4  -1    1.76    0.34
  -5  -4  -1    1.77    0.30
   5   4   1    1.46    0.22
   5   4   1    1.57    0.20
   5   4   1    1.91    0.29
   5   4   1    1.41    0.24
  -6  -4  -1    1.27    0.29
  -6  -4  -1    1.20    0.31
   6   4   1    1.04    0.19
   6   4   1    1.17    0.27
   6   4   1    1.54    0.26
  -7  -4  -1    2.75    0.51
  -7  -4  -1    2.71    0.44
   7   4   1    3.22    0.45
   7   4   1    2.28    0.33
   7   4   1    3.07    0.28
  -8  -4  -1    4.81    0.60
  -8  -4  -1    4.71    0.68
   8   4   1    3.78    0.46
   8   4   1    4.91    0.63
   8   4   1    4.61    0.37
  -9  -4  -1    7.35    0.68
   9   4   1    7.12    0.60
 -10  -4  -1    1.07    0.40
  10   4   1    0.45    0.26
   8  -5  -1   -0.11    0.11
   7  -5  -1    4.22    0.38
   7  -5  -1    2.91    0.29
   6  -5  -1    0.49    0.16
   6  -5  -1   -0.02    0.09
   5  -5  -1    1.15    0.23
   5  -5  -1    1.01    0.16
   4  -5  -1    4.85    0.28
   4  -5  -1    4.45    0.36
  -4   5   1    4.88    0.43
   3  -5  -1    5.31    0.30
   3  -5  -1    6.07    0.38
  -3   5   1    5.46    0.42
   2  -5  -1    0.26    0.10
   2  -5  -1    0.09    0.06
  -2   5   1    0.17    0.11
   1  -5  -1    1.85    0.20
   1  -5  -1    1.76    0.20
   1  -5  -1    1.75    0.25
   1  -5  -1    1.21    0.17
  -1   5   1    1.97    0.28
   0  -5  -1   17.79    0.69
   0  -5  -1   17.58    0.69
   0  -5  -1   18.66    0.62
   0  -5  -1   17.20    0.76
   0  -5  -1   19.02    0.73
   0   5   1   16.73    0.73
   0   5   1   18.16    0.63
   0   5   1   18.05    0.80
  -1  -5  -1    1.70    0.20
  -1  -5  -1    1.94    0.21
  -1  -5  -1    1.48    0.19
  -1  -5  -1    2.02    0.28
   1   5   1    1.96    0.25
   1   5   1    2.04    0.27
   1   5   1    2.28    0.22
  -2  -5  -1    2.91    0.23
  -2  -5  -1    3.04    0.29
  -2  -5  -1    3.12    0.24
  -2  -5  -1    2.77    0.24
   2   5   1    3.44    0.26
   2   5   1    2.99    0.29
   2   5   1    2.91    0.27
  -3  -5  -1    2.79    0.23
  -3  -5  -1    2.57    0.22
  -3  -5  -1    2.53    0.21
  -3  -5  -1    2.16    0.29
  -3  -5  -1    2.85    0.37
   3   5   1    1.80    0.26
   3   5   1    2.75    0.29
   3   5   1    2.84    0.29
  -4  -5  -1    5.61    0.43
  -4  -5  -1    6.14    0.49
  -4  -5  -1    5.93    0.32
   4   5   1    5.40    0.43
   4   5   1    5.49    0.37
   4   5   1    5.46    0.42
  -5  -5  -1    0.01    0.12
  -5  -5  -1    0.04    0.11
   5   5   1    0.09    0.12
   5   5   1    0.01    0.10
  -6  -5  -1    1.73    0.40
  -6  -5  -1    1.88    0.36
   6   5   1    1.68    0.32
   6   5   1    1.34    0.26
   6   5   1    1.76    0.26
  -7  -5  -1    0.04    0.18
  -7  -5  -1    0.14    0.16
   7   5   1    0.22    0.21
   7   5   1    0.26    0.12
   7   5   1    0.26    0.19
  -8  -5  -1    9.29    0.74
  -8  -5  -1    9.37    0.84
   8   5   1    7.68    0.70
   8   5   1    8.60    0.67
   8   5   1    9.31    0.56
  -9  -5  -1   -0.09    0.17
   9   5   1    0.43    0.23
 -10  -5  -1   -0.06    0.23
  10   5   1    0.04    0.22
   8  -6  -1    0.45    0.18
   7  -6  -1    0.23    0.14
   7  -6  -1    0.84    0.20
   6  -6  -1    0.27    0.13
   5  -6  -1    3.72    0.34
   5  -6  -1    2.91    0.26
   4  -6  -1    8.21    0.49
   4  -6  -1    7.40    0.40
  -4   6   1    7.91    0.60
   3  -6  -1    0.57    0.14
   3  -6  -1    0.64    0.15
  -3   6   1    0.92    0.26
   2  -6  -1    0.04    0.07
   2  -6  -1    0.11    0.09
   2  -6  -1    0.33    0.16
  -2   6   1   -0.02    0.11
   1  -6  -1   22.23    0.92
   1  -6  -1   22.10    0.85
   1  -6  -1   22.75    0.87
   1  -6  -1   21.59    0.94
  -1   6   1   23.70    1.01
   0  -6  -1    4.91    0.40
   0  -6  -1    5.13    0.32
   0  -6  -1    4.68    0.33
   0   6   1    4.46    0.39
  -1  -6  -1    2.44    0.27
  -1  -6  -1    1.63    0.27
  -1  -6  -1    2.19    0.26
  -1  -6  -1    2.21    0.24
   1   6   1    1.63    0.25
   1   6   1    2.76    0.24
  -2  -6  -1   -0.04    0.08
  -2  -6  -1    0.00    0.07
  -2  -6  -1    0.09    0.11
  -2  -6  -1   -0.04    0.06
   2   6   1   -0.10    0.08
   2   6   1   -0.02    0.11
   2   6   1    0.03    0.13
  -3  -6  -1    0.29    0.11
  -3  -6  -1    0.19    0.10
  -3  -6  -1   -0.03    0.07
  -3  -6  -1    0.10    0.10
  -3  -6  -1    0.18    0.11
   3   6   1   -0.01    0.08
   3   6   1    0.53    0.16
  -4  -6  -1   11.14    0.73
  -4  -6  -1   12.64    0.70
   4   6   1   11.94    0.69
   4   6   1   11.83    0.72
   4   6   1   12.27    0.62
  -5  -6  -1    0.73    0.22
  -5  -6  -1    0.67    0.24
   5   6   1    0.39    0.17
   5   6   1    0.38    0.16
   5   6   1    0.72    0.23
  -6  -6  -1    0.08    0.16
  -6  -6  -1    0.07    0.17
   6   6   1    0.15    0.16
   6   6   1    0.21    0.20
   6   6   1    0.38    0.14
  -7  -6  -1    0.77    0.31
  -7  -6  -1    0.91    0.27
   7   6   1    0.89    0.20
   7   6   1    1.37    0.38
   7   6   1    0.44    0.22
  -8  -6  -1    1.11    0.35
   8   6   1    1.93    0.41
   8   6   1    1.36    0.34
  -9  -6  -1    3.08    0.57
   9   6   1    3.37    0.51
   7  -7  -1    0.01    0.16
   6  -7  -1    1.10    0.33
   6  -7  -1    0.82    0.20
   5  -7  -1    0.48    0.16
   5  -7  -1    0.80    0.19
   5  -7  -1    0.27    0.13
   4  -7  -1    0.36    0.17
   4  -7  -1    0.24    0.13
   4  -7  -1    0.26    0.13
  -4   7   1    0.49    0.25
   3  -7  -1    1.34    0.27
   3  -7  -1    1.15    0.20
   3  -7  -1    1.07    0.20
  -3   7   1    1.05    0.31
   2  -7  -1    2.76    0.31
   2  -7  -1    1.86    0.26
   2  -7  -1    2.29    0.35
  -2   7   1    2.65    0.43
   1  -7  -1   12.31    0.60
   1  -7  -1   11.91    0.58
   1  -7  -1   12.33    0.70
  -1   7   1   11.52    0.71
   0  -7  -1    1.02    0.19
   0  -7  -1    1.35    0.29
   0  -7  -1    1.03    0.21
   0   7   1    1.22    0.28
  -1  -7  -1    5.32    0.44
  -1  -7  -1    5.39    0.39
  -1  -7  -1    5.20    0.37
   1   7   1    5.66    0.48
  -2  -7  -1   10.18    0.53
  -2  -7  -1    9.35    0.62
  -2  -7  -1    9.80    0.53
  -2  -7  -1    9.64    0.55
   2   7   1    9.66    0.52
   2   7   1    9.41    0.63
  -3  -7  -1    3.95    0.34
  -3  -7  -1    3.53    0.32
  -3  -7  -1    3.90    0.50
  -3  -7  -1    3.88    0.43
   3   7   1    3.90    0.35
   3   7   1    3.92    0.42
   3   7   1    3.51    0.41
  -4  -7  -1    0.51    0.22
  -4  -7  -1    0.30    0.17
   4   7   1    0.73    0.22
   4   7   1    0.63    0.23
   4   7   1    0.88    0.22
  -5  -7  -1    0.11    0.14
  -5  -7  -1   -0.03    0.14
   5   7   1    0.10    0.19
   5   7   1   -0.07    0.15
   5   7   1    0.09    0.14
  -6  -7  -1    0.00    0.13
  -6  -7  -1    0.18    0.19
   6   7   1    0.12    0.18
   6   7   1    0.61    0.17
   6   7   1    1.08    0.32
  -7  -7  -1    1.04    0.37
  -7  -7  -1    1.07    0.32
   7   7   1    0.56    0.30
   7   7   1    1.10    0.23
   7   7   1    0.80    0.27
  -8  -7  -1    6.42    0.79
   8   7   1    6.94    0.73
   8   7   1    6.22    0.66
  -9  -7  -1    0.75    0.34
   9   7   1    0.38    0.26
   6  -8  -1    0.46    0.21
   5  -8  -1    3.21    0.38
   4  -8  -1    1.83    0.29
  -4   8   1    0.85    0.31
   3  -8  -1    0.06    0.19
   3  -8  -1    0.13    0.15
   3  -8  -1    0.28    0.16
  -3   8   1    0.43    0.23
   2  -8  -1    3.02    0.37
   2  -8  -1    3.15    0.46
   2  -8  -1    3.65    0.39
  -2   8   1    3.61    0.53
   1  -8  -1    0.69    0.28
   1  -8  -1    0.89    0.22
   1  -8  -1    0.89    0.21
  -1   8   1    0.70    0.26
   0  -8  -1   13.61    0.70
   0  -8  -1   13.76    0.70
   0  -8  -1   13.91    0.78
   0   8   1   12.65    0.80
  -1  -8  -1    2.11    0.30
  -1  -8  -1    2.14    0.37
  -1  -8  -1    2.08    0.31
   1   8   1    1.88    0.37
  -2  -8  -1    8.56    0.54
  -2  -8  -1    8.86    0.63
  -2  -8  -1    8.58    0.55
   2   8   1    8.40    0.65
  -3  -8  -1   13.50    0.86
   3   8   1   15.53    0.90
  -4  -8  -1    0.24    0.19
  -4  -8  -1    0.09    0.13
   4   8   1    0.80    0.28
  -5  -8  -1    4.82    0.67
  -5  -8  -1    5.35    0.59
   5   8   1    2.93    0.49
   5   8   1    4.71    0.48
  -6  -8  -1    0.47    0.28
  -6  -8  -1    0.29    0.19
   6   8   1    0.68    0.21
   6   8   1    0.43    0.26
   6   8   1    0.24    0.20
  -7  -8  -1    0.73    0.29
   7   8   1    0.56    0.30
   7   8   1    0.55    0.28
   7   8   1    1.29    0.29
  -8  -8  -1    0.10    0.21
   8   8   1   -0.03    0.23
   8   8   1    0.53    0.30
   5  -9  -1    2.45    0.38
   4  -9  -1    0.04    0.16
  -4   9   1    0.11    0.24
   3  -9  -1    2.60    0.37
  -3   9   1    2.41    0.49
   2  -9  -1    0.29    0.18
  -2   9   1    0.19    0.20
   1  -9  -1    0.19    0.15
   1  -9  -1    0.37    0.19
  -1   9   1    0.08    0.17
   0  -9  -1    0.53    0.19
   0  -9  -1    0.31    0.20
   0  -9  -1    0.80    0.22
   0   9   1    0.98    0.31
  -1  -9  -1    2.75    0.37
  -1  -9  -1    3.06    0.47
  -1  -9  -1    3.12    0.40
   1   9   1    2.70    0.47
  -2  -9  -1    0.70    0.26
   2   9   1    0.87    0.30
  -3  -9  -1    0.04    0.15
   3   9   1    0.05    0.18
  -4  -9  -1    5.75    0.72
   4   9   1    3.62    0.56
  -5  -9  -1    0.03    0.19
   5   9   1    0.25    0.24
  -6  -9  -1    0.02    0.18
   6   9   1    0.20    0.27
  -7  -9  -1    0.28    0.26
   7   9   1    0.06    0.21
   3 -10  -1    0.42    0.23
  -3  10   1    0.26    0.24
   2 -10  -1    1.72    0.34
  -2  10   1    0.74    0.32
   1 -10  -1    0.40    0.21
  -1  10   1    0.11    0.21
   0 -10  -1    1.43    0.30
   0  10   1    0.48    0.26
   1  10   1    0.87    0.33
   2  10   1    0.56    0.27
   3  10   1    4.47    0.65
   4  10   1    1.01    0.37
   5  10   1   -0.06    0.20
   6  10   1    0.15    0.25
   0  11   1    1.61    0.43
   1  11   1    1.39    0.42
   2  11   1    0.08    0.24
   3  11   1    0.14    0.25
   5  10  -2    0.39    0.31
   4  10  -2    1.17    0.38
   3  10  -2    0.98    0.34
   2  10  -2    2.20    0.48
   1  10  -2    0.06    0.22
  -1 -10   2    0.49    0.21
   0  10  -2    0.22    0.23
   0 -10   2    0.33    0.18
  -1  10  -2   -0.10    0.18
   1 -10   2    0.41    0.21
  -2  10  -2    1.84    0.48
   2 -10   2    2.51    0.41
  -3  10  -2    0.20    0.23
   3 -10   2    0.00    0.18
   7   9  -2    4.01    0.64
  -7  -9   2    7.12    0.84
   6   9  -2    1.88    0.46
  -6  -9   2    2.32    0.45
   5   9  -2    1.27    0.41
  -5  -9   2    1.86    0.45
   4   9  -2    0.35    0.23
   3   9  -2    3.69    0.56
   2   9  -2    3.59    0.54
   1   9  -2    0.64    0.26
  -1  -9   2    0.43    0.18
  -1  -9   2    0.20    0.16
   0   9  -2    1.45    0.37
   0  -9   2    2.06    0.33
   0  -9   2    1.44    0.28
  -1   9  -2    0.79    0.30
   1  -9   2    0.48    0.19
   1  -9   2    0.79    0.23
  -2   9  -2    4.10    0.63
   2  -9   2    5.65    0.56
  -3   9  -2    2.37    0.53
   3  -9   2    3.22    0.40
   4  -9   2    2.73    0.39
   5  -9   2    0.74    0.25
   8   8  -2    0.23    0.29
  -8  -8   2    0.01    0.22
   7   8  -2    1.38    0.37
   7   8  -2    1.73    0.49
   7   8  -2    1.67    0.31
  -7  -8   2    1.95    0.45
   6   8  -2    2.54    0.36
   6   8  -2    1.02    0.36
  -6  -8   2    2.33    0.44
  -6  -8   2    1.87    0.44
   5   8  -2    0.01    0.18
  -5  -8   2    0.12    0.16
  -5  -8   2   -0.09    0.15
   4   8  -2    2.31    0.42
  -4  -8   2    3.84    0.49
  -4  -8   2    3.25    0.51
   3   8  -2    5.32    0.53
  -3  -8   2    5.70    0.54
   2   8  -2   13.28    0.83
  -2  -8   2   12.81    0.69
  -2  -8   2   12.61    0.78
  -2  -8   2   13.22    0.71
   1   8  -2   11.80    0.78
  -1  -8   2   13.80    0.76
  -1  -8   2   12.24    0.66
  -1  -8   2   12.46    0.68
   0   8  -2    0.86    0.28
   0  -8   2    0.93    0.25
   0  -8   2    1.19    0.24
   0  -8   2    1.34    0.25
  -1   8  -2    1.63    0.37
   1  -8   2    2.11    0.30
   1  -8   2    1.78    0.29
  -2   8  -2    0.03    0.16
   2  -8   2   -0.07    0.10
   2  -8   2    0.09    0.14
  -3   8  -2    2.49    0.49
   3  -8   2    2.22    0.30
   3  -8   2    1.76    0.28
   4  -8   2   -0.03    0.11
   5  -8   2    2.60    0.34
   6  -8   2    0.20    0.18
   9   7  -2    0.02    0.22
  -9  -7   2    0.18    0.27
   8   7  -2    0.96    0.33
  -8  -7   2    0.21    0.22
   7   7  -2    0.70    0.18
   7   7  -2   -0.10    0.22
   7   7  -2    0.14    0.21
  -7  -7   2    0.11    0.19
  -7  -7   2    0.23    0.23
   6   7  -2    0.94    0.31
   6   7  -2    1.25    0.24
   6   7  -2    1.09    0.29
  -6  -7   2    1.59    0.36
  -6  -7   2    0.95    0.32
   5   7  -2    4.11    0.54
   5   7  -2    4.19    0.39
   5   7  -2    4.15    0.51
  -5  -7   2    3.57    0.54
  -5  -7   2    4.83    0.57
   4   7  -2    5.46    0.43
   4   7  -2    5.75    0.50
   4   7  -2    6.13    0.53
  -4  -7   2    6.39    0.50
  -4  -7   2    6.93    0.58
   3   7  -2    0.13    0.15
   3   7  -2    0.47    0.20
  -3  -7   2   -0.02    0.11
  -3  -7   2    0.12    0.12
  -3  -7   2    0.07    0.14
   2   7  -2    0.41    0.20
  -2  -7   2    0.76    0.18
  -2  -7   2    0.30    0.13
  -2  -7   2    0.41    0.15
  -2  -7   2    0.45    0.18
   1   7  -2    6.08    0.52
  -1  -7   2    6.49    0.42
  -1  -7   2    6.72    0.48
  -1  -7   2    6.70    0.44
   0   7  -2    0.36    0.19
   0  -7   2    0.44    0.18
   0  -7   2    0.67    0.17
   0  -7   2    0.55    0.17
  -1   7  -2    0.40    0.20
   1  -7   2    0.36    0.20
   1  -7   2    1.02    0.21
   1  -7   2    0.39    0.14
  -2   7  -2    0.27    0.19
   2  -7   2    0.24    0.19
   2  -7   2    0.33    0.13
   2  -7   2    0.41    0.15
  -3   7  -2    5.04    0.51
   3  -7   2    4.54    0.40
   3  -7   2    4.56    0.34
   3  -7   2    5.28    0.35
   4  -7   2    1.52    0.22
   4  -7   2    1.65    0.24
   4  -7   2    1.40    0.33
   5  -7   2    0.35    0.14
   5  -7   2    0.24    0.14
   6  -7   2    0.09    0.13
   7  -7   2    1.17    0.24
   9   6  -2   -0.28    0.17
  -9  -6   2    0.10    0.24
   8   6  -2    2.71    0.46
  -8  -6   2    2.30    0.49
   7   6  -2    1.46    0.33
   7   6  -2    1.55    0.33
   7   6  -2    1.74    0.28
  -7  -6   2    1.19    0.33
  -7  -6   2    1.36    0.41
   6   6  -2    2.84    0.35
   6   6  -2    3.08    0.43
   6   6  -2    2.67    0.41
  -6  -6   2    3.41    0.55
  -6  -6   2    3.27    0.50
   5   6  -2    0.67    0.24
   5   6  -2    0.85    0.19
   5   6  -2    0.59    0.19
  -5  -6   2    0.64    0.24
  -5  -6   2    0.43    0.20
   4   6  -2   19.95    0.94
   4   6  -2   20.59    0.96
   4   6  -2   17.77    0.83
  -4  -6   2   18.63    0.99
  -4  -6   2   19.83    0.94
   3   6  -2    6.62    0.43
   3   6  -2    7.60    0.52
   3   6  -2    6.09    0.46
  -3  -6   2    6.83    0.50
  -3  -6   2    6.15    0.44
  -3  -6   2    6.47    0.40
  -3  -6   2    5.91    0.40
   2   6  -2    0.99    0.24
   2   6  -2    0.83    0.19
   2   6  -2    1.06    0.20
  -2  -6   2    0.92    0.18
  -2  -6   2    1.18    0.21
  -2  -6   2    1.11    0.19
  -2  -6   2    1.07    0.23
   1   6  -2   41.79    1.37
   1   6  -2   40.88    1.57
  -1  -6   2   38.80    1.41
  -1  -6   2   42.79    1.42
  -1  -6   2   41.20    1.44
  -1  -6   2   40.93    1.50
   0   6  -2    5.37    0.43
   0  -6   2    5.22    0.33
   0  -6   2    5.18    0.29
   0  -6   2    4.70    0.37
   0  -6   2    5.24    0.35
  -1   6  -2   20.99    0.97
   1  -6   2   20.18    0.87
   1  -6   2   20.15    0.79
   1  -6   2   19.91    0.80
  -2   6  -2   14.84    0.81
   2  -6   2   14.37    0.69
   2  -6   2   15.30    0.62
   2  -6   2   14.52    0.63
  -3   6  -2   10.44    0.67
   3  -6   2    9.56    0.45
   3  -6   2    9.06    0.51
   3  -6   2    9.26    0.46
   4  -6   2    2.77    0.27
   4  -6   2    3.10    0.28
   5  -6   2    1.48    0.20
   5  -6   2    1.89    0.27
   6  -6   2    0.92    0.18
   6  -6   2    1.26    0.22
   7  -6   2    1.77    0.25
   8  -6   2   -0.07    0.14
  10   5  -2    4.28    0.60
 -10  -5   2    6.20    0.85
   9   5  -2    1.98    0.39
  -9  -5   2    1.37    0.38
   8   5  -2    0.12    0.18
   8   5  -2    0.26    0.12
  -8  -5   2    0.24    0.24
  -8  -5   2    0.00    0.19
   7   5  -2    2.92    0.35
   7   5  -2    2.42    0.39
   7   5  -2    2.08    0.36
  -7  -5   2    2.50    0.50
  -7  -5   2    2.58    0.46
   6   5  -2    3.00    0.42
   6   5  -2    2.96    0.39
   6   5  -2    2.50    0.31
  -6  -5   2    2.72    0.44
  -6  -5   2    3.02    0.49
   5   5  -2    1.11    0.26
   5   5  -2    1.00    0.24
   5   5  -2    1.10    0.22
  -5  -5   2    1.24    0.30
  -5  -5   2    0.77    0.22
   4   5  -2    4.61    0.35
   4   5  -2    5.08    0.42
   4   5  -2    4.63    0.39
  -4  -5   2    5.10    0.44
  -4  -5   2    5.74    0.43
  -4  -5   2    4.70    0.30
  -4  -5   2    4.65    0.30
   3   5  -2    3.98    0.35
   3   5  -2    4.14    0.34
   3   5  -2    3.75    0.30
  -3  -5   2    4.22    0.34
  -3  -5   2    4.63    0.30
  -3  -5   2    3.96    0.29
  -3  -5   2    3.88    0.36
   2   5  -2    5.75    0.41
   2   5  -2    6.36    0.36
   2   5  -2    6.97    0.42
  -2  -5   2    6.43    0.37
  -2  -5   2    6.32    0.39
  -2  -5   2    6.48    0.43
  -2  -5   2    6.74    0.36
   1   5  -2    0.79    0.19
   1   5  -2    0.52    0.13
   1   5  -2    0.90    0.17
  -1  -5   2    0.57    0.12
  -1  -5   2    0.59    0.13
  -1  -5   2    0.57    0.12
  -1  -5   2    0.71    0.16
   0   5  -2    2.73    0.28
   0   5  -2    2.69    0.19
   0  -5   2    2.57    0.22
   0  -5   2    2.46    0.18
   0  -5   2    2.39    0.21
   0  -5   2    2.91    0.26
   0  -5   2    2.54    0.20
  -1   5  -2    0.00    0.09
   1  -5   2    0.07    0.09
   1  -5   2    0.05    0.06
   1  -5   2    0.10    0.08
   1  -5   2   -0.06    0.11
  -2   5  -2    7.08    0.48
   2  -5   2    6.38    0.31
   2  -5   2    7.50    0.36
   2  -5   2    6.31    0.33
   2  -5   2    6.92    0.39
  -3   5  -2   34.42    1.41
   3  -5   2   34.39    1.15
   3  -5   2   35.28    1.23
   4  -5   2    3.79    0.31
   4  -5   2    4.12    0.25
   5  -5   2    0.18    0.10
   5  -5   2   -0.06    0.09
   6  -5   2    3.23    0.24
   6  -5   2    3.64    0.34
   7  -5   2    5.40    0.33
   7  -5   2    5.90    0.45
  10   4  -2    1.93    0.41
 -10  -4   2    1.95    0.49
   9   4  -2    0.36    0.23
  -9  -4   2    0.13    0.21
   8   4  -2    1.53    0.25
   8   4  -2    1.44    0.31
  -8  -4   2    1.64    0.41
  -8  -4   2    1.21    0.33
   7   4  -2    0.26    0.13
   7   4  -2    0.38    0.17
   7   4  -2    0.48    0.19
  -7  -4   2    0.39    0.22
  -7  -4   2    0.38    0.22
   6   4  -2    2.39    0.33
   6   4  -2    2.28    0.28
   6   4  -2    3.65    0.36
  -6  -4   2    2.54    0.41
  -6  -4   2    2.76    0.47
   5   4  -2   15.23    0.69
   5   4  -2   16.19    0.78
   5   4  -2   16.60    0.77
  -5  -4   2   16.11    0.84
  -5  -4   2   16.57    0.90
   4   4  -2    0.01    0.10
   4   4  -2    0.08    0.08
   4   4  -2    0.15    0.10
  -4  -4   2    0.26    0.14
  -4  -4   2    0.04    0.09
  -4  -4   2    0.14    0.07
   3   4  -2    0.29    0.11
   3   4  -2    0.39    0.12
   3   4  -2    0.31    0.14
  -3  -4   2    0.48    0.11
  -3  -4   2    0.21    0.08
  -3  -4   2    0.50    0.16
  -3  -4   2    0.17    0.11
   2   4  -2    0.41    0.13
  -2  -4   2    0.48    0.14
  -2  -4   2    0.48    0.10
  -2  -4   2    0.56    0.14
  -2  -4   2    0.58    0.11
   1   4  -2    0.30    0.10
   1   4  -2    0.15    0.08
   1   4  -2    0.19    0.11
   1   4  -2    0.25    0.11
  -1  -4   2    0.23    0.07
  -1  -4   2    0.24    0.08
  -1  -4   2    0.22    0.08
  -1  -4   2    0.30    0.10
   0   4  -2   24.35    0.82
   0   4  -2   25.30    0.97
   0   4  -2   24.70    0.86
   0  -4   2   25.07    0.88
   0  -4   2   25.36    0.88
   0  -4   2   25.96    0.86
   0  -4   2   25.10    0.84
   0  -4   2   25.27    0.91
  -1   4  -2    0.44    0.10
  -1   4  -2    0.49    0.15
   1  -4   2    0.60    0.11
   1  -4   2    0.49    0.07
   1  -4   2    0.52    0.10
   1  -4   2    0.65    0.14
   1  -4   2    0.57    0.10
  -2   4  -2    5.14    0.38
   2  -4   2    5.33    0.26
   2  -4   2    5.39    0.30
  -3   4  -2    0.16    0.13
   3  -4   2    0.20    0.07
   3  -4   2    0.03    0.05
   3  -4   2    0.17    0.09
   3  -4   2    0.11    0.05
   4  -4   2    0.08    0.09
   4  -4   2    0.05    0.06
   4  -4   2    0.05    0.06
   5  -4   2    1.47    0.26
   6  -4   2    1.41    0.27
   7  -4   2    1.06    0.26
   8  -4   2    0.72    0.20
  10   3  -2    0.05    0.22
 -10  -3   2    0.13    0.22
   9   3  -2    1.37    0.31
  -9  -3   2    1.44    0.37
   8   3  -2    0.52    0.20
   8   3  -2    0.26    0.13
  -8  -3   2    0.55    0.26
  -8  -3   2    0.53    0.28
   7   3  -2    0.13    0.10
   7   3  -2    0.31    0.17
   7   3  -2    0.36    0.17
  -7  -3   2    0.04    0.14
  -7  -3   2    0.49    0.24
   6   3  -2   36.48    1.39
   6   3  -2   40.77    1.43
   6   3  -2   36.04    1.30
  -6  -3   2   36.86    1.54
  -6  -3   2   36.40    1.60
   5   3  -2    0.90    0.20
   5   3  -2    0.80    0.13
   5   3  -2    0.70    0.16
   5   3  -2    0.64    0.14
  -5  -3   2    0.70    0.20
  -5  -3   2    0.95    0.26
   4   3  -2    0.21    0.10
   4   3  -2    0.36    0.09
   4   3  -2    0.39    0.10
   4   3  -2    0.46    0.14
  -4  -3   2    0.26    0.14
  -4  -3   2    0.29    0.12
   3   3  -2   26.49    0.98
   3   3  -2   25.32    0.91
   3   3  -2   25.59    0.96
   3   3  -2   27.68    0.88
  -3  -3   2   26.07    0.91
  -3  -3   2   25.81    0.86
  -3  -3   2   24.88    1.03
  -3  -3   2   24.14    0.99
   2   3  -2  114.08    3.48
   2   3  -2  110.98    3.48
   2   3  -2  115.49    3.39
   2   3  -2  116.70    3.49
   2   3  -2  117.08    3.44
  -2  -3   2  113.88    3.53
  -2  -3   2  109.99    3.49
  -2  -3   2  113.20    3.43
  -2  -3   2  113.80    3.40
   1   3  -2   57.25    1.81
   1   3  -2   55.92    1.74
   1   3  -2   55.80    1.79
   1   3  -2   55.50    1.76
   1   3  -2   56.01    1.71
  -1  -3   2   54.05    1.76
  -1  -3   2   56.67    1.73
  -1  -3   2   55.34    1.75
  -1  -3   2   57.09    1.75
  -1  -3   2   57.63    1.79
   0   3  -2    1.17    0.11
   0   3  -2    1.54    0.13
   0   3  -2    1.17    0.09
   0   3  -2    1.36    0.20
   0  -3   2    1.41    0.11
   0  -3   2    1.53    0.17
   0  -3   2    1.60    0.16
   0  -3   2    1.15    0.10
   0  -3   2    1.45    0.14
  -1   3  -2   40.77    1.41
  -1   3  -2   43.70    1.33
   1  -3   2   38.59    1.26
   1  -3   2   42.58    1.31
   1  -3   2   39.85    1.28
   1  -3   2   43.47    1.25
  -2   3  -2   90.64    2.88
   2  -3   2   89.17    2.70
   2  -3   2   92.15    2.68
   2  -3   2   90.38    2.75
   2  -3   2   93.50    2.77
   3  -3   2   12.02    0.52
   3  -3   2   11.79    0.40
   3  -3   2   11.42    0.44
   4  -3   2    0.70    0.16
   5  -3   2    3.08    0.42
   6  -3   2   22.58    1.30
  10   2  -2    4.13    0.49
 -10  -2   2    3.87    0.61
   9   2  -2    2.16    0.35
  -9  -2   2    2.99    0.49
   8   2  -2    0.44    0.20
  -8  -2   2    0.64    0.27
  -8  -2   2    0.65    0.26
   7   2  -2    5.06    0.39
  -7  -2   2    5.50    0.68
  -7  -2   2    4.30    0.53
   6   2  -2    2.72    0.27
   6   2  -2    1.47    0.23
  -6  -2   2    2.01    0.38
  -6  -2   2    2.35    0.36
   5   2  -2    5.71    0.35
   5   2  -2    5.10    0.28
   5   2  -2    5.40    0.34
  -5  -2   2    4.20    0.40
  -5  -2   2    4.87    0.40
   4   2  -2   34.63    1.13
   4   2  -2   35.18    1.10
   4   2  -2   33.43    1.18
   4   2  -2   35.22    1.18
  -4  -2   2   31.40    1.26
  -4  -2   2   32.66    1.32
   3   2  -2   11.01    0.45
   3   2  -2   10.06    0.56
   3   2  -2    9.56    0.45
   3   2  -2   10.45    0.39
   3   2  -2   10.53    0.42
  -3  -2   2    9.72    0.50
  -3  -2   2   10.13    0.53
   2   2  -2   12.67    0.43
   2   2  -2   12.32    0.52
   2   2  -2   11.78    0.47
   2   2  -2   11.56    0.48
   2   2  -2   11.48    0.45
  -2  -2   2   11.78    0.52
  -2  -2   2   12.07    0.45
  -2  -2   2   12.04    0.45
  -2  -2   2   12.40    0.43
  -2  -2   2   11.05    0.50
  -2  -2   2   10.80    0.43
   1   2  -2  992.09   29.14
   1   2  -2  999.00   29.07
   1   2  -2  996.39   29.80
   1   2  -2  956.26   29.77
   1   2  -2  998.62   29.64
  -1  -2   2 1000.00   29.23
  -1  -2   2  993.62   29.41
  -1  -2   2  993.31   29.92
  -1  -2   2  969.52   29.57
  -1  -2   2  975.44   29.64
   0   2  -2  106.36    3.23
   0   2  -2  108.28    3.31
   0   2  -2  110.79    3.22
   0   2  -2  111.00    3.25
   0  -2   2  115.04    3.25
   0  -2   2  109.05    3.25
   0  -2   2  110.38    3.24
   0  -2   2  113.37    3.26
   0  -2   2  110.60    3.25
  -1   2  -2    0.31    0.07
  -1   2  -2    0.33    0.10
   1  -2   2    0.30    0.05
   1  -2   2    0.14    0.06
   1  -2   2    0.15    0.04
   2  -2   2   21.16    0.76
   2  -2   2   22.44    0.80
   3  -2   2   91.18    2.89
  -4   2  -2    3.32    0.42
   4  -2   2    4.02    0.45
   4  -2   2    5.05    0.46
   5  -2   2   24.21    1.38
   5  -2   2   25.37    1.28
   6  -2   2    2.07    0.45
   7  -2   2    9.82    0.67
  10   1  -2    0.21    0.18
 -10  -1   2    0.54    0.28
   9   1  -2    0.74    0.24
  -9  -1   2    1.29    0.36
   8   1  -2    3.97    0.36
  -8  -1   2    4.83    0.58
  -8  -1   2    4.80    0.65
   7   1  -2    0.18    0.13
  -7  -1   2    0.45    0.19
  -7  -1   2    0.39    0.21
   6   1  -2   27.62    0.99
  -6  -1   2   25.81    1.15
  -6  -1   2   25.27    1.20
   5   1  -2    3.07    0.23
   5   1  -2    2.84    0.20
  -5  -1   2    2.43    0.35
  -5  -1   2    2.81    0.34
   4   1  -2    1.37    0.16
   4   1  -2    1.62    0.14
   4   1  -2    1.96    0.17
  -4  -1   2    1.53    0.26
  -4  -1   2    1.74    0.24
   3   1  -2    0.05    0.07
   3   1  -2    0.11    0.05
   3   1  -2    0.17    0.07
  -3  -1   2    0.22    0.09
  -3  -1   2    0.07    0.08
   2   1  -2  116.07    3.44
   2   1  -2  117.83    3.40
   2   1  -2  119.03    3.42
   2   1  -2  116.32    3.52
   2   1  -2  115.94    3.38
  -2  -1   2  112.03    3.51
  -2  -1   2  112.63    3.49
   1   1  -2   97.77    2.83
   1   1  -2   95.81    2.85
   1   1  -2   96.17    2.81
   1   1  -2   97.59    2.83
   1   1  -2   96.13    2.87
  -1  -1   2   95.93    2.87
  -1  -1   2   93.94    2.81
  -1  -1   2   95.45    2.86
  -1  -1   2   95.21    2.82
   0   1  -2   39.10    1.15
   0   1  -2   38.30    1.19
   0  -1   2   37.61    1.15
   0  -1   2   38.12    1.15
   0  -1   2   38.06    1.14
   0  -1   2   38.99    1.14
   0  -1   2   40.81    1.16
   1  -1   2   16.21    0.54
  -2   1  -2    0.46    0.10
   2  -1   2    0.44    0.10
  -3   1  -2    4.34    0.29
   3  -1   2    4.97    0.32
  -4   1  -2   48.33    1.70
  -5   1  -2    8.25    0.53
   5  -1   2    8.08    0.49
  -6   1  -2   15.24    0.82
   6  -1   2   14.09    0.75
   7  -1   2    3.50    0.39
  10   0  -2    0.00    0.17
   9   0  -2    0.35    0.17
  -9   0   2    0.25    0.21
   8   0  -2    0.03    0.13
  -8   0   2    0.30    0.17
   7   0  -2   31.44    1.12
  -7   0   2   31.96    1.35
  -7   0   2   29.45    1.41
   6   0  -2    4.34    0.28
  -6   0   2    4.76    0.40
  -6   0   2    4.92    0.45
   5   0  -2   28.92    0.98
   5   0  -2   30.26    1.00
  -5   0   2   28.32    1.22
  -5   0   2   31.35    1.19
   4   0  -2   40.52    1.25
   4   0  -2   39.44    1.23
  -4   0   2   37.75    1.44
  -4   0   2   39.12    1.39
   3   0  -2    0.37    0.06
   3   0  -2    0.61    0.07
   3   0  -2    0.39    0.12
  -3   0   2    0.33    0.10
  -3   0   2    0.40    0.12
   2   0  -2   12.13    0.42
   2   0  -2   13.52    0.46
   2   0  -2   12.38    0.51
  -2   0   2   11.05    0.50
  -2   0   2   12.06    0.48
   1   0  -2   14.69    0.52
   1   0  -2   15.59    0.48
  -1   0   2   14.74    0.52
  -1   0   2   15.19    0.50
   0   0  -2   16.05    0.52
   0   0   2   17.79    0.51
   0   0   2   18.19    0.51
   0   0   2   18.85    0.53
   0   0   2   14.93    0.52
  -1   0  -2   35.10    1.08
   1   0   2   34.36    1.08
  -2   0  -2   76.89    2.43
  -2   0  -2   79.32    2.41
   2   0   2   79.02    2.44
   2   0   2   80.94    2.43
  -3   0  -2    4.01    0.26
  -3   0  -2    3.77    0.27
   3   0   2    3.57    0.25
   3   0   2    3.79    0.27
  -4   0  -2    4.36    0.34
  -4   0  -2    4.37    0.32
   4   0   2    4.68    0.32
  -5   0  -2   12.08    0.67
  -5   0  -2   12.12    0.61
   5   0   2   12.24    0.62
  -6   0  -2    0.25    0.13
  -6   0  -2    0.22    0.14
   6   0   2    0.19    0.14
  -7   0  -2    7.60    0.61
  -7   0  -2    7.07    0.53
   7   0   2    7.14    0.53
  -8   0  -2    0.86    0.28
  -9   0  -2   -0.01    0.20
   9   0   2    0.17    0.14
  10   0   2    0.97    0.24
  10  -1  -2    0.39    0.19
   9  -1  -2    0.99    0.22
   8  -1  -2    0.22    0.14
  -8   1   2    0.25    0.19
   7  -1  -2    4.58    0.30
  -7   1   2    5.63    0.46
   6  -1  -2    0.93    0.13
  -6   1   2    0.90    0.21
   5  -1  -2    0.23    0.07
  -5   1   2    0.25    0.12
   4  -1  -2    8.47    0.33
  -4   1   2    8.98    0.45
   3  -1  -2    6.15    0.38
  -3   1   2    5.81    0.31
   2  -1  -2    7.10    0.36
   2  -1  -2    6.86    0.25
   2  -1  -2    6.85    0.25
  -2   1   2    6.91    0.30
   1  -1  -2   78.51    2.26
   1  -1  -2   78.95    2.32
  -1   1   2   76.15    2.27
  -1   1   2   75.71    2.28
   0  -1  -2   16.26    0.51
   0  -1  -2   15.82    0.49
   0  -1  -2   15.45    0.49
   0  -1  -2   15.35    0.49
   0   1   2   15.27    0.52
   0   1   2   15.95    0.51
   0   1   2   15.29    0.48
   0   1   2   15.88    0.49
  -1  -1  -2    8.92    0.29
  -1  -1  -2    9.03    0.35
  -1  -1  -2    8.67    0.33
   1   1   2    8.68    0.34
   1   1   2    8.26    0.31
   1   1   2    9.27    0.30
   1   1   2    8.30    0.34
   1   1   2    8.69    0.29
  -2  -1  -2    1.16    0.14
  -2  -1  -2    1.02    0.15
   2   1   2    0.97    0.14
   2   1   2    0.93    0.08
   2   1   2    1.34    0.17
  -3  -1  -2    9.37    0.48
  -3  -1  -2    9.01    0.45
   3   1   2    9.43    0.34
   3   1   2    9.10    0.47
   3   1   2    9.48    0.33
   3   1   2    9.40    0.44
  -4  -1  -2    0.93    0.22
  -4  -1  -2    1.09    0.19
   4   1   2    1.14    0.10
   4   1   2    1.37    0.21
   4   1   2    0.96    0.09
  -5  -1  -2    1.74    0.26
  -5  -1  -2    1.73    0.30
   5   1   2    1.65    0.13
   5   1   2    2.25    0.30
   5   1   2    1.92    0.15
  -6  -1  -2   10.89    0.64
  -6  -1  -2   11.10    0.71
   6   1   2   12.03    0.48
   6   1   2   10.00    0.43
   6   1   2   10.66    0.61
  -7  -1  -2    4.07    0.48
  -7  -1  -2    4.88    0.49
   7   1   2    4.00    0.30
   7   1   2    4.44    0.41
  -8  -1  -2    3.02    0.45
  -8  -1  -2    3.10    0.50
   8   1   2    3.56    0.31
  -9  -1  -2    2.10    0.48
   9   1   2    2.36    0.30
  10   1   2   -0.22    0.15
  10  -2  -2    0.12    0.16
   9  -2  -2    0.53    0.18
   8  -2  -2    0.61    0.15
   7  -2  -2    5.35    0.31
  -7   2   2    5.50    0.44
   6  -2  -2    0.03    0.07
  -6   2   2    0.03    0.10
   5  -2  -2    4.62    0.23
   5  -2  -2    4.50    0.23
  -5   2   2    3.97    0.30
   4  -2  -2    1.01    0.11
  -4   2   2    1.42    0.19
   3  -2  -2    1.73    0.11
   3  -2  -2    1.91    0.13
  -3   2   2    1.64    0.14
   2  -2  -2   17.15    0.65
   2  -2  -2   17.68    0.60
   2  -2  -2   17.25    0.56
  -2   2   2   17.07    0.58
  -2   2   2   17.54    0.63
   1  -2  -2    0.08    0.07
   1  -2  -2    0.07    0.04
   1  -2  -2    0.19    0.05
  -1   2   2    0.14    0.06
  -1   2   2    0.11    0.06
   0  -2  -2    4.77    0.20
   0  -2  -2    4.46    0.20
   0  -2  -2    4.71    0.25
   0  -2  -2    5.29    0.22
   0   2   2    4.68    0.19
   0   2   2    4.83    0.26
   0   2   2    4.32    0.23
   0   2   2    5.10    0.20
   0   2   2    4.93    0.24
  -1  -2  -2   11.59    0.41
  -1  -2  -2   11.44    0.41
  -1  -2  -2   11.82    0.41
  -1  -2  -2   10.48    0.43
  -1  -2  -2   11.94    0.47
  -1  -2  -2   11.36    0.42
   1   2   2   10.49    0.46
   1   2   2   11.89    0.41
   1   2   2   12.10    0.47
   1   2   2   11.91    0.45
   1   2   2   11.84    0.42
  -2  -2  -2    5.47    0.22
  -2  -2  -2    5.56    0.32
  -2  -2  -2    5.27    0.29
  -2  -2  -2    5.02    0.22
   2   2   2    5.34    0.27
   2   2   2    5.18    0.23
   2   2   2    5.40    0.24
   2   2   2    5.54    0.30
   2   2   2    5.09    0.29
  -3  -2  -2  103.86    3.38
  -3  -2  -2  106.22    3.43
   3   2   2  112.84    3.24
   3   2   2  112.24    3.38
   3   2   2  109.87    3.29
   3   2   2  108.48    3.23
   3   2   2  110.14    3.50
  -4  -2  -2    3.39    0.31
  -4  -2  -2    3.34    0.29
   4   2   2    3.09    0.22
   4   2   2    3.22    0.27
  -5  -2  -2    5.38    0.41
  -5  -2  -2    4.94    0.43
   5   2   2    5.76    0.29
   5   2   2    5.94    0.33
   5   2   2    5.39    0.38
  -6  -2  -2    3.08    0.41
  -6  -2  -2    3.21    0.46
   6   2   2    3.16    0.26
   6   2   2    3.53    0.34
  -7  -2  -2    6.87    0.56
  -7  -2  -2    6.46    0.60
   7   2   2    7.37    0.54
   7   2   2    8.69    0.48
  -8  -2  -2    4.80    0.58
  -8  -2  -2    4.45    0.61
   8   2   2    4.96    0.41
  -9  -2  -2    0.05    0.16
   9   2   2   -0.18    0.15
  10   2   2    0.82    0.25
   9  -3  -2    0.96    0.20
   8  -3  -2    2.77    0.46
   8  -3  -2    3.27    0.27
   7  -3  -2    0.41    0.13
   7  -3  -2    0.75    0.25
   6  -3  -2   18.59    0.68
   6  -3  -2   18.90    0.93
   5  -3  -2    5.33    0.26
   5  -3  -2    5.21    0.30
   5  -3  -2    4.68    0.39
   4  -3  -2    8.86    0.49
   4  -3  -2    8.84    0.35
   4  -3  -2    8.69    0.39
   3  -3  -2   48.96    1.61
   3  -3  -2   48.25    1.48
   3  -3  -2   45.98    1.52
  -3   3   2   48.75    1.62
   2  -3  -2    1.53    0.12
   2  -3  -2    1.58    0.19
  -2   3   2    1.57    0.17
   1  -3  -2   12.93    0.48
   1  -3  -2   15.20    0.56
   1  -3  -2   13.58    0.49
   1  -3  -2   14.52    0.51
  -1   3   2   15.15    0.56
  -1   3   2   14.24    0.57
   0  -3  -2   98.65    2.95
   0  -3  -2  102.05    3.01
   0  -3  -2   96.42    2.94
   0  -3  -2   99.54    2.94
   0   3   2  100.93    2.98
   0   3   2   94.97    2.91
   0   3   2   97.44    3.02
   0   3   2  100.30    3.00
   0   3   2   97.77    2.92
  -1  -3  -2    1.34    0.13
  -1  -3  -2    1.88    0.14
  -1  -3  -2    1.91    0.18
  -1  -3  -2    1.86    0.15
  -1  -3  -2    2.12    0.15
   1   3   2    1.56    0.20
   1   3   2    1.94    0.19
   1   3   2    2.21    0.16
   1   3   2    1.76    0.16
   1   3   2    2.03    0.14
  -2  -3  -2   45.17    1.57
  -2  -3  -2   46.08    1.45
  -2  -3  -2   46.76    1.45
  -2  -3  -2   47.08    1.53
   2   3   2   45.61    1.54
   2   3   2   45.68    1.52
   2   3   2   46.02    1.55
   2   3   2   47.02    1.45
   2   3   2   46.29    1.47
  -3  -3  -2  101.52    3.12
  -3  -3  -2   96.95    3.17
   3   3   2   98.42    2.98
   3   3   2  101.81    3.11
   3   3   2   98.56    2.99
   3   3   2   95.49    3.05
  -4  -3  -2    7.57    0.47
  -4  -3  -2    7.51    0.50
   4   3   2    7.28    0.45
   4   3   2    7.55    0.41
   4   3   2    7.31    0.35
   4   3   2    7.24    0.34
  -5  -3  -2    5.87    0.48
  -5  -3  -2    5.61    0.44
   5   3   2    6.25    0.39
   5   3   2    6.57    0.33
   5   3   2    5.43    0.30
   5   3   2    6.86    0.45
  -6  -3  -2   15.24    0.90
  -6  -3  -2   13.70    0.79
   6   3   2   16.61    0.73
   6   3   2   14.90    0.62
   6   3   2   15.15    0.79
  -7  -3  -2    8.42    0.63
  -7  -3  -2    8.70    0.71
   7   3   2    8.41    0.53
   7   3   2    8.37    0.60
  -8  -3  -2   11.62    0.89
  -8  -3  -2   12.01    0.81
   8   3   2   11.52    0.83
   8   3   2   12.69    0.71
  -9  -3  -2    0.67    0.29
   9   3   2    1.05    0.28
   9   3   2    1.37    0.24
  10   3   2    3.02    0.43
   9  -4  -2    9.70    0.53
   8  -4  -2    3.30    0.31
   7  -4  -2   20.15    1.01
   7  -4  -2   19.90    0.77
   6  -4  -2    1.43    0.28
   6  -4  -2    1.48    0.19
   5  -4  -2   21.94    0.96
   5  -4  -2   21.96    0.78
   4  -4  -2   34.42    1.28
   4  -4  -2   34.64    1.13
   3  -4  -2    5.84    0.29
   3  -4  -2    6.17    0.34
   3  -4  -2    6.61    0.38
  -3   4   2    5.62    0.39
   2  -4  -2    0.83    0.11
   2  -4  -2    0.95    0.12
   2  -4  -2    0.64    0.14
   2  -4  -2    1.21    0.14
  -2   4   2    1.01    0.19
   1  -4  -2    4.80    0.25
   1  -4  -2    4.59    0.25
   1  -4  -2    4.72    0.25
   1  -4  -2    4.88    0.31
  -1   4   2    4.86    0.32
   0  -4  -2  232.22    6.73
   0  -4  -2  224.42    6.65
   0  -4  -2  234.55    6.65
   0  -4  -2  228.09    6.65
   0   4   2  221.66    6.60
   0   4   2  226.57    6.71
   0   4   2  216.22    6.74
  -1  -4  -2    0.26    0.08
  -1  -4  -2    0.15    0.07
  -1  -4  -2    0.09    0.06
  -1  -4  -2    0.15    0.10
   1   4   2    0.08    0.07
   1   4   2    0.34    0.13
   1   4   2    0.19    0.09
  -2  -4  -2    1.83    0.17
  -2  -4  -2    1.42    0.20
  -2  -4  -2    1.87    0.19
  -2  -4  -2    1.71    0.19
  -2  -4  -2    1.70    0.24
   2   4   2    1.60    0.23
   2   4   2    2.18    0.22
   2   4   2    1.83    0.26
  -3  -4  -2    3.79    0.24
  -3  -4  -2    3.38    0.32
  -3  -4  -2    3.36    0.22
  -3  -4  -2    4.08    0.31
   3   4   2    3.77    0.30
   3   4   2    4.25    0.33
   3   4   2    3.72    0.26
   3   4   2    3.73    0.24
  -4  -4  -2   14.44    0.79
  -4  -4  -2   15.11    0.74
   4   4   2   15.34    0.74
   4   4   2   15.79    0.62
   4   4   2   15.20    0.70
   4   4   2   14.78    0.63
  -5  -4  -2    0.03    0.10
  -5  -4  -2   -0.01    0.10
   5   4   2    0.05    0.10
   5   4   2    0.11    0.10
   5   4   2    0.00    0.07
   5   4   2   -0.01    0.11
  -6  -4  -2    1.23    0.32
  -6  -4  -2    1.43    0.30
   6   4   2    1.33    0.25
   6   4   2    1.23    0.20
   6   4   2    1.88    0.31
  -7  -4  -2    1.21    0.29
  -7  -4  -2    1.33    0.36
   7   4   2    1.55    0.24
   7   4   2    1.39    0.33
   7   4   2    1.45    0.28
  -8  -4  -2   13.44    1.01
  -8  -4  -2   15.87    0.96
   8   4   2   16.41    0.87
   8   4   2   15.67    0.95
   8   4   2   15.70    0.74
  -9  -4  -2    0.31    0.22
   9   4   2    0.36    0.23
  10   4   2    0.09    0.22
   8  -5  -2   -0.05    0.12
   7  -5  -2    0.17    0.12
   6  -5  -2    4.30    0.38
   6  -5  -2    3.37    0.27
   5  -5  -2    4.42    0.29
   5  -5  -2    4.64    0.38
   4  -5  -2    1.00    0.21
   4  -5  -2    0.80    0.15
  -4   5   2    0.90    0.24
   3  -5  -2    0.47    0.12
   3  -5  -2    0.61    0.12
   3  -5  -2    0.87    0.18
  -3   5   2    0.69    0.20
   2  -5  -2    4.26    0.26
   2  -5  -2    3.57    0.24
   2  -5  -2    4.12    0.32
   2  -5  -2    3.66    0.24
  -2   5   2    3.46    0.32
   1  -5  -2    1.05    0.16
   1  -5  -2    1.16    0.16
   1  -5  -2    1.30    0.22
   1  -5  -2    1.04    0.16
  -1   5   2    1.09    0.21
   0  -5  -2    1.13    0.21
   0  -5  -2    1.15    0.17
   0  -5  -2    1.33    0.18
   0   5   2    1.36    0.23
   0   5   2    0.99    0.17
  -1  -5  -2    0.27    0.09
  -1  -5  -2    0.27    0.08
  -1  -5  -2    0.33    0.14
  -1  -5  -2    0.39    0.12
   1   5   2    0.43    0.15
   1   5   2    0.11    0.08
   1   5   2    0.48    0.13
  -2  -5  -2    2.20    0.26
  -2  -5  -2    2.04    0.30
  -2  -5  -2    1.85    0.22
  -2  -5  -2    1.76    0.22
   2   5   2    2.21    0.32
   2   5   2    1.69    0.26
   2   5   2    1.64    0.21
  -3  -5  -2    5.62    0.43
  -3  -5  -2    5.28    0.37
  -3  -5  -2    5.04    0.31
  -3  -5  -2    5.22    0.32
   3   5   2    4.65    0.37
   3   5   2    5.87    0.42
   3   5   2    5.02    0.35
  -4  -5  -2    2.35    0.20
  -4  -5  -2    2.71    0.40
  -4  -5  -2    1.78    0.29
   4   5   2    2.54    0.34
   4   5   2    2.62    0.30
   4   5   2    2.20    0.32
  -5  -5  -2    9.05    0.60
  -5  -5  -2    9.18    0.67
   5   5   2    9.12    0.60
   5   5   2    9.45    0.58
   5   5   2    8.69    0.49
  -6  -5  -2    3.99    0.51
  -6  -5  -2    4.12    0.60
   6   5   2    3.94    0.32
   6   5   2    3.72    0.46
   6   5   2    3.73    0.42
  -7  -5  -2    0.77    0.32
  -7  -5  -2    0.88    0.28
   7   5   2    0.46    0.22
   7   5   2    1.26    0.23
   7   5   2    0.82    0.29
  -8  -5  -2    2.32    0.44
  -8  -5  -2    3.15    0.60
   8   5   2    2.18    0.31
   8   5   2    3.27    0.54
   8   5   2    1.82    0.36
  -9  -5  -2    0.02    0.19
   9   5   2   -0.08    0.18
 -10  -5  -2    0.57    0.31
  10   5   2    0.70    0.28
   8  -6  -2    1.07    0.22
   7  -6  -2    0.26    0.15
   6  -6  -2    9.06    0.48
   6  -6  -2    9.81    0.59
   5  -6  -2    0.31    0.12
   5  -6  -2    0.64    0.18
   4  -6  -2    8.63    0.43
   4  -6  -2    7.76    0.42
   4  -6  -2    9.09    0.52
  -4   6   2    7.75    0.59
   3  -6  -2    7.91    0.42
   3  -6  -2    8.27    0.50
   3  -6  -2    7.59    0.41
  -3   6   2    8.35    0.57
   2  -6  -2    2.68    0.27
   2  -6  -2    2.35    0.22
   2  -6  -2    2.64    0.33
  -2   6   2    2.92    0.39
   1  -6  -2    1.87    0.29
   1  -6  -2    1.74    0.22
   1  -6  -2    1.99    0.24
  -1   6   2    2.36    0.35
   0  -6  -2    0.58    0.13
   0  -6  -2    0.64    0.20
   0  -6  -2    0.52    0.14
   0   6   2    0.91    0.23
   0   6   2    0.77    0.13
  -1  -6  -2    4.48    0.32
  -1  -6  -2    3.88    0.25
  -1  -6  -2    3.59    0.29
  -1  -6  -2    3.57    0.35
   1   6   2    4.12    0.37
   1   6   2    4.26    0.34
   1   6   2    3.71    0.28
  -2  -6  -2   -0.03    0.09
  -2  -6  -2    0.01    0.07
  -2  -6  -2    0.00    0.10
  -2  -6  -2   -0.03    0.07
   2   6   2   -0.05    0.12
   2   6   2   -0.08    0.07
   2   6   2    0.02    0.12
  -3  -6  -2   15.99    0.71
  -3  -6  -2   16.47    0.85
  -3  -6  -2   15.82    0.69
  -3  -6  -2   16.12    0.76
   3   6   2   14.49    0.81
   3   6   2   16.02    0.72
   3   6   2   17.10    0.81
  -4  -6  -2    0.28    0.16
  -4  -6  -2    0.00    0.11
   4   6   2    0.22    0.16
   4   6   2    0.04    0.11
   4   6   2    0.98    0.24
  -5  -6  -2    0.09    0.16
  -5  -6  -2   -0.04    0.10
   5   6   2    0.03    0.14
   5   6   2    0.15    0.14
   5   6   2    0.06    0.17
  -6  -6  -2    0.15    0.18
  -6  -6  -2    0.28    0.18
   6   6   2    0.20    0.19
   6   6   2    0.15    0.16
   6   6   2    0.32    0.14
  -7  -6  -2    2.86    0.47
  -7  -6  -2    3.74    0.61
   7   6   2    3.36    0.47
   7   6   2    3.82    0.53
   7   6   2    4.60    0.38
  -8  -6  -2    6.32    0.75
   8   6   2    8.04    0.67
   8   6   2    6.13    0.66
  -9  -6  -2    0.12    0.23
   9   6   2    0.00    0.21
   7  -7  -2    0.10    0.18
   6  -7  -2    0.02    0.13
   5  -7  -2    2.55    0.31
   5  -7  -2    3.50    0.35
   5  -7  -2    3.12    0.33
   4  -7  -2    0.06    0.12
   4  -7  -2   -0.17    0.10
   4  -7  -2   -0.07    0.12
  -4   7   2    0.39    0.23
   3  -7  -2    0.05    0.10
   3  -7  -2   -0.09    0.09
   3  -7  -2   -0.05    0.13
  -3   7   2   -0.02    0.14
   2  -7  -2    6.94    0.43
   2  -7  -2    6.93    0.52
   2  -7  -2    7.80    0.45
  -2   7   2    7.61    0.57
   1  -7  -2    0.61    0.23
   1  -7  -2    0.60    0.16
   1  -7  -2    0.50    0.14
  -1   7   2    0.65    0.21
   0  -7  -2    4.07    0.42
   0  -7  -2    4.00    0.32
   0  -7  -2    4.51    0.35
   0   7   2    4.47    0.42
  -1  -7  -2    5.37    0.39
  -1  -7  -2    5.37    0.45
  -1  -7  -2    5.36    0.38
   1   7   2    5.17    0.46
  -2  -7  -2   17.71    0.92
  -2  -7  -2   19.18    0.80
  -2  -7  -2   19.11    0.83
  -2  -7  -2   18.15    0.81
  -2  -7  -2   19.32    0.83
   2   7   2   17.76    0.78
   2   7   2   18.78    0.95
  -3  -7  -2    4.18    0.34
  -3  -7  -2    4.90    0.39
  -3  -7  -2    3.91    0.52
   3   7   2    4.40    0.44
   3   7   2    4.99    0.43
   3   7   2    4.27    0.37
  -4  -7  -2    7.75    0.63
  -4  -7  -2    7.59    0.53
   4   7   2    7.89    0.58
   4   7   2    7.99    0.50
   4   7   2    6.62    0.57
  -5  -7  -2    2.71    0.41
  -5  -7  -2    2.77    0.48
   5   7   2    2.92    0.44
   5   7   2    3.35    0.40
   5   7   2    2.63    0.46
  -6  -7  -2    2.07    0.46
  -6  -7  -2    1.73    0.36
   6   7   2    2.09    0.38
   6   7   2    2.16    0.31
   6   7   2    1.84    0.39
  -7  -7  -2    3.21    0.65
  -7  -7  -2    3.30    0.51
   7   7   2    2.25    0.46
   7   7   2    3.10    0.38
   7   7   2    2.50    0.43
  -8  -7  -2    0.97    0.32
   8   7   2    1.68    0.39
   8   7   2    0.89    0.32
  -9  -7  -2    1.51    0.44
   9   7   2    1.53    0.39
   6  -8  -2   -0.07    0.17
   5  -8  -2    0.22    0.16
   4  -8  -2    3.24    0.44
   4  -8  -2    3.85    0.41
  -4   8   2    4.02    0.59
   3  -8  -2    0.06    0.13
   3  -8  -2    0.07    0.19
   3  -8  -2    0.09    0.14
  -3   8   2    0.04    0.16
   2  -8  -2    0.19    0.14
   2  -8  -2   -0.16    0.20
   2  -8  -2    0.13    0.13
  -2   8   2    0.39    0.19
   1  -8  -2    6.61    0.56
   1  -8  -2    7.03    0.47
   1  -8  -2    7.33    0.48
  -1   8   2    6.74    0.58
   0  -8  -2    1.94    0.36
   0  -8  -2    2.42    0.31
   0  -8  -2    2.92    0.36
   0   8   2    3.19    0.47
  -1  -8  -2    1.49    0.31
  -1  -8  -2    1.54    0.26
  -1  -8  -2    1.43    0.25
   1   8   2    1.47    0.33
  -2  -8  -2    0.16    0.13
  -2  -8  -2    0.30    0.15
  -2  -8  -2    0.09    0.12
  -2  -8  -2    0.00    0.13
   2   8   2    1.09    0.27
  -3  -8  -2    4.19    0.58
   3   8   2    6.17    0.58
  -4  -8  -2    3.63    0.45
  -4  -8  -2    3.56    0.53
   4   8   2    2.66    0.44
  -5  -8  -2    0.00    0.14
  -5  -8  -2    0.00    0.15
   5   8   2    0.59    0.25
   5   8   2    0.17    0.18
   5   8   2    0.10    0.20
  -6  -8  -2    0.88    0.33
  -6  -8  -2    1.92    0.37
   6   8   2    0.83    0.30
   6   8   2    1.29    0.28
   6   8   2    1.43    0.41
  -7  -8  -2    0.61    0.27
   7   8   2    0.52    0.26
   7   8   2    0.56    0.29
   7   8   2    1.47    0.40
  -8  -8  -2    6.69    0.81
   8   8   2    3.99    0.60
   8   8   2    5.23    0.71
   5  -9  -2    0.65    0.26
   4  -9  -2    1.45    0.31
  -4   9   2    2.03    0.49
   3  -9  -2    3.48    0.42
  -3   9   2    2.46    0.49
   2  -9  -2    0.62    0.21
  -2   9   2    0.37    0.23
   1  -9  -2    0.45    0.18
   1  -9  -2    0.82    0.23
   1  -9  -2    0.01    0.24
  -1   9   2    0.62    0.27
   0  -9  -2    0.58    0.19
   0  -9  -2    0.49    0.27
   0  -9  -2    0.80    0.22
   0   9   2    1.27    0.34
  -1  -9  -2    0.22    0.16
  -1  -9  -2    0.17    0.14
  -1  -9  -2    0.07    0.16
  -1  -9  -2    0.20    0.16
   1   9   2    0.33    0.19
  -2  -9  -2    1.19    0.31
   2   9   2    0.71    0.27
  -3  -9  -2   13.50    0.89
   3   9   2   10.68    0.83
  -4  -9  -2    0.22    0.19
   4   9   2    0.48    0.28
  -5  -9  -2    4.44    0.68
   5   9   2    2.58    0.49
  -6  -9  -2    0.27    0.21
   6   9   2    0.07    0.20
  -7  -9  -2    1.02    0.36
   7   9   2    0.98    0.38
   3 -10  -2    4.02    0.50
  -3  10   2    3.02    0.59
   2 -10  -2    0.58    0.24
  -2  10   2    0.61    0.31
   1 -10  -2    4.89    0.53
  -1  10   2    4.51    0.68
   0 -10  -2    0.32    0.17
   0 -10  -2    0.19    0.17
   0 -10  -2    0.10    0.17
   0  10   2    0.18    0.23
   1  10   2    0.18    0.21
   2  10   2    1.28    0.38
   3  10   2    6.15    0.68
   4  10   2    0.46    0.27
   5  10   2    0.24    0.25
   6  10   2    0.03    0.24
   0  11   2    1.48    0.44
   1  11   2    0.34    0.26
   2  11   2    0.41    0.28
   3  11   2    1.90    0.49
   5  10  -3    0.14    0.26
   4  10  -3    0.17    0.24
   3  10  -3    4.88    0.68
   2  10  -3    0.77    0.35
   1  10  -3    0.02    0.19
  -1 -10   3   -0.13    0.13
   0  10  -3    0.85    0.34
   0 -10   3    1.59    0.35
   1 -10   3    0.42    0.21
  -2  10  -3    0.02    0.20
   2 -10   3    0.13    0.17
  -3  10  -3    0.04    0.20
   3 -10   3    0.27    0.20
   7   9  -3    0.73    0.35
  -7  -9   3    0.71    0.31
   6   9  -3    2.91    0.54
  -6  -9   3    6.21    0.73
   5   9  -3    0.60    0.28
   4   9  -3    3.44    0.56
   3   9  -3    5.56    0.59
   2   9  -3    4.10    0.58
   1   9  -3    6.01    0.62
  -1  -9   3    6.04    0.49
  -1  -9   3    6.62    0.51
   0   9  -3    0.77    0.30
   0  -9   3    0.65    0.19
   0  -9   3    0.62    0.20
  -1   9  -3    3.66    0.60
   1  -9   3    3.30    0.42
   1  -9   3    3.87    0.45
  -2   9  -3    0.10    0.17
   2  -9   3    0.38    0.18
  -3   9  -3    2.49    0.54
   3  -9   3    2.87    0.39
   4  -9   3   -0.14    0.15
   8   8  -3    2.21    0.50
  -8  -8   3    2.96    0.58
   7   8  -3    5.75    0.84
   7   8  -3    4.16    0.74
   7   8  -3    6.17    0.55
  -7  -8   3    5.86    0.74
   6   8  -3    0.45    0.25
  -6  -8   3    0.32    0.23
  -6  -8   3    0.01    0.19
   5   8  -3    0.43    0.24
  -5  -8   3    0.43    0.25
  -5  -8   3    0.32    0.22
   4   8  -3    1.01    0.32
  -4  -8   3    1.60    0.37
  -4  -8   3    1.42    0.31
   3   8  -3    0.23    0.20
  -3  -8   3    0.24    0.17
   2   8  -3    6.76    0.60
  -2  -8   3    9.29    0.57
  -2  -8   3    8.72    0.61
  -2  -8   3    8.29    0.52
   1   8  -3    0.86    0.27
  -1  -8   3    0.80    0.23
  -1  -8   3    0.86    0.20
  -1  -8   3    1.03    0.23
   0   8  -3    1.19    0.33
   0  -8   3    0.81    0.20
   0  -8   3    0.77    0.20
  -1   8  -3    0.46    0.23
   1  -8   3    0.16    0.14
   1  -8   3    0.25    0.14
  -2   8  -3    0.92    0.31
   2  -8   3    0.78    0.19
   2  -8   3    1.19    0.25
  -3   8  -3   -0.05    0.16
   3  -8   3    0.03    0.10
   3  -8   3    0.19    0.14
   4  -8   3    0.07    0.13
   5  -8   3    0.36    0.18
   6  -8   3    1.26    0.28
   9   7  -3    0.02    0.22
  -9  -7   3   -0.05    0.21
   8   7  -3    4.10    0.60
  -8  -7   3    4.92    0.70
   7   7  -3   -0.21    0.17
   7   7  -3   -0.01    0.19
   7   7  -3    0.50    0.15
  -7  -7   3   -0.06    0.17
  -7  -7   3    0.18    0.20
   6   7  -3    0.49    0.25
   6   7  -3    0.84    0.28
   6   7  -3    0.88    0.22
  -6  -7   3    0.37    0.24
  -6  -7   3    0.90    0.31
   5   7  -3    1.83    0.35
   5   7  -3    1.41    0.34
   5   7  -3    2.15    0.31
  -5  -7   3    1.45    0.35
  -5  -7   3    1.51    0.33
   4   7  -3    4.18    0.48
   4   7  -3    3.15    0.36
   4   7  -3    3.48    0.47
  -4  -7   3    4.70    0.53
  -4  -7   3    3.94    0.54
   3   7  -3    5.66    0.41
   3   7  -3    5.06    0.48
  -3  -7   3    6.08    0.42
  -3  -7   3    6.14    0.46
  -3  -7   3    5.75    0.50
   2   7  -3    0.80    0.26
  -2  -7   3    0.93    0.21
  -2  -7   3    0.89    0.19
  -2  -7   3    1.13    0.22
  -2  -7   3    1.05    0.26
   1   7  -3   21.16    1.03
  -1  -7   3   19.87    0.92
  -1  -7   3   19.41    0.84
  -1  -7   3   19.98    0.88
   0   7  -3    5.41    0.49
   0  -7   3    6.17    0.42
   0  -7   3    6.13    0.39
   0  -7   3    5.87    0.43
  -1   7  -3    2.08    0.39
   1  -7   3    2.66    0.36
   1  -7   3    2.28    0.28
   1  -7   3    2.92    0.34
  -2   7  -3    4.10    0.55
   2  -7   3    3.28    0.28
   2  -7   3    3.54    0.41
   2  -7   3    3.60    0.36
  -3   7  -3    0.98    0.31
   3  -7   3    0.51    0.15
   3  -7   3    0.63    0.16
   3  -7   3    0.54    0.21
   4  -7   3    5.07    0.36
   4  -7   3    5.64    0.35
   5  -7   3    2.06    0.28
   6  -7   3    0.90    0.20
   7  -7   3    0.27    0.17
   9   6  -3    0.53    0.29
  -9  -6   3    0.35    0.27
   8   6  -3    1.32    0.33
  -8  -6   3    1.55    0.42
   7   6  -3    6.77    0.59
   7   6  -3    7.94    0.65
   7   6  -3    8.09    0.54
  -7  -6   3    7.89    0.69
  -7  -6   3    8.97    0.79
   6   6  -3    1.25    0.24
   6   6  -3    0.78    0.26
   6   6  -3    1.25    0.30
  -6  -6   3    0.92    0.30
  -6  -6   3    0.87    0.28
   5   6  -3    1.59    0.25
   5   6  -3    1.08    0.26
  -5  -6   3    1.75    0.36
  -5  -6   3    1.27    0.30
   4   6  -3   19.71    0.93
   4   6  -3   18.00    0.91
   4   6  -3   18.40    0.83
  -4  -6   3   19.41    0.99
  -4  -6   3   18.45    0.92
   3   6  -3   18.00    0.80
   3   6  -3   18.60    0.88
   3   6  -3   17.41    0.89
  -3  -6   3   18.24    0.81
  -3  -6   3   18.69    0.78
  -3  -6   3   20.33    0.89
  -3  -6   3   18.47    0.92
   2   6  -3    5.68    0.45
   2   6  -3    5.97    0.38
   2   6  -3    5.46    0.41
  -2  -6   3    5.70    0.39
  -2  -6   3    6.01    0.39
  -2  -6   3    5.99    0.37
  -2  -6   3    5.81    0.43
   1   6  -3    3.97    0.38
   1   6  -3    5.23    0.32
  -1  -6   3    4.59    0.35
  -1  -6   3    4.50    0.34
  -1  -6   3    4.26    0.30
  -1  -6   3    4.41    0.31
   0   6  -3   15.40    0.79
   0  -6   3   15.02    0.66
   0  -6   3   14.07    0.68
   0  -6   3   14.67    0.63
   0  -6   3   14.48    0.59
  -1   6  -3    8.81    0.59
   1  -6   3    8.86    0.44
   1  -6   3    9.99    0.54
   1  -6   3    9.04    0.47
  -2   6  -3    1.18    0.29
   2  -6   3    0.75    0.20
   2  -6   3    0.95    0.16
   2  -6   3    0.76    0.16
  -3   6  -3   15.09    0.85
   3  -6   3   14.26    0.66
   3  -6   3   14.51    0.59
   3  -6   3   13.92    0.61
   4  -6   3    0.75    0.15
   4  -6   3    1.07    0.19
   5  -6   3    9.68    0.54
   5  -6   3    8.86    0.44
   6  -6   3    0.84    0.18
   7  -6   3    0.77    0.18
   8  -6   3    0.07    0.15
  10   5  -3    0.92    0.35
 -10  -5   3    0.71    0.34
   9   5  -3    7.63    0.70
  -9  -5   3    8.89    0.82
   8   5  -3    1.89    0.30
   8   5  -3    1.96    0.37
  -8  -5   3    1.92    0.44
  -8  -5   3    2.07    0.49
   7   5  -3    0.78    0.24
   7   5  -3    0.61    0.23
   7   5  -3    0.44    0.15
  -7  -5   3    0.23    0.20
  -7  -5   3    0.21    0.21
   6   5  -3    8.90    0.53
   6   5  -3    7.86    0.59
   6   5  -3    9.27    0.61
  -6  -5   3    9.04    0.71
  -6  -5   3    9.58    0.67
   5   5  -3    2.42    0.35
   5   5  -3    2.66    0.32
   5   5  -3    2.47    0.35
  -5  -5   3    2.12    0.36
  -5  -5   3    2.26    0.39
   4   5  -3    0.90    0.21
   4   5  -3    1.11    0.20
  -4  -5   3    0.90    0.24
  -4  -5   3    1.02    0.16
  -4  -5   3    0.91    0.22
   3   5  -3    0.57    0.16
   3   5  -3    0.51    0.15
  -3  -5   3    0.61    0.13
  -3  -5   3    0.38    0.16
  -3  -5   3    0.37    0.14
  -3  -5   3    0.59    0.12
   2   5  -3   10.08    0.49
   2   5  -3    9.49    0.53
   2   5  -3   10.35    0.56
  -2  -5   3   10.85    0.51
  -2  -5   3   10.42    0.48
  -2  -5   3   10.37    0.53
  -2  -5   3   10.09    0.55
   1   5  -3    1.07    0.19
   1   5  -3    1.09    0.16
   1   5  -3    1.06    0.22
  -1  -5   3    0.88    0.16
  -1  -5   3    0.95    0.16
  -1  -5   3    0.99    0.18
  -1  -5   3    0.80    0.15
   0   5  -3    8.10    0.49
   0  -5   3    7.94    0.40
   0  -5   3    7.90    0.37
   0  -5   3    7.89    0.38
   0  -5   3    7.60    0.42
   0  -5   3    7.70    0.40
  -1   5  -3    1.56    0.29
   1  -5   3    1.41    0.17
   1  -5   3    1.10    0.16
   1  -5   3    1.18    0.20
   1  -5   3    1.05    0.12
   1  -5   3    1.44    0.19
  -2   5  -3   49.97    1.81
   2  -5   3   47.57    1.55
   2  -5   3   49.84    1.55
   2  -5   3   48.74    1.61
   2  -5   3   47.26    1.57
  -3   5  -3    0.36    0.17
   3  -5   3    0.28    0.12
   3  -5   3    0.17    0.08
   4  -5   3    0.16    0.11
   4  -5   3    0.03    0.07
   5  -5   3    0.17    0.10
   5  -5   3   -0.08    0.08
   6  -5   3    6.45    0.45
   6  -5   3    5.66    0.31
   7  -5   3    2.42    0.33
   8  -5   3    0.00    0.11
  10   4  -3   -0.16    0.23
 -10  -4   3    0.26    0.24
   9   4  -3    1.82    0.37
  -9  -4   3    1.81    0.43
   8   4  -3    1.32    0.31
   8   4  -3    1.27    0.24
  -8  -4   3    0.67    0.28
  -8  -4   3    1.43    0.41
   7   4  -3    5.81    0.42
   7   4  -3    6.07    0.48
   7   4  -3    5.84    0.50
  -7  -4   3    5.93    0.60
  -7  -4   3    6.21    0.57
   6   4  -3   14.30    0.73
   6   4  -3   12.82    0.63
   6   4  -3   12.42    0.69
  -6  -4   3   11.38    0.80
  -6  -4   3   12.76    0.78
   5   4  -3    0.58    0.17
   5   4  -3    0.94    0.21
   5   4  -3    0.52    0.14
  -5  -4   3    1.07    0.27
  -5  -4   3    0.58    0.19
   4   4  -3    0.11    0.12
   4   4  -3    0.15    0.10
   4   4  -3    0.05    0.08
  -4  -4   3    0.01    0.06
  -4  -4   3    0.03    0.09
  -4  -4   3    0.19    0.13
  -4  -4   3    0.04    0.06
  -4  -4   3    0.15    0.08
   3   4  -3    2.90    0.24
   3   4  -3    3.44    0.30
   3   4  -3    3.10    0.28
  -3  -4   3    3.68    0.31
  -3  -4   3    2.97    0.29
  -3  -4   3    3.59    0.23
  -3  -4   3    3.36    0.24
  -3  -4   3    3.10    0.24
   2   4  -3  101.66    3.26
   2   4  -3  101.18    3.26
   2   4  -3  106.21    3.19
  -2  -4   3  107.38    3.30
  -2  -4   3  105.21    3.20
  -2  -4   3  106.87    3.17
  -2  -4   3  101.01    3.25
   1   4  -3   15.70    0.65
   1   4  -3   14.98    0.61
   1   4  -3   14.35    0.66
   1   4  -3   15.26    0.58
  -1  -4   3   14.83    0.61
  -1  -4   3   15.30    0.63
  -1  -4   3   15.24    0.60
  -1  -4   3   15.24    0.58
   0   4  -3    4.83    0.33
   0   4  -3    4.55    0.25
   0   4  -3    4.45    0.23
   0  -4   3    4.82    0.25
   0  -4   3    4.81    0.28
   0  -4   3    4.46    0.26
   0  -4   3    4.66    0.27
   0  -4   3    4.98    0.26
  -1   4  -3   16.81    0.73
  -1   4  -3   15.61    0.60
   1  -4   3   15.14    0.59
   1  -4   3   16.03    0.57
   1  -4   3   16.24    0.55
   1  -4   3   16.52    0.62
   1  -4   3   15.25    0.58
  -2   4  -3    3.17    0.30
   2  -4   3    2.99    0.16
   2  -4   3    3.18    0.29
   2  -4   3    3.37    0.22
   2  -4   3    3.33    0.20
  -3   4  -3    0.01    0.10
   3  -4   3    0.12    0.06
   3  -4   3    0.07    0.06
   3  -4   3    0.10    0.08
   3  -4   3    0.06    0.05
   4  -4   3    0.19    0.06
   4  -4   3    0.22    0.11
   4  -4   3    0.05    0.06
   5  -4   3    3.33    0.31
   6  -4   3    6.81    0.48
   7  -4   3    0.49    0.18
   8  -4   3    0.66    0.18
  10   3  -3    0.53    0.28
 -10  -3   3    0.77    0.32
   9   3  -3    0.46    0.23
  -9  -3   3    0.46    0.25
   8   3  -3   10.36    0.66
   8   3  -3    9.05    0.54
  -8  -3   3    9.83    0.81
  -8  -3   3   10.34    0.77
   7   3  -3   11.44    0.58
   7   3  -3   12.71    0.68
  -7  -3   3   10.26    0.74
  -7  -3   3   10.63    0.80
   6   3  -3    7.52    0.50
   6   3  -3    8.39    0.50
   6   3  -3    7.59    0.43
  -6  -3   3    8.19    0.59
  -6  -3   3    7.45    0.60
   5   3  -3   17.11    0.73
   5   3  -3   16.24    0.74
   5   3  -3   16.52    0.64
   5   3  -3   16.11    0.67
  -5  -3   3   15.40    0.85
  -5  -3   3   15.88    0.83
   4   3  -3    3.21    0.23
   4   3  -3    2.29    0.27
   4   3  -3    3.89    0.29
   4   3  -3    3.10    0.21
  -4  -3   3    2.92    0.38
  -4  -3   3    3.30    0.31
   3   3  -3    5.08    0.29
   3   3  -3    4.50    0.30
   3   3  -3    5.04    0.32
   3   3  -3    5.34    0.26
  -3  -3   3    5.37    0.26
  -3  -3   3    4.51    0.33
  -3  -3   3    4.86    0.36
  -3  -3   3    4.87    0.28
   2   3  -3    8.09    0.36
   2   3  -3    7.67    0.33
   2   3  -3    8.23    0.39
   2   3  -3    7.53    0.39
   2   3  -3    7.37    0.38
  -2  -3   3    7.23    0.40
  -2  -3   3    7.64    0.36
  -2  -3   3    7.73    0.34
  -2  -3   3    7.77    0.40
   1   3  -3    0.55    0.12
   1   3  -3    0.35    0.10
   1   3  -3    0.35    0.09
   1   3  -3    0.37    0.09
   1   3  -3    0.56    0.09
  -1  -3   3    0.34    0.09
  -1  -3   3    0.37    0.09
  -1  -3   3    0.46    0.08
  -1  -3   3    0.42    0.09
  -1  -3   3    0.29    0.08
   0   3  -3    8.88    0.43
   0   3  -3    8.99    0.34
   0   3  -3    9.05    0.35
   0   3  -3    8.88    0.34
   0  -3   3    8.88    0.37
   0  -3   3    8.77    0.36
   0  -3   3    9.11    0.35
   0  -3   3    9.15    0.36
   0  -3   3    9.02    0.37
  -1   3  -3   30.87    1.03
  -1   3  -3   30.52    1.13
   1  -3   3   31.43    0.98
   1  -3   3   36.11    0.99
   1  -3   3   30.68    0.99
   1  -3   3   29.74    1.01
   1  -3   3   32.70    1.02
  -2   3  -3    8.34    0.46
   2  -3   3    7.46    0.34
   2  -3   3    8.54    0.32
   2  -3   3    8.66    0.31
   2  -3   3    8.57    0.37
   3  -3   3    0.07    0.07
   3  -3   3    0.10    0.08
   3  -3   3    0.02    0.04
   4  -3   3    0.09    0.08
   5  -3   3    2.35    0.43
   6  -3   3   35.41    1.71
  10   2  -3    0.35    0.22
 -10  -2   3    0.18    0.23
   9   2  -3    0.02    0.17
  -9  -2   3    0.26    0.21
   8   2  -3    0.42    0.19
  -8  -2   3    0.60    0.27
  -8  -2   3    0.79    0.27
   7   2  -3   12.39    0.57
   7   2  -3   11.43    0.63
  -7  -2   3   12.35    0.82
  -7  -2   3   12.83    0.79
   6   2  -3   60.12    1.96
   6   2  -3   62.39    2.05
  -6  -2   3   58.98    2.20
  -6  -2   3   60.79    2.28
   5   2  -3    1.85    0.23
   5   2  -3    1.79    0.20
   5   2  -3    1.53    0.16
   5   2  -3    1.66    0.22
  -5  -2   3    1.69    0.31
  -5  -2   3    1.53    0.26
   4   2  -3   25.90    0.96
   4   2  -3   26.55    0.94
   4   2  -3   26.80    0.91
   4   2  -3   26.67    0.88
  -4  -2   3   25.52    1.05
  -4  -2   3   25.01    1.09
   3   2  -3    5.08    0.26
   3   2  -3    4.73    0.29
   3   2  -3    4.60    0.23
   3   2  -3    4.51    0.36
   3   2  -3    5.30    0.28
  -3  -2   3    4.78    0.32
  -3  -2   3    5.13    0.35
   2   2  -3   89.85    2.68
   2   2  -3   90.14    2.72
   2   2  -3   86.85    2.70
   2   2  -3   91.01    2.65
   2   2  -3   90.86    2.76
  -2  -2   3   83.61    2.74
  -2  -2   3   87.87    2.77
  -2  -2   3   91.18    2.69
  -2  -2   3   86.26    2.67
  -2  -2   3   91.13    2.65
   1   2  -3   52.96    1.67
   1   2  -3   53.62    1.64
   1   2  -3   53.21    1.61
   1   2  -3   52.97    1.67
   1   2  -3   53.42    1.65
  -1  -2   3   53.23    1.64
  -1  -2   3   53.09    1.64
  -1  -2   3   54.49    1.67
  -1  -2   3   53.28    1.62
  -1  -2   3   52.90    1.67
   0   2  -3    8.60    0.38
   0   2  -3    7.86    0.31
   0   2  -3    8.36    0.31
   0   2  -3    8.85    0.29
   0  -2   3    8.40    0.32
   0  -2   3    8.28    0.31
   0  -2   3    8.82    0.31
   0  -2   3    8.90    0.32
   0  -2   3    7.72    0.32
  -1   2  -3  214.33    6.61
   1  -2   3  221.45    6.50
   1  -2   3  243.15    6.50
   1  -2   3  216.36    6.51
   2  -2   3    0.24    0.08
   2  -2   3    0.16    0.06
   3  -2   3   12.58    0.58
  -4   2  -3    0.82    0.25
   4  -2   3    1.09    0.28
   4  -2   3    0.92    0.24
   5  -2   3    0.08    0.13
   5  -2   3    0.13    0.16
   6  -2   3    2.26    0.47
   7  -2   3    8.29    0.62
  10   1  -3    0.29    0.21
 -10  -1   3    0.35    0.26
   9   1  -3   -0.02    0.15
  -9  -1   3    0.04    0.18
   8   1  -3    2.97    0.36
  -8  -1   3    3.07    0.52
  -8  -1   3    3.46    0.50
   7   1  -3    6.49    0.42
  -7  -1   3    5.65    0.51
  -7  -1   3    6.43    0.58
   6   1  -3    2.87    0.29
  -6  -1   3    3.33    0.45
  -6  -1   3    3.78    0.44
   5   1  -3    6.00    0.34
   5   1  -3    5.72    0.31
  -5  -1   3    5.70    0.45
  -5  -1   3    5.71    0.42
   4   1  -3   26.72    0.94
  -4  -1   3   26.72    1.05
  -4  -1   3   27.36    1.10
   3   1  -3   11.60    0.47
   3   1  -3   11.80    0.57
   3   1  -3   11.77    0.44
   3   1  -3   11.92    0.41
  -3  -1   3   12.30    0.55
  -3  -1   3   11.87    0.57
   2   1  -3    1.68    0.12
   2   1  -3    2.57    0.12
   2   1  -3    1.84    0.13
   2   1  -3    2.35    0.15
   2   1  -3    2.07    0.18
  -2  -1   3    1.79    0.17
  -2  -1   3    2.17    0.12
  -2  -1   3    2.11    0.17
   1   1  -3  172.62    4.98
   1   1  -3  168.14    4.95
   1   1  -3  169.41    4.92
   1   1  -3  174.05    4.97
   1   1  -3  165.49    4.95
  -1  -1   3  169.80    4.95
  -1  -1   3  168.65    4.98
  -1  -1   3  168.47    4.98
  -1  -1   3  170.96    4.93
  -1  -1   3  169.17    4.96
   0   1  -3   -0.02    0.04
   0   1  -3    0.14    0.04
   0   1  -3    0.02    0.04
   0  -1   3    0.04    0.04
   0  -1   3    0.10    0.04
   0  -1   3    0.14    0.04
   0  -1   3    0.05    0.04
   1  -1   3    0.08    0.03
  -2   1  -3  204.26    6.06
   2  -1   3  207.28    6.07
  -3   1  -3   44.29    1.49
   3  -1   3   43.71    1.50
  -4   1  -3    2.91    0.27
  -5   1  -3    3.83    0.35
  -6   1  -3   12.87    0.75
   6  -1   3   12.66    0.71
  -7   1  -3   17.41    0.96
   7  -1   3   16.80    0.91
  10   0  -3    0.18    0.20
 -10   0   3    0.03    0.20
   9   0  -3    0.06    0.16
  -9   0   3   -0.09    0.17
   8   0  -3    0.36    0.16
  -8   0   3    0.15    0.18
   7   0  -3    2.47    0.28
  -7   0   3    1.98    0.40
  -7   0   3    2.98    0.42
   6   0  -3   17.00    0.66
  -6   0   3   15.32    0.86
  -6   0   3   15.72    0.81
   5   0  -3    1.60    0.18
   5   0  -3    1.39    0.15
  -5   0   3    1.37    0.27
  -5   0   3    1.01    0.20
   4   0  -3    8.69    0.36
   4   0  -3    9.34    0.39
  -4   0   3    8.49    0.51
  -4   0   3    9.44    0.49
   3   0  -3   27.01    0.84
   3   0  -3   25.84    0.85
   3   0  -3   25.42    1.00
  -3   0   3   25.34    0.94
  -3   0   3   26.30    0.99
   2   0  -3   53.35    1.72
   2   0  -3   54.01    1.62
  -2   0   3   51.71    1.71
  -2   0   3   54.70    1.68
   1   0  -3    0.21    0.03
   1   0  -3    0.24    0.05
   1   0  -3    0.26    0.04
   1   0  -3    0.32    0.07
  -1   0   3    0.21    0.05
  -1   0   3    0.21    0.04
  -1   0   3    0.19    0.03
   0   0   3   -1.07    0.02
   0   0   3   -0.89    0.03
   0   0   3   -1.08    0.01
  -1   0  -3    4.06    0.18
   1   0   3    3.91    0.18
  -2   0  -3  103.09    3.21
   2   0   3  109.02    3.21
  -3   0  -3    0.48    0.13
   3   0   3    0.45    0.12
   3   0   3    0.45    0.12
  -4   0  -3   19.26    0.85
  -4   0  -3   19.77    0.81
   4   0   3   19.70    0.82
  -5   0  -3    9.64    0.58
  -5   0  -3    9.05    0.52
   5   0   3    9.13    0.53
  -6   0  -3    9.98    0.65
   6   0   3   10.04    0.60
  -7   0  -3    0.26    0.18
   7   0   3    0.17    0.16
  -8   0  -3    1.07    0.31
  -9   0  -3    0.22    0.23
  10  -1  -3    0.38    0.19
   9  -1  -3    0.30    0.15
  -9   1   3    0.03    0.18
   8  -1  -3    0.42    0.15
  -8   1   3    0.45    0.22
   7  -1  -3    0.04    0.09
  -7   1   3    0.03    0.11
   6  -1  -3    0.00    0.07
  -6   1   3   -0.02    0.09
   5  -1  -3    2.55    0.17
   5  -1  -3    2.43    0.18
  -5   1   3    3.23    0.34
   4  -1  -3    3.71    0.20
   4  -1  -3    4.09    0.21
  -4   1   3    3.49    0.27
   3  -1  -3   28.01    0.88
   3  -1  -3   26.61    0.88
  -3   1   3   28.12    0.97
   2  -1  -3   36.92    1.23
   2  -1  -3   40.11    1.21
   2  -1  -3   40.49    1.34
  -2   1   3   40.21    1.26
   1  -1  -3    0.10    0.03
   1  -1  -3    0.07    0.03
   1  -1  -3    0.11    0.03
   1  -1  -3    0.02    0.04
  -1   1   3    0.25    0.04
  -1   1   3    0.04    0.04
   0  -1  -3   75.84    2.28
   0  -1  -3   75.06    2.27
   0  -1  -3   77.72    2.26
   0  -1  -3   81.22    2.30
   0   1   3   77.90    2.30
   0   1   3   76.20    2.26
   0   1   3   79.21    2.29
   0   1   3   76.16    2.30
   0   1   3   78.01    2.28
  -1  -1  -3    0.89    0.09
   1   1   3    0.70    0.07
   1   1   3    0.92    0.14
   1   1   3    0.92    0.09
   1   1   3    0.81    0.07
   1   1   3    0.77    0.07
  -2  -1  -3   89.86    2.73
  -2  -1  -3   84.55    2.69
   2   1   3   90.79    2.71
   2   1   3   87.62    2.71
   2   1   3   85.31    2.59
   2   1   3   90.60    2.62
  -3  -1  -3    3.96    0.26
  -3  -1  -3    3.28    0.26
   3   1   3    3.35    0.16
   3   1   3    3.30    0.26
   3   1   3    3.43    0.15
   3   1   3    3.82    0.26
  -4  -1  -3   16.75    0.79
  -4  -1  -3   16.83    0.74
   4   1   3   17.20    0.58
   4   1   3   17.21    0.74
  -5  -1  -3    1.34    0.24
  -5  -1  -3    1.34    0.26
   5   1   3    1.75    0.14
   5   1   3    1.74    0.26
   5   1   3    1.54    0.11
  -6  -1  -3    2.72    0.40
  -6  -1  -3    1.96    0.31
   6   1   3    2.00    0.18
   6   1   3    1.80    0.15
   6   1   3    3.18    0.40
  -7  -1  -3    7.77    0.57
  -7  -1  -3    8.01    0.64
   7   1   3    8.45    0.59
   7   1   3    7.71    0.41
  -8  -1  -3    0.42    0.24
   8   1   3    0.31    0.14
  -9  -1  -3    1.00    0.35
   9   1   3    1.51    0.25
  10   1   3    1.53    0.27
  10  -2  -3    0.46    0.18
   9  -2  -3    0.10    0.15
   8  -2  -3    1.67    0.23
  -8   2   3    1.51    0.31
   7  -2  -3    0.37    0.12
  -7   2   3    0.28    0.14
   6  -2  -3    0.09    0.07
  -6   2   3   -0.04    0.09
   5  -2  -3    0.19    0.07
   5  -2  -3    0.20    0.08
  -5   2   3    0.29    0.12
   4  -2  -3   14.12    0.52
   4  -2  -3   13.43    0.50
  -4   2   3   14.51    0.61
   3  -2  -3    0.20    0.10
   3  -2  -3    0.18    0.05
   3  -2  -3    0.24    0.07
  -3   2   3    0.21    0.07
   2  -2  -3    0.34    0.06
   2  -2  -3    0.30    0.09
  -2   2   3    0.26    0.07
  -2   2   3    0.22    0.06
   1  -2  -3  191.49    5.48
   1  -2  -3  187.11    5.42
   1  -2  -3  178.27    5.40
   1  -2  -3  183.00    5.42
  -1   2   3  185.16    5.46
  -1   2   3  192.96    5.50
   0  -2  -3   16.88    0.57
   0  -2  -3   16.22    0.56
   0  -2  -3   16.49    0.56
   0  -2  -3   17.92    0.62
   0   2   3   16.20    0.60
   0   2   3   18.03    0.60
   0   2   3   17.62    0.55
   0   2   3   16.74    0.56
  -1  -2  -3  199.92    5.84
  -1  -2  -3  201.02    5.77
  -1  -2  -3  191.73    5.76
  -1  -2  -3  200.33    5.77
   1   2   3  200.88    5.77
   1   2   3  191.73    5.77
   1   2   3  200.03    5.81
   1   2   3  192.24    5.84
   1   2   3  201.57    5.82
  -2  -2  -3    0.02    0.05
  -2  -2  -3    0.02    0.05
   2   2   3    0.04    0.05
   2   2   3   -0.13    0.04
   2   2   3    0.01    0.03
   2   2   3    0.10    0.07
   2   2   3    0.02    0.04
  -3  -2  -3   31.61    1.23
  -3  -2  -3   33.47    1.20
   3   2   3   34.11    1.20
   3   2   3   32.05    1.10
   3   2   3   35.01    1.06
  -4  -2  -3    0.09    0.09
  -4  -2  -3    0.04    0.08
   4   2   3    0.03    0.06
   4   2   3    0.12    0.09
   4   2   3    0.29    0.07
  -5  -2  -3    0.06    0.09
  -5  -2  -3    0.03    0.09
   5   2   3    0.13    0.06
   5   2   3    0.05    0.09
   5   2   3    0.02    0.06
  -6  -2  -3   12.35    0.71
  -6  -2  -3   13.15    0.80
   6   2   3   13.06    0.71
   6   2   3   13.79    0.59
  -7  -2  -3   23.23    1.10
  -7  -2  -3   23.36    1.20
   7   2   3   19.87    0.87
   7   2   3   23.04    1.08
  -8  -2  -3    2.07    0.43
  -8  -2  -3    1.46    0.33
   8   2   3    2.48    0.42
   8   2   3    2.53    0.32
  -9  -2  -3    0.14    0.37
   9   2   3    0.16    0.16
  10   2   3    2.17    0.35
   9  -3  -3    0.46    0.16
   8  -3  -3    1.50    0.34
   8  -3  -3    1.41    0.22
   7  -3  -3   16.65    0.93
   7  -3  -3   16.00    0.65
   6  -3  -3   28.92    1.27
   6  -3  -3   29.99    1.02
   5  -3  -3    0.06    0.06
   5  -3  -3    0.09    0.13
  -5   3   3    0.08    0.09
   4  -3  -3   13.37    0.64
   4  -3  -3   13.42    0.50
   4  -3  -3   13.48    0.54
  -4   3   3   12.89    0.54
   3  -3  -3    0.20    0.10
   3  -3  -3    0.30    0.08
   3  -3  -3    0.33    0.07
  -3   3   3    0.50    0.12
  -3   3   3    0.26    0.07
   2  -3  -3   11.47    0.43
   2  -3  -3   11.47    0.50
  -2   3   3   11.32    0.50
   1  -3  -3   65.64    2.00
   1  -3  -3   61.11    1.91
   1  -3  -3   61.66    1.93
   1  -3  -3   65.05    1.94
  -1   3   3   63.71    2.00
  -1   3   3   65.55    2.01
   0  -3  -3    4.22    0.22
   0  -3  -3    4.25    0.22
   0  -3  -3    3.99    0.22
   0  -3  -3    4.05    0.27
   0   3   3    4.26    0.25
   0   3   3    4.78    0.21
   0   3   3    4.34    0.20
   0   3   3    4.14    0.26
   0   3   3    5.05    0.26
  -1  -3  -3    0.56    0.12
  -1  -3  -3    0.46    0.09
  -1  -3  -3    0.55    0.09
  -1  -3  -3    0.52    0.10
  -1  -3  -3    0.72    0.11
  -1  -3  -3    0.46    0.08
   1   3   3    0.58    0.09
   1   3   3    0.47    0.10
   1   3   3    0.47    0.12
   1   3   3    0.57    0.11
   1   3   3    0.67    0.14
  -2  -3  -3   10.90    0.52
  -2  -3  -3   11.71    0.43
  -2  -3  -3    9.94    0.48
  -2  -3  -3   10.55    0.42
   2   3   3   10.54    0.50
   2   3   3   11.67    0.43
   2   3   3   11.16    0.49
   2   3   3   11.43    0.45
   2   3   3    9.46    0.49
  -3  -3  -3   76.22    2.54
  -3  -3  -3   72.30    2.47
   3   3   3   79.96    2.35
   3   3   3   80.17    2.43
   3   3   3   78.58    2.36
   3   3   3   73.54    2.48
  -4  -3  -3    6.02    0.41
  -4  -3  -3    6.35    0.46
   4   3   3    5.93    0.36
   4   3   3    5.88    0.30
   4   3   3    6.37    0.41
   4   3   3    5.81    0.30
  -5  -3  -3    5.24    0.42
  -5  -3  -3    5.62    0.47
   5   3   3    5.51    0.30
   5   3   3    5.50    0.36
   5   3   3    5.79    0.43
   5   3   3    5.34    0.29
  -6  -3  -3   12.32    0.72
  -6  -3  -3   11.67    0.77
   6   3   3   12.52    0.70
   6   3   3   11.48    0.52
   6   3   3   11.81    0.60
  -7  -3  -3    7.90    0.68
  -7  -3  -3    7.98    0.61
   7   3   3    9.30    0.65
   7   3   3    9.44    0.54
  -8  -3  -3    1.12    0.34
  -8  -3  -3    1.29    0.31
   8   3   3    0.97    0.24
   8   3   3    1.69    0.35
  -9  -3  -3    0.61    0.26
   9   3   3    0.10    0.17
  10   3   3    0.93    0.27
   9  -4  -3    0.51    0.17
   8  -4  -3    0.20    0.12
   7  -4  -3    0.63    0.20
   7  -4  -3    0.40    0.13
   6  -4  -3   11.83    0.52
   6  -4  -3   12.22    0.70
   5  -4  -3    2.36    0.20
   5  -4  -3    3.05    0.39
   4  -4  -3    0.61    0.16
   4  -4  -3    0.82    0.12
   3  -4  -3    2.69    0.25
   3  -4  -3    2.72    0.25
   3  -4  -3    2.82    0.19
  -3   4   3    2.42    0.25
   2  -4  -3    5.56    0.33
   2  -4  -3    5.50    0.27
   2  -4  -3    5.27    0.27
   2  -4  -3    4.87    0.24
  -2   4   3    5.50    0.34
   1  -4  -3   12.16    0.47
   1  -4  -3   12.14    0.54
   1  -4  -3   12.00    0.48
   1  -4  -3   12.79    0.49
  -1   4   3   11.95    0.56
   0  -4  -3  200.09    5.95
   0  -4  -3  207.25    5.86
   0  -4  -3  193.67    5.86
   0  -4  -3  196.26    5.87
   0   4   3  189.37    5.92
   0   4   3  200.63    5.82
   0   4   3  204.43    5.97
  -1  -4  -3    0.56    0.15
  -1  -4  -3    0.56    0.11
  -1  -4  -3    0.93    0.13
  -1  -4  -3    0.69    0.12
   1   4   3    0.86    0.17
   1   4   3    0.61    0.13
   1   4   3    0.53    0.12
  -2  -4  -3   12.60    0.50
  -2  -4  -3   12.55    0.50
  -2  -4  -3   11.42    0.53
  -2  -4  -3   11.81    0.59
   2   4   3   11.41    0.57
   2   4   3   11.44    0.50
   2   4   3   12.42    0.56
  -3  -4  -3    4.69    0.37
  -3  -4  -3    4.88    0.26
  -3  -4  -3    4.47    0.27
  -3  -4  -3    4.47    0.33
   3   4   3    4.88    0.36
   3   4   3    4.42    0.32
   3   4   3    4.92    0.30
   3   4   3    4.58    0.27
  -4  -4  -3    0.62    0.19
  -4  -4  -3    0.87    0.20
   4   4   3    0.90    0.14
   4   4   3    1.15    0.22
   4   4   3    1.03    0.19
   4   4   3    0.81    0.15
  -5  -4  -3    0.16    0.14
  -5  -4  -3    0.20    0.13
   5   4   3    0.18    0.12
   5   4   3   -0.01    0.09
   5   4   3    0.07    0.11
   5   4   3    0.20    0.10
  -6  -4  -3    1.38    0.31
  -6  -4  -3    1.79    0.38
   6   4   3    1.80    0.24
   6   4   3    2.16    0.30
   6   4   3    1.62    0.30
  -7  -4  -3    0.21    0.19
  -7  -4  -3    0.67    0.25
   7   4   3    0.50    0.19
   7   4   3    0.75    0.17
   7   4   3    0.73    0.23
  -8  -4  -3    0.74    0.32
  -8  -4  -3    0.48    0.22
   8   4   3    1.19    0.32
   8   4   3    0.29    0.20
   8   4   3    0.50    0.15
  -9  -4  -3    2.00    0.45
   9   4   3    2.38    0.39
  10   4   3    0.22    0.21
   8  -5  -3    0.36    0.16
   7  -5  -3    0.67    0.16
   7  -5  -3   -0.06    0.10
   6  -5  -3    0.23    0.14
   6  -5  -3    0.11    0.11
   5  -5  -3    0.13    0.10
   5  -5  -3    0.13    0.12
   4  -5  -3   16.61    0.64
   4  -5  -3   16.70    0.76
  -4   5   3   15.28    0.80
   3  -5  -3    3.12    0.23
   3  -5  -3    3.37    0.30
   3  -5  -3    3.01    0.22
  -3   5   3    3.24    0.32
   2  -5  -3    0.08    0.09
   2  -5  -3    0.09    0.07
   2  -5  -3    0.19    0.09
   2  -5  -3    0.18    0.12
  -2   5   3    0.10    0.11
   1  -5  -3    1.95    0.27
   1  -5  -3    1.91    0.21
   1  -5  -3    2.01    0.22
   1  -5  -3    1.94    0.21
  -1   5   3    2.51    0.33
   0  -5  -3    2.29    0.30
   0  -5  -3    2.63    0.22
   0  -5  -3    2.50    0.21
   0   5   3    2.67    0.24
   0   5   3    2.24    0.18
   0   5   3    2.45    0.26
  -1  -5  -3    3.23    0.21
  -1  -5  -3    3.26    0.25
  -1  -5  -3    3.52    0.31
  -1  -5  -3    3.48    0.24
   1   5   3    3.30    0.24
   1   5   3    2.64    0.27
  -2  -5  -3    0.17    0.09
  -2  -5  -3    0.11    0.08
  -2  -5  -3    0.02    0.06
  -2  -5  -3    0.08    0.09
  -2  -5  -3    0.14    0.09
   2   5   3    0.09    0.11
   2   5   3    0.04    0.07
   2   5   3    0.17    0.12
  -3  -5  -3    0.03    0.07
  -3  -5  -3   -0.04    0.07
  -3  -5  -3   -0.02    0.06
  -3  -5  -3    0.00    0.08
   3   5   3   -0.13    0.07
   3   5   3    0.22    0.14
   3   5   3    0.09    0.11
  -4  -5  -3   -0.06    0.07
  -4  -5  -3    0.01    0.06
  -4  -5  -3   -0.02    0.08
   4   5   3   -0.08    0.09
   4   5   3    0.11    0.13
   4   5   3   -0.12    0.10
  -5  -5  -3    0.30    0.18
  -5  -5  -3    0.45    0.18
   5   5   3    0.30    0.14
   5   5   3    0.36    0.16
   5   5   3    0.62    0.20
  -6  -5  -3    1.99    0.42
  -6  -5  -3    1.60    0.32
   6   5   3    1.63    0.25
   6   5   3    1.98    0.31
   6   5   3    2.03    0.36
  -7  -5  -3    0.67    0.29
  -7  -5  -3    0.61    0.25
   7   5   3    0.73    0.18
   7   5   3    0.36    0.20
   7   5   3    0.48    0.23
  -8  -5  -3    1.39    0.36
  -8  -5  -3    1.77    0.46
   8   5   3    1.00    0.29
   8   5   3    1.43    0.35
   8   5   3    1.72    0.27
  -9  -5  -3    4.24    0.62
   9   5   3    4.86    0.56
  10   5   3    1.90    0.41
   8  -6  -3    1.14    0.24
   7  -6  -3    1.83    0.26
   6  -6  -3    0.98    0.21
   6  -6  -3    0.47    0.15
   5  -6  -3    1.12    0.23
   5  -6  -3    1.13    0.20
   4  -6  -3    5.47    0.35
   4  -6  -3    6.59    0.44
   4  -6  -3    5.59    0.36
  -4   6   3    5.89    0.50
   3  -6  -3    7.53    0.41
   3  -6  -3    6.92    0.40
   3  -6  -3    6.93    0.47
  -3   6   3    7.63    0.54
   2  -6  -3    2.75    0.34
   2  -6  -3    2.76    0.25
   2  -6  -3    2.50    0.23
  -2   6   3    2.98    0.33
   1  -6  -3    1.19    0.19
   1  -6  -3    1.42    0.20
   1  -6  -3    1.32    0.26
  -1   6   3    1.12    0.26
   0  -6  -3    0.56    0.14
   0  -6  -3    0.28    0.12
   0  -6  -3    0.49    0.20
   0   6   3    0.35    0.11
   0   6   3    0.46    0.17
  -1  -6  -3    0.25    0.12
  -1  -6  -3    0.55    0.14
  -1  -6  -3    0.40    0.17
   1   6   3    0.67    0.15
   1   6   3    0.77    0.20
  -2  -6  -3   27.66    1.03
  -2  -6  -3   26.93    1.02
  -2  -6  -3   26.11    1.14
  -2  -6  -3   28.25    1.03
  -2  -6  -3   26.36    1.01
   2   6   3   26.38    1.15
   2   6   3   26.63    1.00
   2   6   3   26.04    1.10
  -3  -6  -3   10.20    0.53
  -3  -6  -3   10.43    0.53
  -3  -6  -3    9.80    0.64
  -3  -6  -3   12.01    0.60
   3   6   3    9.43    0.60
   3   6   3   13.23    0.69
   3   6   3   10.16    0.55
  -4  -6  -3    0.91    0.22
  -4  -6  -3    0.90    0.26
   4   6   3    1.01    0.22
   4   6   3    0.91    0.25
   4   6   3    1.22    0.23
  -5  -6  -3    1.44    0.34
  -5  -6  -3    1.36    0.29
   5   6   3    1.24    0.26
   5   6   3    1.79    0.27
   5   6   3    1.63    0.33
  -6  -6  -3    3.87    0.50
  -6  -6  -3    4.09    0.59
   6   6   3    4.83    0.52
   6   6   3    4.74    0.38
   6   6   3    4.02    0.52
  -7  -6  -3   10.58    0.76
  -7  -6  -3    9.54    0.83
   7   6   3   10.70    0.78
   7   6   3   11.32    0.75
   7   6   3   11.59    0.63
  -8  -6  -3    1.37    0.38
   8   6   3    1.30    0.33
   8   6   3    1.85    0.44
  -9  -6  -3    0.27    0.22
   9   6   3    0.24    0.24
   7  -7  -3   -0.04    0.17
   6  -7  -3    2.44    0.39
   6  -7  -3    2.95    0.34
   5  -7  -3    0.28    0.15
   5  -7  -3    0.22    0.14
   5  -7  -3    0.83    0.20
   4  -7  -3    0.00    0.11
   4  -7  -3    0.12    0.14
   4  -7  -3    0.19    0.12
  -4   7   3    0.07    0.16
   3  -7  -3    1.33    0.28
   3  -7  -3    1.18    0.21
   3  -7  -3    1.12    0.21
  -3   7   3    0.84    0.27
   2  -7  -3    3.31    0.34
   2  -7  -3    2.66    0.38
   2  -7  -3    2.84    0.32
  -2   7   3    2.84    0.42
   1  -7  -3    6.16    0.50
   1  -7  -3    6.12    0.40
   1  -7  -3    5.79    0.39
  -1   7   3    5.42    0.46
   0  -7  -3    6.34    0.51
   0  -7  -3    6.25    0.41
   0  -7  -3    5.95    0.40
   0   7   3    5.82    0.48
  -1  -7  -3   18.45    0.92
  -1  -7  -3   19.31    0.83
  -1  -7  -3   18.87    0.82
   1   7   3   19.46    0.96
  -2  -7  -3    6.35    0.51
  -2  -7  -3    6.49    0.45
  -2  -7  -3    6.60    0.44
  -2  -7  -3    7.51    0.46
   2   7   3    9.43    0.61
   2   7   3    7.26    0.44
  -3  -7  -3   17.30    0.94
  -3  -7  -3   17.45    0.79
  -3  -7  -3   17.95    0.81
   3   7   3   17.29    0.78
   3   7   3   15.20    0.89
   3   7   3   18.23    0.90
  -4  -7  -3    0.09    0.12
  -4  -7  -3   -0.07    0.11
   4   7   3    0.26    0.17
   4   7   3    0.53    0.19
   4   7   3    1.08    0.29
  -5  -7  -3    2.36    0.45
  -5  -7  -3    3.82    0.47
   5   7   3    3.28    0.45
   5   7   3    3.22    0.48
   5   7   3    3.05    0.37
  -6  -7  -3    1.26    0.38
  -6  -7  -3    1.63    0.33
   6   7   3    1.81    0.39
   6   7   3    1.83    0.35
   6   7   3    1.80    0.29
  -7  -7  -3    0.19    0.18
  -7  -7  -3    0.29    0.33
   7   7   3    0.08    0.23
   7   7   3    0.69    0.17
   7   7   3    0.17    0.20
  -8  -7  -3   15.21    0.99
   8   7   3   13.30    0.92
   8   7   3   12.49    0.94
   9   7   3    0.51    0.28
   6  -8  -3    1.84    0.31
   5  -8  -3    1.91    0.30
   4  -8  -3    1.86    0.29
   4  -8  -3    1.33    0.30
  -4   8   3    1.46    0.37
   3  -8  -3    0.65    0.20
   3  -8  -3    0.71    0.20
   3  -8  -3    0.96    0.28
  -3   8   3    0.66    0.26
   2  -8  -3    9.67    0.55
   2  -8  -3    8.66    0.64
   2  -8  -3    8.90    0.54
  -2   8   3    9.06    0.68
   1  -8  -3    0.95    0.21
   1  -8  -3    0.78    0.29
   1  -8  -3    1.10    0.22
  -1   8   3    0.87    0.26
   0  -8  -3    4.19    0.52
   0  -8  -3    4.56    0.44
   0  -8  -3    4.04    0.36
   0   8   3    3.51    0.49
  -1  -8  -3    2.35    0.39
  -1  -8  -3    2.65    0.33
  -1  -8  -3    2.08    0.30
  -1  -8  -3    2.66    0.34
   1   8   3    2.31    0.42
  -2  -8  -3    3.60    0.40
  -2  -8  -3    4.06    0.37
  -2  -8  -3    4.51    0.39
  -2  -8  -3    4.65    0.57
   2   8   3    3.54    0.48
  -3  -8  -3    0.06    0.14
   3   8   3    0.52    0.24
  -4  -8  -3    0.27    0.16
  -4  -8  -3    0.40    0.24
   4   8   3    0.36    0.23
   4   8   3    0.35    0.23
  -5  -8  -3    0.07    0.18
  -5  -8  -3   -0.05    0.12
   5   8   3   -0.09    0.17
   5   8   3    0.01    0.21
   5   8   3   -0.05    0.19
  -6  -8  -3    1.02    0.38
  -6  -8  -3    1.21    0.33
   6   8   3    1.22    0.27
   6   8   3    0.77    0.29
   6   8   3    1.20    0.36
  -7  -8  -3    9.95    0.76
   7   8   3    7.22    0.77
   7   8   3    8.62    0.77
   8   8   3    0.70    0.32
   8   8   3    2.46    0.57
   5  -9  -3    0.22    0.21
   4  -9  -3    0.69    0.25
  -4   9   3    0.27    0.22
   3  -9  -3    0.36    0.18
  -3   9   3    0.20    0.23
   2  -9  -3    0.00    0.14
   2  -9  -3   -0.37    0.20
  -2   9   3   -0.06    0.15
   1  -9  -3    2.36    0.45
   1  -9  -3    2.74    0.37
   1  -9  -3    3.83    0.45
  -1   9   3    2.71    0.49
   0  -9  -3    0.55    0.19
   0  -9  -3    0.00    0.21
   0  -9  -3    0.50    0.20
   0   9   3    0.54    0.24
  -1  -9  -3    0.35    0.17
  -1  -9  -3    0.38    0.17
  -1  -9  -3    0.15    0.14
  -1  -9  -3    0.24    0.20
   1   9   3    0.34    0.22
  -2  -9  -3    3.99    0.56
   2   9   3    4.02    0.58
   3   9   3    1.60    0.37
  -4  -9  -3   -0.01    0.18
   4   9   3   -0.02    0.19
  -5  -9  -3    1.78    0.69
   5   9   3    1.24    0.35
   6   9   3    0.60    0.29
   7   9   3    0.48    0.30
   3 -10  -3    0.64    0.25
  -3  10   3    0.44    0.27
   2 -10  -3    2.15    0.37
  -2  10   3    0.89    0.34
   1 -10  -3    3.30    0.45
  -1  10   3    2.25    0.47
   0 -10  -3    1.23    0.28
   0 -10  -3    1.17    0.30
   0 -10  -3    0.67    0.22
   0  10   3    0.78    0.29
   1  10   3    0.00    0.16
  -2 -10  -3    0.99    0.38
   2  10   3    0.82    0.31
  -3 -10  -3    5.27    0.80
   3  10   3    4.55    0.65
   4  10   3    0.14    0.23
   5  10   3    0.09    0.24
   6  10   3    0.54    0.32
   0  11   3    1.60    0.44
   1  11   3    0.13    0.20
   2  11   3    2.12    0.48
   3  11   3    0.16    0.24
   5  10  -4    0.41    0.27
   4  10  -4    2.67    0.52
   3  10  -4    2.16    0.54
   2  10  -4    0.47    0.28
   1  10  -4    0.49    0.28
  -1 -10   4    0.47    0.22
   0  10  -4    0.63    0.30
   0 -10   4    0.44    0.21
  -1  10  -4    1.91    0.48
   1 -10   4    2.75    0.42
  -2  10  -4   -0.08    0.18
   2 -10   4    0.54    0.22
   7   9  -4    2.74    0.74
   6   9  -4    0.40    0.32
  -6  -9   4    0.06    0.20
   5   9  -4    1.25    0.39
   4   9  -4    3.78    0.59
   3   9  -4    7.31    0.70
   2   9  -4    0.16    0.19
   1   9  -4    0.26    0.23
  -1  -9   4    0.50    0.17
  -1  -9   4    0.70    0.22
   0   9  -4    2.31    0.48
   0  -9   4    2.75    0.36
   0  -9   4    3.27    0.41
  -1   9  -4    0.01    0.17
   1  -9   4    0.09    0.15
   1  -9   4    0.02    0.13
  -2   9  -4    0.94    0.34
   2  -9   4    1.57    0.31
  -3   9  -4    0.12    0.20
   3  -9   4    0.18    0.17
   4  -9   4    0.18    0.18
   8   8  -4    6.55    1.01
  -8  -8   4    7.41    0.94
   7   8  -4    0.38    0.27
  -7  -8   4    0.70    0.31
   6   8  -4    2.00    0.42
  -6  -8   4    2.88    0.51
  -6  -8   4    2.51    0.52
   5   8  -4    0.52    0.24
  -5  -8   4    0.56    0.23
  -5  -8   4    0.29    0.22
   4   8  -4    2.78    0.48
  -4  -8   4    3.42    0.52
  -4  -8   4    3.63    0.49
   3   8  -4    0.00    0.17
  -3  -8   4    0.27    0.20
  -3  -8   4    0.16    0.18
   2   8  -4    0.36    0.22
  -2  -8   4    0.76    0.20
  -2  -8   4    0.64    0.18
  -2  -8   4    0.85    0.24
   1   8  -4    2.19    0.42
  -1  -8   4    2.18    0.31
  -1  -8   4    2.43    0.35
   0   8  -4    1.45    0.35
   0  -8   4    1.31    0.26
   0  -8   4    1.07    0.23
  -1   8  -4    1.87    0.39
   1  -8   4    2.10    0.32
   1  -8   4    2.18    0.31
  -2   8  -4    0.13    0.17
   2  -8   4    0.20    0.12
   2  -8   4    0.02    0.11
  -3   8  -4    0.34    0.26
   3  -8   4    0.28    0.15
   3  -8   4    0.15    0.12
   4  -8   4    1.86    0.29
   5  -8   4    0.64    0.20
   6  -8   4    0.52    0.22
   8   7  -4   -0.01    0.21
  -8  -7   4    0.21    0.25
   7   7  -4    0.42    0.27
   7   7  -4    0.84    0.31
   7   7  -4    0.69    0.18
  -7  -7   4    0.47    0.30
  -7  -7   4    0.08    0.20
   6   7  -4    3.20    0.39
   6   7  -4    2.74    0.44
   6   7  -4    2.16    0.40
  -6  -7   4    3.70    0.54
  -6  -7   4    2.35    0.48
   5   7  -4    0.98    0.23
   5   7  -4    0.70    0.25
   5   7  -4    0.74    0.26
  -5  -7   4    0.91    0.30
  -5  -7   4    0.98    0.28
   4   7  -4    3.03    0.43
   4   7  -4    2.96    0.45
   4   7  -4    2.58    0.33
  -4  -7   4    2.44    0.43
  -4  -7   4    2.77    0.42
   3   7  -4    0.09    0.16
  -3  -7   4    0.01    0.12
  -3  -7   4    0.09    0.11
  -3  -7   4   -0.04    0.10
  -2  -7   4    1.25    0.26
  -2  -7   4    1.28    0.24
  -2  -7   4    1.42    0.26
  -2  -7   4    1.21    0.22
   1   7  -4   12.78    0.79
  -1  -7   4   13.99    0.69
  -1  -7   4   14.41    0.73
  -1  -7   4   13.27    0.65
   0   7  -4    2.80    0.44
   0  -7   4    3.16    0.37
   0  -7   4    2.85    0.31
   0  -7   4    2.97    0.34
  -1   7  -4    0.58    0.21
   1  -7   4    0.54    0.16
   1  -7   4    0.53    0.15
   1  -7   4    0.56    0.19
  -2   7  -4    0.14    0.16
   2  -7   4   -0.22    0.15
   2  -7   4    0.11    0.11
   2  -7   4    0.19    0.13
  -3   7  -4    2.59    0.47
   3  -7   4    3.04    0.26
   3  -7   4    3.24    0.35
   4  -7   4    1.45    0.23
   4  -7   4    1.56    0.22
   5  -7   4    0.59    0.18
   6  -7   4    0.27    0.16
   7  -7   4   -0.15    0.13
   9   6  -4    0.24    0.24
  -9  -6   4   -0.04    0.21
   8   6  -4   12.22    0.87
  -8  -6   4   12.22    0.93
   7   6  -4    0.53    0.24
   7   6  -4    0.45    0.27
   7   6  -4    0.51    0.16
  -7  -6   4    0.61    0.25
  -7  -6   4    0.58    0.29
   6   6  -4    0.54    0.21
   6   6  -4    0.39    0.25
   6   6  -4    0.45    0.16
  -6  -6   4    0.46    0.23
  -6  -6   4    0.32    0.22
   5   6  -4    8.72    0.63
   5   6  -4   10.23    0.66
   5   6  -4    9.43    0.56
  -5  -6   4    9.31    0.66
  -5  -6   4   10.23    0.72
   4   6  -4    1.24    0.22
   4   6  -4    1.06    0.24
   4   6  -4    1.84    0.33
  -4  -6   4    0.97    0.25
  -4  -6   4    1.82    0.31
   3   6  -4    3.63    0.33
   3   6  -4    3.92    0.44
   3   6  -4    4.27    0.41
  -3  -6   4    3.69    0.32
  -3  -6   4    4.14    0.39
  -3  -6   4    4.10    0.32
  -3  -6   4    3.65    0.42
   2   6  -4   -0.01    0.09
   2   6  -4    0.03    0.12
   2   6  -4   -0.09    0.10
  -2  -6   4    0.10    0.11
  -2  -6   4   -0.01    0.08
  -2  -6   4    0.04    0.08
  -2  -6   4    0.10    0.10
   1   6  -4   11.14    0.52
   1   6  -4   12.62    0.69
  -1  -6   4   12.60    0.57
  -1  -6   4   11.35    0.58
  -1  -6   4   12.16    0.61
  -1  -6   4   10.68    0.54
   0   6  -4   33.03    1.41
   0  -6   4   35.46    1.27
   0  -6   4   35.21    1.21
   0  -6   4   37.78    1.30
   0  -6   4   35.53    1.24
  -1   6  -4    5.15    0.45
   1  -6   4    5.30    0.34
   1  -6   4    4.83    0.38
   1  -6   4    5.10    0.31
  -2   6  -4    2.55    0.42
   2  -6   4    2.41    0.27
   2  -6   4    2.12    0.23
   2  -6   4    2.11    0.28
  -3   6  -4    1.67    0.35
   3  -6   4    1.51    0.23
   3  -6   4    1.44    0.21
   3  -6   4    1.35    0.18
   4  -6   4   13.43    0.57
   4  -6   4   12.94    0.62
   5  -6   4    0.07    0.10
   6  -6   4    0.21    0.13
   7  -6   4    1.77    0.23
   8  -6   4    0.14    0.16
  10   5  -4    0.01    0.27
   9   5  -4    5.26    0.62
  -9  -5   4    6.94    0.89
   8   5  -4    1.43    0.26
   8   5  -4    1.99    0.37
  -8  -5   4    2.77    0.58
  -8  -5   4    2.64    0.51
   7   5  -4    5.24    0.41
   7   5  -4    4.19    0.44
   7   5  -4    4.90    0.54
  -7  -5   4    5.18    0.64
  -7  -5   4    5.55    0.74
   6   5  -4    0.06    0.10
   6   5  -4    0.04    0.16
   6   5  -4   -0.04    0.12
  -6  -5   4   -0.01    0.13
  -6  -5   4   -0.02    0.12
   5   5  -4    2.25    0.33
   5   5  -4    3.01    0.39
   5   5  -4    2.56    0.31
  -5  -5   4    2.27    0.37
  -5  -5   4    2.33    0.41
   4   5  -4   11.20    0.64
   4   5  -4   11.68    0.65
   4   5  -4   11.83    0.58
  -4  -5   4   11.52    0.53
  -4  -5   4   11.02    0.68
  -4  -5   4   12.88    0.69
   3   5  -4   10.22    0.57
   3   5  -4    9.99    0.56
   3   5  -4    9.22    0.49
  -3  -5   4   10.36    0.57
  -3  -5   4    8.90    0.56
  -3  -5   4    9.31    0.46
  -3  -5   4    8.81    0.49
   2   5  -4    1.91    0.29
   2   5  -4    2.08    0.29
   2   5  -4    1.64    0.23
  -2  -5   4    1.71    0.25
  -2  -5   4    1.83    0.22
  -2  -5   4    2.16    0.29
  -2  -5   4    1.75    0.22
   1   5  -4    8.49    0.47
   1   5  -4    9.22    0.53
   1   5  -4    8.77    0.41
  -1  -5   4    8.28    0.46
  -1  -5   4    8.98    0.45
  -1  -5   4    8.99    0.45
  -1  -5   4    8.55    0.42
   0   5  -4    3.62    0.23
   0   5  -4    3.80    0.33
   0  -5   4    3.49    0.26
   0  -5   4    3.63    0.27
   0  -5   4    3.49    0.23
   0  -5   4    3.71    0.24
   0  -5   4    3.52    0.26
  -1   5  -4   24.70    1.06
  -1   5  -4   24.72    0.92
   1  -5   4   24.67    0.93
   1  -5   4   25.39    0.84
   1  -5   4   24.27    0.90
   1  -5   4   24.48    0.87
   1  -5   4   25.23    0.90
  -2   5  -4    0.38    0.17
   2  -5   4    0.26    0.08
   2  -5   4    0.33    0.11
   2  -5   4    0.32    0.10
   2  -5   4    0.30    0.13
  -3   5  -4    3.62    0.46
   3  -5   4    2.94    0.25
   3  -5   4    2.93    0.22
   4  -5   4   -0.07    0.06
   4  -5   4    0.17    0.10
   5  -5   4    7.65    0.36
   5  -5   4    8.09    0.47
   6  -5   4    0.09    0.08
   6  -5   4    0.39    0.14
   7  -5   4    0.70    0.17
  10   4  -4    0.81    0.33
 -10  -4   4    0.43    0.29
   9   4  -4    3.64    0.50
  -9  -4   4    3.34    0.58
   8   4  -4    1.10    0.28
   8   4  -4    0.99    0.21
  -8  -4   4    0.83    0.34
  -8  -4   4    0.50    0.26
   7   4  -4    0.64    0.17
   7   4  -4    0.73    0.23
  -7  -4   4    0.49    0.23
  -7  -4   4    0.60    0.27
   6   4  -4    0.18    0.15
   6   4  -4    0.20    0.11
   6   4  -4    0.36    0.17
  -6  -4   4    0.23    0.18
  -6  -4   4    0.26    0.15
   5   4  -4    8.59    0.46
   5   4  -4    8.57    0.53
   5   4  -4    8.09    0.50
  -5  -4   4    7.86    0.59
  -5  -4   4    7.80    0.56
   4   4  -4    0.36    0.12
   4   4  -4    0.15    0.10
  -4  -4   4    0.19    0.09
  -4  -4   4    0.32    0.09
  -4  -4   4    0.20    0.13
  -4  -4   4    0.35    0.16
   3   4  -4   27.13    0.99
   3   4  -4   26.39    1.05
   3   4  -4   26.56    1.06
  -3  -4   4   26.11    1.08
  -3  -4   4   27.39    1.00
  -3  -4   4   26.79    1.00
  -3  -4   4   27.69    1.11
  -3  -4   4   28.66    0.96
   2   4  -4  102.86    3.29
   2   4  -4  107.01    3.27
   2   4  -4  104.57    3.19
   2   4  -4  105.17    3.26
  -2  -4   4  101.88    3.26
  -2  -4   4  105.27    3.17
  -2  -4   4  102.19    3.20
  -2  -4   4  103.52    3.28
   1   4  -4    1.44    0.18
   1   4  -4    1.31    0.21
   1   4  -4    1.61    0.21
   1   4  -4    1.26    0.18
  -1  -4   4    1.27    0.18
  -1  -4   4    1.51    0.20
  -1  -4   4    1.35    0.18
  -1  -4   4    1.55    0.17
   0   4  -4    1.37    0.13
   0   4  -4    1.16    0.20
   0  -4   4    0.92    0.14
   0  -4   4    1.13    0.16
   0  -4   4    1.33    0.15
   0  -4   4    1.09    0.14
   0  -4   4    1.19    0.16
  -1   4  -4    0.29    0.08
  -1   4  -4    0.22    0.11
   1  -4   4    0.18    0.08
   1  -4   4    0.13    0.09
   1  -4   4    0.13    0.05
   1  -4   4    0.25    0.07
   1  -4   4    0.20    0.08
  -2   4  -4    0.94    0.23
   2  -4   4    0.81    0.12
   2  -4   4    0.99    0.15
   2  -4   4    0.92    0.11
   2  -4   4    0.90    0.15
   3  -4   4    2.38    0.20
   3  -4   4    2.18    0.18
   3  -4   4    2.36    0.16
   3  -4   4    2.53    0.16
   4  -4   4   18.21    0.72
   4  -4   4   21.04    0.68
   4  -4   4   21.20    0.81
   5  -4   4   15.82    0.74
   6  -4   4    7.81    0.52
   7  -4   4    1.39    0.27
   8  -4   4    2.62    0.39
  10   3  -4    2.53    0.41
 -10  -3   4    1.96    0.47
   9   3  -4    0.82    0.26
  -9  -3   4    1.37    0.38
   8   3  -4    1.40    0.29
   8   3  -4    1.42    0.26
  -8  -3   4    1.16    0.34
  -8  -3   4    1.31    0.38
   7   3  -4    0.44    0.19
   7   3  -4    0.27    0.13
  -7  -3   4    0.44    0.24
  -7  -3   4    0.29    0.20
   6   3  -4    3.46    0.37
   6   3  -4    3.48    0.31
   6   3  -4    3.16    0.28
  -6  -3   4    3.50    0.51
  -6  -3   4    3.19    0.44
   5   3  -4    0.34    0.11
   5   3  -4    0.31    0.13
  -5  -3   4    0.44    0.16
  -5  -3   4    0.46    0.18
   4   3  -4   59.67    1.92
   4   3  -4   59.56    1.84
   4   3  -4   58.31    1.96
   4   3  -4   59.32    1.89
  -4  -3   4   56.32    2.03
  -4  -3   4   56.98    2.08
   3   3  -4   12.13    0.57
   3   3  -4   12.46    0.55
   3   3  -4   12.67    0.53
   3   3  -4   12.16    0.49
  -3  -3   4   12.18    0.48
  -3  -3   4   12.10    0.62
  -3  -3   4   12.23    0.52
  -3  -3   4   12.63    0.61
   2   3  -4    0.33    0.10
   2   3  -4    0.46    0.11
   2   3  -4    0.29    0.09
   2   3  -4    0.67    0.14
   2   3  -4    0.46    0.09
  -2  -3   4    0.32    0.08
  -2  -3   4    0.37    0.12
  -2  -3   4    0.37    0.10
  -2  -3   4    0.32    0.11
   1   3  -4   62.78    2.04
   1   3  -4   64.45    1.98
   1   3  -4   65.43    2.03
   1   3  -4   62.62    1.97
  -1  -3   4   64.90    1.99
  -1  -3   4   61.94    2.00
  -1  -3   4   64.45    1.99
  -1  -3   4   65.02    2.01
  -1  -3   4   64.82    1.96
   0   3  -4    4.73    0.23
   0   3  -4    5.20    0.32
   0   3  -4    5.10    0.23
   0  -3   4    4.95    0.25
   0  -3   4    5.10    0.25
   0  -3   4    5.32    0.25
   0  -3   4    5.19    0.25
   0  -3   4    5.21    0.24
  -1   3  -4    1.46    0.23
  -1   3  -4    1.11    0.11
   1  -3   4    1.14    0.13
   1  -3   4    1.08    0.10
   1  -3   4    1.32    0.10
   1  -3   4    1.04    0.12
   1  -3   4    0.95    0.11
  -2   3  -4    0.18    0.10
   2  -3   4    0.07    0.05
   2  -3   4    0.24    0.07
   2  -3   4    0.10    0.05
   2  -3   4    0.34    0.07
   3  -3   4   65.61    2.19
   3  -3   4   68.71    2.12
   4  -3   4    6.93    0.40
   5  -3   4   16.20    0.95
   6  -3   4   14.96    1.00
  10   2  -4    0.61    0.25
 -10  -2   4    0.59    0.31
   9   2  -4    2.06    0.36
   9   2  -4    2.10    0.36
  -9  -2   4    1.11    0.33
   8   2  -4    7.83    0.56
   8   2  -4    8.04    0.49
  -8  -2   4    8.58    0.73
  -8  -2   4   10.03    0.72
   7   2  -4   11.44    0.62
   7   2  -4   10.81    0.54
  -7  -2   4   10.59    0.76
  -7  -2   4   12.10    0.76
   6   2  -4   11.66    0.61
   6   2  -4   12.30    0.55
  -6  -2   4   12.61    0.74
  -6  -2   4   11.99    0.76
   5   2  -4   26.74    0.96
   5   2  -4   27.13    0.92
   5   2  -4   27.06    1.03
   5   2  -4   27.96    0.98
  -5  -2   4   25.46    1.13
  -5  -2   4   25.83    1.17
   4   2  -4    1.28    0.15
   4   2  -4    1.29    0.19
   4   2  -4    2.07    0.17
  -4  -2   4    1.50    0.26
  -4  -2   4    2.02    0.28
   3   2  -4   91.88    2.79
   3   2  -4   90.20    2.79
   3   2  -4   88.35    2.83
   3   2  -4   97.06    2.75
  -3  -2   4   90.76    2.93
  -3  -2   4   91.12    2.91
   2   2  -4   77.41    2.35
   2   2  -4   77.21    2.31
   2   2  -4   77.09    2.42
   2   2  -4   78.94    2.36
   2   2  -4   76.87    2.39
  -2  -2   4   76.24    2.31
  -2  -2   4   77.93    2.35
  -2  -2   4   76.05    2.43
  -2  -2   4   75.99    2.34
  -2  -2   4   76.40    2.42
   1   2  -4  192.41    5.63
   1   2  -4  188.96    5.65
   1   2  -4  193.33    5.66
   1   2  -4  192.34    5.59
   1   2  -4  192.74    5.62
  -1  -2   4  192.14    5.60
  -1  -2   4  194.68    5.65
  -1  -2   4  191.69    5.65
  -1  -2   4  185.53    5.62
  -1  -2   4  193.36    5.63
   0   2  -4    4.07    0.19
   0   2  -4    4.13    0.24
   0   2  -4    4.07    0.17
   0  -2   4    3.65    0.19
   0  -2   4    4.17    0.18
   0  -2   4    4.52    0.20
   0  -2   4    3.96    0.19
  -1   2  -4    1.62    0.17
   1  -2   4    2.01    0.12
   1  -2   4    1.64    0.11
   1  -2   4    1.33    0.10
   2  -2   4   26.07    0.90
   3  -2   4   11.66    0.54
  -4   2  -4    7.31    0.61
   4  -2   4    8.30    0.64
   4  -2   4    8.39    0.59
   5  -2   4    9.80    0.78
   5  -2   4    9.26    0.70
   6  -2   4    6.46    0.65
   7  -2   4    1.44    0.32
  10   1  -4    0.04    0.18
 -10  -1   4    0.02    0.20
   9   1  -4    0.12    0.16
  -9  -1   4   -0.10    0.15
   8   1  -4    0.38    0.17
  -8  -1   4    0.28    0.22
  -8  -1   4    0.32    0.20
   7   1  -4    1.73    0.26
  -7  -1   4    1.73    0.36
  -7  -1   4    2.16    0.37
   6   1  -4   16.71    0.70
  -6  -1   4   15.90    0.83
  -6  -1   4   15.10    0.87
   5   1  -4    1.60    0.20
  -5  -1   4    1.16    0.25
  -5  -1   4    1.36    0.24
   4   1  -4    0.58    0.11
   4   1  -4    0.55    0.10
  -4  -1   4    0.56    0.16
  -4  -1   4    0.76    0.16
   3   1  -4    5.61    0.29
   3   1  -4    5.59    0.26
   3   1  -4    5.19    0.35
   3   1  -4    5.97    0.24
  -3  -1   4    4.94    0.32
  -3  -1   4    5.07    0.34
   2   1  -4  148.92    4.45
   2   1  -4  151.25    4.55
   2   1  -4  154.89    4.48
   2   1  -4  149.74    4.41
  -2  -1   4  150.17    4.54
  -2  -1   4  153.54    4.41
  -2  -1   4  153.49    4.43
  -2  -1   4  147.54    4.52
   1   1  -4   15.34    0.53
   1   1  -4   14.80    0.53
   1   1  -4   14.25    0.50
   1   1  -4   14.60    0.48
  -1  -1   4   15.16    0.53
  -1  -1   4   14.80    0.51
  -1  -1   4   14.52    0.51
  -1  -1   4   14.71    0.49
  -1  -1   4   14.44    0.53
   0   1  -4    0.62    0.09
   0   1  -4    0.78    0.08
   0   1  -4    0.73    0.05
   0  -1   4    0.73    0.08
   0  -1   4    0.74    0.07
   0  -1   4    0.67    0.06
   0  -1   4    0.86    0.06
   1  -1   4    7.10    0.23
  -2   1  -4    0.40    0.08
   2  -1   4    0.38    0.09
  -3   1  -4   57.87    1.88
   3  -1   4   57.28    1.89
  -4   1  -4    1.42    0.23
  -5   1  -4    0.15    0.11
  -6   1  -4    1.41    0.29
   6  -1   4    1.11    0.25
  -7   1  -4    0.32    0.20
   7  -1   4    0.54    0.21
  10   0  -4    0.35    0.20
 -10   0   4    0.36    0.26
   9   0  -4    0.29    0.17
  -9   0   4    0.19    0.22
   8   0  -4    0.09    0.14
  -8   0   4    0.08    0.17
   7   0  -4   11.04    0.56
  -7   0   4   11.62    0.71
   6   0  -4    0.24    0.11
  -6   0   4    0.20    0.13
  -6   0   4    0.32    0.18
   5   0  -4    6.30    0.34
   5   0  -4    6.35    0.32
  -5   0   4    6.40    0.44
  -5   0   4    6.26    0.47
   4   0  -4    1.79    0.16
   4   0  -4    2.12    0.16
  -4   0   4    2.14    0.26
  -4   0   4    2.41    0.32
   3   0  -4    0.23    0.07
   3   0  -4    0.40    0.14
  -3   0   4    0.27    0.10
  -3   0   4    0.36    0.11
   2   0  -4    0.36    0.06
   2   0  -4    0.32    0.07
   2   0  -4    0.28    0.09
   2   0  -4    0.45    0.05
  -2   0   4    0.38    0.08
  -2   0   4    0.25    0.09
   1   0  -4  150.88    4.51
   1   0  -4  150.84    4.48
   1   0  -4  157.68    4.56
   1   0  -4  156.78    4.52
  -1   0   4  156.77    4.54
  -1   0   4  158.51    4.52
  -1   0   4  151.77    4.48
   0   0  -4   19.53    0.62
   0   0  -4   20.24    0.62
   0   0  -4   19.61    0.63
   0   0   4   19.33    0.64
   0   0   4   19.75    0.64
   0   0   4   19.73    0.62
   0   0   4   21.01    0.65
   0   0   4   18.25    0.62
  -1   0  -4   13.06    0.45
   1   0   4   12.44    0.44
   1   0   4   13.09    0.40
  -2   0  -4   40.98    1.34
   2   0   4   40.97    1.33
  -3   0  -4    1.97    0.25
   3   0   4    1.88    0.25
   3   0   4    1.49    0.21
  -4   0  -4    1.40    0.23
   4   0   4    2.24    0.29
  -5   0  -4    2.67    0.36
   5   0   4    3.31    0.31
  -6   0  -4    1.81    0.33
   6   0   4    1.62    0.31
  -7   0  -4    4.25    0.55
   7   0   4    4.14    0.53
  -8   0  -4    0.26    0.22
  -9   0  -4    0.44    0.28
  10  -1  -4    1.41    0.28
   9  -1  -4    0.58    0.19
  -9   1   4    0.20    0.20
   8  -1  -4    1.36    0.23
  -8   1   4    1.72    0.34
   7  -1  -4    1.02    0.19
  -7   1   4    0.89    0.25
   6  -1  -4    0.53    0.13
  -6   1   4    0.38    0.15
   5  -1  -4    9.94    0.43
   5  -1  -4    9.95    0.42
  -5   1   4    9.54    0.53
   4  -1  -4   27.82    0.93
   4  -1  -4   27.47    0.92
  -4   1   4   27.62    1.04
   3  -1  -4    3.61    0.19
   3  -1  -4    3.50    0.19
  -3   1   4    3.58    0.24
   2  -1  -4   40.98    1.26
  -2   1   4   40.87    1.30
   1  -1  -4  277.65    8.22
   1  -1  -4  283.77    8.24
   1  -1  -4  278.12    8.26
   1  -1  -4  281.48    8.20
  -1   1   4  291.59    8.22
  -1   1   4  290.45    8.28
   0  -1  -4   41.54    1.28
   0  -1  -4   42.10    1.27
   0  -1  -4   41.12    1.24
   0  -1  -4   41.49    1.25
   0   1   4   43.20    1.26
   0   1   4   42.88    1.25
   0   1   4   41.30    1.24
   0   1   4   40.20    1.29
   0   1   4   41.30    1.27
   0   1   4   41.52    1.27
  -1  -1  -4  125.28    3.76
   1   1   4  125.68    3.79
   1   1   4  129.44    3.76
   1   1   4  127.38    3.71
   1   1   4  130.61    3.70
   1   1   4  124.21    3.72
  -2  -1  -4  938.26   28.10
   2   1   4  944.91   27.96
   2   1   4  908.72   26.93
   2   1   4  902.18   28.80
   2   1   4  900.79   27.20
  -3  -1  -4   53.60    1.79
   3   1   4   51.63    1.58
   3   1   4   52.78    1.77
   3   1   4   53.76    1.77
  -4  -1  -4    0.92    0.21
  -4  -1  -4    0.46    0.13
   4   1   4    0.74    0.17
   4   1   4    0.77    0.08
  -5  -1  -4    6.71    0.49
  -5  -1  -4    7.29    0.47
   5   1   4    7.58    0.48
  -6  -1  -4   65.73    2.33
  -6  -1  -4   65.43    2.42
   6   1   4   67.85    2.06
   6   1   4   66.11    2.34
  -7  -1  -4   23.34    1.16
   7   1   4   20.95    1.04
   7   1   4   21.66    0.81
  -8  -1  -4    1.66    0.38
   8   1   4    2.51    0.44
   8   1   4    1.66    0.23
  -9  -1  -4    0.71    0.29
   9   1   4    0.44    0.17
  10   1   4    0.01    0.15
  10  -2  -4    0.60    0.21
   9  -2  -4    1.04    0.22
   8  -2  -4    2.14    0.28
  -8   2   4    2.32    0.38
   7  -2  -4    0.24    0.12
  -7   2   4    0.04    0.13
   6  -2  -4    3.50    0.25
  -6   2   4    4.14    0.43
   5  -2  -4    5.41    0.28
   5  -2  -4    5.53    0.29
  -5   2   4    4.96    0.35
   4  -2  -4    2.58    0.17
   4  -2  -4    2.82    0.19
  -4   2   4    2.58    0.22
   3  -2  -4    1.80    0.24
   3  -2  -4    1.56    0.13
   3  -2  -4    1.35    0.11
  -3   2   4    1.76    0.18
   2  -2  -4    1.72    0.16
   2  -2  -4    1.57    0.11
  -2   2   4    1.46    0.12
  -2   2   4    1.79    0.13
   1  -2  -4   42.59    1.34
   1  -2  -4   41.94    1.31
   1  -2  -4   41.94    1.33
   1  -2  -4   43.71    1.39
  -1   2   4   46.65    1.31
  -1   2   4   45.88    1.41
  -1   2   4   42.36    1.36
   0  -2  -4   14.04    0.49
   0  -2  -4   14.41    0.54
   0  -2  -4   13.73    0.48
   0  -2  -4   13.79    0.48
   0   2   4   14.49    0.47
   0   2   4   13.97    0.51
   0   2   4   13.53    0.48
   0   2   4   13.85    0.52
   0   2   4   13.60    0.51
  -1  -2  -4   96.75    2.90
  -1  -2  -4   98.86    2.90
  -1  -2  -4  100.13    2.97
   1   2   4   95.94    2.93
   1   2   4   96.53    2.98
   1   2   4   96.80    2.90
   1   2   4   96.75    2.96
   1   2   4  100.05    2.90
  -2  -2  -4    0.15    0.07
  -2  -2  -4    0.50    0.12
   2   2   4    0.53    0.11
   2   2   4    0.39    0.08
   2   2   4    0.33    0.06
   2   2   4    0.47    0.08
   2   2   4    0.39    0.11
  -3  -2  -4   14.23    0.66
  -3  -2  -4   14.01    0.62
   3   2   4   14.65    0.54
   3   2   4   13.91    0.63
  -4  -2  -4   21.32    0.97
  -4  -2  -4   23.32    0.93
   4   2   4   22.60    0.75
   4   2   4   22.10    0.80
   4   2   4   22.67    0.93
  -5  -2  -4    0.79    0.19
  -5  -2  -4    0.37    0.16
   5   2   4    0.58    0.12
   5   2   4    0.90    0.21
   5   2   4    0.42    0.09
  -6  -2  -4    4.27    0.52
  -6  -2  -4    4.10    0.39
   6   2   4    4.34    0.40
   6   2   4    3.60    0.27
  -7  -2  -4   13.22    0.87
  -7  -2  -4   12.97    0.78
   7   2   4   12.47    0.61
   7   2   4   14.76    0.82
  -8  -2  -4   -0.04    0.16
   8   2   4    0.12    0.14
   8   2   4   -0.01    0.18
  -9  -2  -4    0.37    0.27
   9   2   4    0.08    0.17
  10   2   4    5.23    0.51
   9  -3  -4    0.16    0.14
   8  -3  -4    2.16    0.27
   8  -3  -4    2.31    0.45
   7  -3  -4    0.90    0.26
   7  -3  -4    1.00    0.18
   6  -3  -4    1.00    0.27
   6  -3  -4    1.11    0.16
  -6   3   4    0.62    0.17
   5  -3  -4    0.64    0.12
   5  -3  -4    0.63    0.20
  -5   3   4    0.63    0.15
   4  -3  -4    2.52    0.31
   4  -3  -4    2.67    0.18
   4  -3  -4    2.33    0.19
  -4   3   4    2.56    0.20
   3  -3  -4   11.79    0.54
   3  -3  -4   11.50    0.48
   3  -3  -4   11.37    0.43
  -3   3   4   10.89    0.44
  -3   3   4   11.28    0.51
   2  -3  -4    0.01    0.05
   2  -3  -4   -0.04    0.05
  -2   3   4    0.07    0.07
   1  -3  -4    2.64    0.17
   1  -3  -4    3.04    0.17
   1  -3  -4    2.63    0.16
   1  -3  -4    3.21    0.22
  -1   3   4    2.77    0.20
  -1   3   4    2.81    0.21
   0  -3  -4    2.11    0.15
   0  -3  -4    2.32    0.17
   0  -3  -4    2.40    0.21
   0  -3  -4    2.26    0.15
   0  -3  -4    2.26    0.16
   0   3   4    2.39    0.18
   0   3   4    2.36    0.15
   0   3   4    2.15    0.18
   0   3   4    2.49    0.18
   0   3   4    2.20    0.14
  -1  -3  -4    6.99    0.31
  -1  -3  -4    6.98    0.32
  -1  -3  -4    7.22    0.32
  -1  -3  -4    7.06    0.37
   1   3   4    6.90    0.35
   1   3   4    6.80    0.36
   1   3   4    7.14    0.31
   1   3   4    6.87    0.37
   1   3   4    6.82    0.31
  -2  -3  -4  119.89    3.63
  -2  -3  -4  120.75    3.63
  -2  -3  -4  120.53    3.71
  -2  -3  -4  120.89    3.77
   2   3   4  123.39    3.81
   2   3   4  122.26    3.70
   2   3   4  125.11    3.64
   2   3   4  121.13    3.76
   2   3   4  124.26    3.65
  -3  -3  -4    0.74    0.18
  -3  -3  -4    0.83    0.17
   3   3   4    0.75    0.12
   3   3   4    0.90    0.13
   3   3   4    1.42    0.23
   3   3   4    0.44    0.12
  -4  -3  -4    3.38    0.33
  -4  -3  -4    2.91    0.33
   4   3   4    2.83    0.24
   4   3   4    3.03    0.29
   4   3   4    3.02    0.20
   4   3   4    2.63    0.19
   4   3   4    2.71    0.19
  -5  -3  -4    0.03    0.10
  -5  -3  -4    0.14    0.12
   5   3   4    0.20    0.11
   5   3   4    0.20    0.09
   5   3   4    0.17    0.08
   5   3   4    0.27    0.15
  -6  -3  -4   10.59    0.72
  -6  -3  -4    8.56    0.60
   6   3   4    9.78    0.63
   6   3   4   11.06    0.55
  -7  -3  -4    0.32    0.18
  -7  -3  -4    0.49    0.24
   7   3   4    0.54    0.23
   7   3   4    0.34    0.15
  -8  -3  -4    0.63    0.25
  -8  -3  -4    0.81    0.32
   8   3   4    0.77    0.27
   8   3   4    0.68    0.21
   9   3   4    0.22    0.18
  10   3   4    1.60    0.33
   9  -4  -4    1.24    0.22
   8  -4  -4    0.11    0.13
   7  -4  -4    7.85    0.58
   7  -4  -4    6.37    0.39
   6  -4  -4    2.96    0.25
   6  -4  -4    2.97    0.40
   5  -4  -4    0.70    0.14
   5  -4  -4    0.50    0.20
   4  -4  -4   22.35    0.80
   4  -4  -4   23.07    0.95
   3  -4  -4    0.02    0.06
   3  -4  -4    0.04    0.09
  -3   4   4    0.09    0.09
   2  -4  -4    0.76    0.11
   2  -4  -4    0.59    0.14
   2  -4  -4    0.92    0.13
   2  -4  -4    1.02    0.13
  -2   4   4    0.91    0.17
   1  -4  -4    0.69    0.16
   1  -4  -4    0.73    0.12
   1  -4  -4    1.10    0.14
   1  -4  -4    1.00    0.14
  -1   4   4    0.91    0.17
   0  -4  -4    1.08    0.15
   0  -4  -4    2.16    0.19
   0  -4  -4    1.27    0.16
   0   4   4    1.32    0.22
   0   4   4    1.78    0.22
  -1  -4  -4    6.10    0.37
  -1  -4  -4    5.76    0.31
  -1  -4  -4    5.75    0.30
  -1  -4  -4    5.64    0.30
   1   4   4    6.16    0.35
   1   4   4    5.66    0.37
   1   4   4    6.06    0.31
  -2  -4  -4    0.10    0.09
  -2  -4  -4    0.06    0.05
  -2  -4  -4    0.06    0.06
  -2  -4  -4    0.20    0.09
   2   4   4    0.02    0.07
   2   4   4    0.09    0.09
   2   4   4    0.13    0.10
  -3  -4  -4    3.11    0.30
  -3  -4  -4    3.75    0.24
  -3  -4  -4    3.33    0.28
  -3  -4  -4    3.45    0.22
   3   4   4    3.35    0.28
   3   4   4    3.44    0.23
   3   4   4    3.65    0.32
   3   4   4    3.25    0.25
  -4  -4  -4    3.61    0.36
  -4  -4  -4    3.48    0.32
   4   4   4    3.43    0.26
   4   4   4    3.32    0.24
   4   4   4    3.43    0.29
   4   4   4    4.11    0.35
  -5  -4  -4    2.77    0.42
  -5  -4  -4    2.65    0.36
   5   4   4    2.54    0.22
   5   4   4    2.53    0.31
   5   4   4    2.78    0.24
   5   4   4    2.92    0.39
  -6  -4  -4    0.06    0.14
  -6  -4  -4   -0.05    0.11
   6   4   4   -0.05    0.08
   6   4   4    0.07    0.14
   6   4   4   -0.06    0.10
  -7  -4  -4    4.96    0.65
  -7  -4  -4    5.26    0.60
   7   4   4    4.71    0.51
   7   4   4    4.92    0.35
   7   4   4    4.86    0.43
  -8  -4  -4    0.23    0.22
  -8  -4  -4    0.15    0.18
   8   4   4    0.29    0.22
   8   4   4    0.55    0.16
   8   4   4    0.33    0.19
   9   4   4    0.17    0.20
  10   4   4    0.06    0.22
   8  -5  -4    1.31    0.25
   7  -5  -4    1.93    0.26
   7  -5  -4    3.74    0.36
   6  -5  -4    1.36    0.27
   6  -5  -4    1.11    0.18
   5  -5  -4   11.36    0.52
   5  -5  -4   12.23    0.66
   4  -5  -4    1.22    0.24
   4  -5  -4    1.24    0.18
  -4   5   4    1.42    0.28
   3  -5  -4    5.17    0.37
   3  -5  -4    5.13    0.30
   3  -5  -4    5.12    0.30
  -3   5   4    5.04    0.39
   2  -5  -4    2.23    0.19
   2  -5  -4    2.02    0.27
   2  -5  -4    2.21    0.20
   2  -5  -4    2.18    0.19
  -2   5   4    2.18    0.30
   1  -5  -4    2.45    0.24
   1  -5  -4    1.83    0.21
   1  -5  -4    2.31    0.29
   1  -5  -4    1.87    0.22
  -1   5   4    2.19    0.29
   0  -5  -4    2.01    0.23
   0  -5  -4    1.88    0.21
   0  -5  -4    2.28    0.30
   0   5   4    1.40    0.20
   0   5   4    2.12    0.17
   0   5   4    2.54    0.32
  -1  -5  -4    6.02    0.34
  -1  -5  -4    6.65    0.35
  -1  -5  -4    6.19    0.42
  -1  -5  -4    6.46    0.35
   1   5   4    6.18    0.39
   1   5   4    6.35    0.33
   1   5   4    5.60    0.41
  -2  -5  -4    2.77    0.22
  -2  -5  -4    2.54    0.23
  -2  -5  -4    3.02    0.30
  -2  -5  -4    3.18    0.24
   2   5   4    2.62    0.28
   2   5   4    3.50    0.29
   2   5   4    3.13    0.26
  -3  -5  -4    0.00    0.06
  -3  -5  -4   -0.10    0.05
  -3  -5  -4    0.08    0.10
  -3  -5  -4    0.05    0.08
   3   5   4    0.07    0.12
   3   5   4   -0.04    0.09
   3   5   4    0.09    0.12
  -4  -5  -4    0.30    0.13
  -4  -5  -4    0.53    0.11
  -4  -5  -4    0.41    0.19
   4   5   4    0.50    0.16
   4   5   4    0.24    0.14
   4   5   4    0.65    0.21
  -5  -5  -4    5.68    0.47
  -5  -5  -4    7.04    0.58
   5   5   4    6.89    0.43
   5   5   4    6.45    0.52
   5   5   4    7.96    0.51
  -6  -5  -4   -0.04    0.11
  -6  -5  -4    0.10    0.13
   6   5   4    0.31    0.13
   6   5   4    0.15    0.17
   6   5   4   -0.04    0.11
  -7  -5  -4    0.89    0.30
  -7  -5  -4    0.74    0.27
   7   5   4    1.57    0.24
   7   5   4    0.99    0.25
   7   5   4    1.21    0.35
  -8  -5  -4    1.26    0.34
  -8  -5  -4    1.53    0.43
   8   5   4    1.44    0.33
   8   5   4    1.92    0.40
   8   5   4    2.27    0.31
   9   5   4    0.42    0.24
  10   5   4    8.37    0.73
   8  -6  -4    0.08    0.16
   7  -6  -4    1.00    0.21
   6  -6  -4    3.89    0.36
   6  -6  -4    3.03    0.32
   5  -6  -4    3.15    0.28
   5  -6  -4    3.40    0.29
   5  -6  -4    3.97    0.37
   4  -6  -4   13.98    0.63
   4  -6  -4   14.44    0.72
   4  -6  -4   14.66    0.63
  -4   6   4   14.20    0.79
   3  -6  -4   10.77    0.53
   3  -6  -4   12.13    0.53
   3  -6  -4   10.36    0.59
  -3   6   4   10.91    0.66
   2  -6  -4    1.78    0.29
   2  -6  -4    1.52    0.22
   2  -6  -4    1.84    0.23
  -2   6   4    1.56    0.28
   1  -6  -4    5.66    0.36
   1  -6  -4    5.84    0.46
   1  -6  -4    6.87    0.38
  -1   6   4    6.68    0.46
   0  -6  -4    0.65    0.15
   0  -6  -4    0.78    0.16
   0  -6  -4    0.83    0.24
   0   6   4    0.66    0.20
   0   6   4    0.96    0.15
  -1  -6  -4   55.83    1.85
  -1  -6  -4   55.86    1.84
  -1  -6  -4   54.55    1.96
  -1  -6  -4   56.36    1.85
   1   6   4   53.68    1.97
   1   6   4   55.69    1.78
   1   6   4   54.26    1.92
  -2  -6  -4    0.14    0.09
  -2  -6  -4    0.14    0.12
  -2  -6  -4    0.33    0.12
   2   6   4    0.06    0.09
   2   6   4    0.98    0.19
  -3  -6  -4   24.29    1.11
  -3  -6  -4   22.79    0.97
  -3  -6  -4   23.21    0.93
  -3  -6  -4   23.94    0.92
   3   6   4   22.36    1.07
   3   6   4   23.82    0.94
   3   6   4   24.16    1.03
  -4  -6  -4    0.70    0.19
  -4  -6  -4    0.56    0.22
   4   6   4    0.89    0.22
   4   6   4    1.09    0.27
   4   6   4    0.49    0.17
  -5  -6  -4    0.46    0.18
  -5  -6  -4    0.55    0.23
   5   6   4    0.88    0.25
   5   6   4    0.43    0.17
   5   6   4    0.46    0.19
  -6  -6  -4    7.62    0.69
  -6  -6  -4    8.96    0.64
   6   6   4    7.99    0.60
   6   6   4    8.70    0.52
   6   6   4    7.97    0.65
  -7  -6  -4    1.17    0.37
  -7  -6  -4    1.69    0.36
   7   6   4    1.53    0.33
   7   6   4    1.78    0.27
   7   6   4    2.96    0.47
  -8  -6  -4    0.37    0.24
   8   6   4    0.36    0.28
   8   6   4    0.34    0.23
   9   6   4    1.67    0.37
   7  -7  -4   -0.12    0.15
   6  -7  -4    0.24    0.16
   5  -7  -4    0.30    0.15
   5  -7  -4   -0.01    0.11
   5  -7  -4   -0.07    0.11
   4  -7  -4   14.39    0.69
   4  -7  -4   15.56    0.69
   4  -7  -4   14.28    0.76
  -4   7   4   14.67    0.86
   3  -7  -4    3.15    0.33
   3  -7  -4    3.72    0.43
   3  -7  -4    3.04    0.34
  -3   7   4    3.91    0.51
   2  -7  -4    3.20    0.35
   2  -7  -4    3.56    0.31
   2  -7  -4    2.87    0.39
  -2   7   4    3.70    0.40
   1  -7  -4    2.54    0.30
   1  -7  -4    2.38    0.29
   1  -7  -4    1.93    0.36
  -1   7   4    2.68    0.40
   0  -7  -4    6.63    0.53
   0  -7  -4    7.28    0.44
   0  -7  -4    5.94    0.41
   0   7   4    6.12    0.49
  -1  -7  -4   11.44    0.60
  -1  -7  -4   11.40    0.59
  -1  -7  -4   11.52    0.70
  -1  -7  -4   11.68    0.60
   1   7   4   12.54    0.72
  -2  -7  -4    8.69    0.60
  -2  -7  -4    8.83    0.50
  -2  -7  -4    8.08    0.49
   2   7   4    8.45    0.60
   2   7   4    8.16    0.47
  -3  -7  -4    5.98    0.44
  -3  -7  -4    6.66    0.54
   3   7   4    6.54    0.45
   3   7   4    7.70    0.57
   3   7   4    6.31    0.50
  -4  -7  -4   18.01    1.01
  -4  -7  -4   20.24    0.91
   4   7   4   16.05    0.90
   4   7   4   17.01    0.96
   4   7   4   16.57    0.80
  -5  -7  -4    0.32    0.17
  -5  -7  -4    0.15    0.17
   5   7   4    0.70    0.27
   5   7   4    0.35    0.18
   5   7   4    0.16    0.16
  -6  -7  -4    0.72    0.33
  -6  -7  -4    0.99    0.28
   6   7   4    1.23    0.34
   6   7   4    1.37    0.27
   6   7   4    0.58    0.23
  -7  -7  -4    5.16    0.66
   7   7   4    5.00    0.43
   7   7   4    4.09    0.56
   7   7   4    3.91    0.53
   8   7   4    1.78    0.38
   8   7   4    3.79    0.60
   9   7   4    2.00    0.49
   9   7   4    4.17    0.61
   6  -8  -4    1.27    0.27
   5  -8  -4    0.19    0.16
   4  -8  -4    0.40    0.18
   4  -8  -4    0.25    0.20
  -4   8   4    0.30    0.21
   3  -8  -4    8.49    0.63
   3  -8  -4   10.85    0.59
   3  -8  -4    9.43    0.56
  -3   8   4   10.11    0.73
   2  -8  -4    3.63    0.40
   2  -8  -4    2.65    0.43
   2  -8  -4    3.24    0.39
  -2   8   4    4.28    0.46
   1  -8  -4    1.44    0.35
   1  -8  -4    1.58    0.27
   1  -8  -4    1.83    0.28
  -1   8   4    1.31    0.32
   0  -8  -4    2.50    0.32
   0  -8  -4    1.92    0.29
   0  -8  -4    1.59    0.35
   0   8   4    2.12    0.38
  -1  -8  -4    7.59    0.50
  -1  -8  -4    7.14    0.57
  -1  -8  -4    8.14    0.52
  -1  -8  -4    8.67    0.53
   1   8   4    8.13    0.61
  -2  -8  -4    4.24    0.55
  -2  -8  -4    3.81    0.35
  -2  -8  -4    4.72    0.39
   2   8   4    3.14    0.46
  -3  -8  -4    1.07    0.29
   3   8   4    0.65    0.26
  -4  -8  -4    1.42    0.36
   4   8   4    1.34    0.35
   4   8   4    1.63    0.29
  -5  -8  -4    1.90    0.42
   5   8   4    1.07    0.30
   5   8   4    1.61    0.37
   5   8   4    0.84    0.25
  -6  -8  -4    7.78    0.78
   6   8   4    8.70    0.72
   6   8   4    6.92    0.73
   6   8   4    9.26    0.62
   7   8   4    1.62    0.44
   7   8   4    0.41    0.24
   8   8   4    1.66    0.43
   8   8   4    1.53    0.42
   5  -9  -4    0.08    0.20
   4  -9  -4   -0.24    0.16
  -4   9   4    0.07    0.21
   3  -9  -4    0.16    0.18
   3  -9  -4   -0.24    0.30
  -3   9   4    0.26    0.21
   2  -9  -4    3.32    0.41
   2  -9  -4    2.57    0.47
  -2   9   4    3.16    0.54
   1  -9  -4    0.09    0.14
   1  -9  -4    0.08    0.13
   1  -9  -4   -0.33    0.21
   1  -9  -4    0.03    0.15
  -1   9   4    0.14    0.19
   0  -9  -4    0.62    0.20
   0  -9  -4    0.09    0.22
   0  -9  -4    0.41    0.19
   0  -9  -4    0.16    0.15
   0   9   4    0.37    0.22
  -1  -9  -4    0.52    0.25
  -1  -9  -4    0.93    0.23
  -1  -9  -4    1.00    0.26
   1   9   4    0.73    0.26
  -2  -9  -4    1.67    0.38
   2   9   4    2.04    0.40
  -3  -9  -4    0.37    0.24
   3   9   4    0.31    0.23
  -4  -9  -4    0.26    0.20
   4   9   4    0.46    0.26
   5   9   4    4.73    0.66
   6   9   4    1.89    0.43
   7   9   4    9.29    0.91
   3 -10  -4    0.12    0.20
  -3  10   4    0.18    0.22
   2 -10  -4    1.77    0.36
  -2  10   4    1.17    0.35
   1 -10  -4    1.03    0.26
  -1  10   4    0.51    0.27
   0 -10  -4    0.21    0.18
   0 -10  -4    0.14    0.16
   0  10   4    0.06    0.19
  -1 -10  -4    0.43    0.27
   1  10   4    0.44    0.26
  -2 -10  -4    2.18    0.47
   2  10   4    2.50    0.49
   3  10   4    2.66    0.48
   4  10   4    0.91    0.34
   5  10   4    0.52    0.33
   6  10   4    1.60    0.43
   0  11   4    0.36    0.26
   1  11   4    0.27    0.25
   2  11   4    0.38    0.28
   3  11   4    0.17    0.23
   5  10  -5    1.49    0.51
   4  10  -5    1.90    0.53
   3  10  -5    4.65    0.75
   2  10  -5    1.77    0.47
   1  10  -5    0.23    0.23
  -1 -10   5    0.15    0.18
   0  10  -5    1.52    0.42
   0 -10   5    2.94    0.46
  -1  10  -5   -0.04    0.18
   1 -10   5    0.25    0.20
  -2  10  -5    0.02    0.21
   2 -10   5    0.65    0.23
   6   9  -5    0.63    0.32
  -6  -9   5    1.30    0.38
   5   9  -5    0.22    0.24
   4   9  -5    3.23    0.57
   3   9  -5    0.08    0.20
   2   9  -5    0.77    0.31
   1   9  -5    1.21    0.36
  -1  -9   5    1.65    0.31
  -1  -9   5    1.62    0.31
   0   9  -5    0.13    0.20
   0  -9   5    0.37    0.17
   0  -9   5    0.38    0.17
  -1   9  -5    0.40    0.24
   1  -9   5    0.43    0.19
  -2   9  -5    0.67    0.32
   2  -9   5    0.92    0.24
  -3   9  -5    0.66    0.32
   3  -9   5    1.23    0.28
   4  -9   5    0.54    0.21
   7   8  -5    1.80    0.42
  -7  -8   5    2.06    0.47
   6   8  -5    1.56    0.38
  -6  -8   5    1.31    0.41
  -6  -8   5    1.50    0.38
   5   8  -5    5.16    0.57
  -5  -8   5    6.97    0.75
  -5  -8   5    6.30    0.64
   4   8  -5    0.63    0.27
  -4  -8   5    0.90    0.30
  -4  -8   5    1.18    0.28
   3   8  -5    1.24    0.35
  -3  -8   5    1.43    0.34
   2   8  -5    0.25    0.19
  -2  -8   5    0.59    0.18
  -2  -8   5    0.26    0.16
   1   8  -5    2.53    0.44
  -1  -8   5    2.20    0.31
  -1  -8   5    1.82    0.30
   0   8  -5    5.77    0.57
   0  -8   5    6.11    0.43
   0  -8   5    6.66    0.48
  -1   8  -5   -0.01    0.14
   1  -8   5   -0.05    0.10
   1  -8   5    0.02    0.11
  -2   8  -5    0.96    0.32
   2  -8   5    0.83    0.20
   2  -8   5    0.81    0.21
  -3   8  -5    2.24    0.47
   3  -8   5    2.56    0.36
   3  -8   5    2.13    0.31
   4  -8   5    1.07    0.24
   5  -8   5    0.24    0.16
   6  -8   5    0.41    0.19
   8   7  -5    2.13    0.45
  -8  -7   5    2.22    0.51
   7   7  -5    0.23    0.23
   7   7  -5    0.10    0.23
  -7  -7   5   -0.09    0.18
  -7  -7   5   -0.04    0.16
   6   7  -5   -0.03    0.19
   6   7  -5    0.04    0.18
  -6  -7   5    0.17    0.18
  -6  -7   5    0.03    0.18
   5   7  -5    0.71    0.20
   5   7  -5    0.41    0.23
   5   7  -5    0.51    0.23
  -5  -7   5    0.58    0.25
  -5  -7   5    0.67    0.24
   4   7  -5    0.56    0.18
   4   7  -5    0.59    0.25
  -4  -7   5    0.52    0.22
  -4  -7   5    0.35    0.18
   3   7  -5   -0.02    0.14
  -3  -7   5    0.07    0.10
  -3  -7   5    0.12    0.13
  -3  -7   5    0.04    0.13
   2   7  -5   11.84    0.75
  -2  -7   5   11.94    0.66
  -2  -7   5   13.76    0.68
  -2  -7   5   12.16    0.70
  -2  -7   5   11.26    0.61
   1   7  -5    2.89    0.43
  -1  -7   5    3.61    0.31
  -1  -7   5    3.62    0.42
  -1  -7   5    3.46    0.37
   0   7  -5    0.19    0.16
   0  -7   5    0.30    0.11
   0  -7   5    0.39    0.13
   0  -7   5    0.09    0.12
  -1   7  -5   17.75    0.99
   1  -7   5   18.97    0.79
   1  -7   5   18.17    0.80
   1  -7   5   19.19    0.90
  -2   7  -5    0.49    0.22
   2  -7   5    0.31    0.14
   2  -7   5    0.32    0.13
  -3   7  -5    0.13    0.17
   3  -7   5    0.19    0.12
   3  -7   5    0.08    0.09
   4  -7   5    0.62    0.15
   4  -7   5    0.41    0.15
   5  -7   5    1.90    0.27
   6  -7   5    0.15    0.15
   7  -7   5    0.08    0.16
   9   6  -5    3.80    0.57
  -9  -6   5    3.16    0.60
   8   6  -5    4.33    0.59
  -8  -6   5    5.43    0.73
   7   6  -5    0.20    0.20
   7   6  -5    0.40    0.16
   7   6  -5    0.67    0.27
  -7  -6   5    0.20    0.23
  -7  -6   5   -0.15    0.15
   6   6  -5    0.24    0.13
   6   6  -5    0.08    0.16
   6   6  -5    0.13    0.17
  -6  -6   5    0.01    0.15
  -6  -6   5    0.03    0.17
   5   6  -5    0.21    0.17
   5   6  -5    0.06    0.17
   5   6  -5    0.58    0.17
  -5  -6   5    0.10    0.14
  -5  -6   5    0.18    0.16
   4   6  -5   15.18    0.81
   4   6  -5   14.35    0.70
   4   6  -5   14.29    0.80
  -4  -6   5   14.35    0.83
  -4  -6   5   13.92    0.79
   3   6  -5   13.49    0.75
   3   6  -5   12.95    0.64
   3   6  -5   14.16    0.73
  -3  -6   5   13.14    0.71
  -3  -6   5   13.13    0.74
  -3  -6   5   13.49    0.66
  -3  -6   5   13.32    0.63
   2   6  -5    3.32    0.36
   2   6  -5    3.69    0.41
   2   6  -5    3.50    0.30
  -2  -6   5    3.74    0.32
  -2  -6   5    3.51    0.29
  -2  -6   5    3.60    0.32
  -2  -6   5    3.10    0.31
   1   6  -5    2.40    0.37
   1   6  -5    2.08    0.25
  -1  -6   5    2.22    0.28
  -1  -6   5    1.92    0.27
  -1  -6   5    1.98    0.27
  -1  -6   5    1.85    0.24
   0   6  -5   10.61    0.65
   0  -6   5   11.02    0.50
   0  -6   5   10.24    0.50
   0  -6   5   10.11    0.53
   0  -6   5   10.48    0.53
  -1   6  -5    2.37    0.38
   1  -6   5    2.23    0.28
   1  -6   5    1.87    0.24
   1  -6   5    1.84    0.23
  -2   6  -5   13.04    0.79
   2  -6   5   14.19    0.61
   2  -6   5   13.90    0.57
   2  -6   5   13.20    0.63
  -3   6  -5   12.08    0.79
   3  -6   5   12.79    0.56
   3  -6   5   12.02    0.58
   3  -6   5   12.79    0.53
   4  -6   5    0.10    0.11
   4  -6   5    0.12    0.09
   5  -6   5    4.53    0.30
   6  -6   5   -0.03    0.11
   7  -6   5   -0.23    0.10
   8  -6   5    0.36    0.16
   9   5  -5   -0.21    0.21
  -9  -5   5    0.09    0.20
   8   5  -5   13.17    1.01
   8   5  -5   10.97    0.80
  -8  -5   5   12.43    1.55
  -8  -5   5   11.72    0.90
   7   5  -5    0.60    0.23
   7   5  -5    0.84    0.19
  -7  -5   5    0.83    0.29
  -7  -5   5    0.33    0.27
   6   5  -5    0.11    0.16
   6   5  -5    0.07    0.15
   6   5  -5    0.20    0.12
  -6  -5   5    0.00    0.14
  -6  -5   5   -0.14    0.12
   5   5  -5    0.40    0.18
   5   5  -5    0.13    0.15
   5   5  -5    0.53    0.16
  -5  -5   5    0.16    0.16
  -5  -5   5    0.30    0.16
   4   5  -5    2.34    0.29
   4   5  -5    2.78    0.36
   4   5  -5    2.83    0.38
  -4  -5   5    2.25    0.35
  -4  -5   5    2.61    0.27
  -4  -5   5    3.02    0.43
   3   5  -5    0.35    0.14
   3   5  -5    0.51    0.15
   3   5  -5    0.38    0.16
  -3  -5   5    0.51    0.14
  -3  -5   5    0.49    0.13
  -3  -5   5    0.41    0.15
  -3  -5   5    0.52    0.13
  -3  -5   5    0.32    0.14
   2   5  -5    2.78    0.26
   2   5  -5    3.43    0.30
   2   5  -5    2.83    0.30
  -2  -5   5    2.80    0.27
  -2  -5   5    2.98    0.27
  -2  -5   5    2.98    0.24
  -2  -5   5    2.69    0.24
   1   5  -5    2.53    0.22
   1   5  -5    1.93    0.25
   1   5  -5    2.44    0.34
   1   5  -5    2.39    0.29
  -1  -5   5    2.69    0.29
  -1  -5   5    2.26    0.22
  -1  -5   5    2.26    0.24
  -1  -5   5    2.21    0.25
   0   5  -5    0.18    0.12
   0   5  -5    0.28    0.08
   0  -5   5    0.20    0.09
   0  -5   5    0.34    0.10
   0  -5   5    0.24    0.09
   0  -5   5    0.21    0.09
   0  -5   5    0.45    0.11
  -1   5  -5    2.75    0.37
  -1   5  -5    3.11    0.22
   1  -5   5    2.59    0.18
   1  -5   5    3.02    0.26
   1  -5   5    3.14    0.24
   1  -5   5    2.62    0.22
   1  -5   5    2.73    0.20
  -2   5  -5    2.11    0.34
   2  -5   5    2.06    0.24
   2  -5   5    2.33    0.23
   2  -5   5    2.30    0.16
   2  -5   5    2.32    0.23
   2  -5   5    2.32    0.18
  -3   5  -5    3.45    0.47
   3  -5   5    3.36    0.23
   3  -5   5    3.13    0.25
   4  -5   5    0.17    0.11
   4  -5   5    0.26    0.09
   5  -5   5    0.22    0.10
   5  -5   5    0.36    0.12
  10   4  -5    0.99    0.32
 -10  -4   5    1.68    0.47
   9   4  -5    3.48    0.51
  -9  -4   5    3.28    0.57
   8   4  -5    3.31    0.47
   8   4  -5    4.20    0.37
  -8  -4   5    3.64    0.60
  -8  -4   5    3.59    0.57
   7   4  -5    0.53    0.21
   7   4  -5    0.85    0.19
  -7  -4   5    1.04    0.33
  -7  -4   5    0.69    0.27
   6   4  -5    4.53    0.37
   6   4  -5    3.14    0.34
   6   4  -5    3.28    0.40
  -6  -4   5    3.33    0.46
  -6  -4   5    3.19    0.49
   5   4  -5    0.58    0.15
   5   4  -5    0.57    0.17
  -5  -4   5    0.34    0.18
  -5  -4   5    0.22    0.15
   4   4  -5   16.29    0.76
   4   4  -5   15.45    0.68
   4   4  -5   16.63    0.74
  -4  -4   5   16.19    0.81
  -4  -4   5   16.62    0.83
  -4  -4   5   15.22    0.63
  -4  -4   5   17.17    0.75
   3   4  -5    1.21    0.21
   3   4  -5    1.27    0.19
  -3  -4   5    0.81    0.15
  -3  -4   5    1.27    0.23
  -3  -4   5    1.11    0.23
  -3  -4   5    1.04    0.17
   2   4  -5   38.88    1.36
   2   4  -5   37.41    1.34
   2   4  -5   36.15    1.28
   2   4  -5   38.77    1.28
  -2  -4   5   35.78    1.33
  -2  -4   5   37.17    1.25
  -2  -4   5   38.70    1.36
  -2  -4   5   36.57    1.29
   1   4  -5    4.31    0.30
   1   4  -5    4.09    0.27
   1   4  -5    4.73    0.27
   1   4  -5    4.59    0.33
  -1  -4   5    4.48    0.29
  -1  -4   5    4.23    0.27
  -1  -4   5    4.49    0.26
  -1  -4   5    4.48    0.28
   0   4  -5   40.19    1.33
   0   4  -5   41.40    1.31
   0   4  -5   43.64    1.51
   0  -4   5   42.42    1.38
   0  -4   5   42.91    1.38
   0  -4   5   43.84    1.36
   0  -4   5   41.42    1.37
   0  -4   5   42.37    1.37
  -1   4  -5   12.02    0.61
  -1   4  -5   11.69    0.47
   1  -4   5   11.79    0.48
   1  -4   5   11.87    0.45
   1  -4   5   11.29    0.46
   1  -4   5   11.61    0.44
   1  -4   5   10.61    0.46
  -2   4  -5   29.75    1.22
   2  -4   5   30.36    1.01
   2  -4   5   32.94    0.99
   2  -4   5   29.01    1.07
   2  -4   5   30.26    1.02
   3  -4   5    2.68    0.20
   3  -4   5    2.53    0.20
   3  -4   5    2.61    0.17
   3  -4   5    2.79    0.18
   4  -4   5    0.21    0.08
   4  -4   5    0.21    0.07
   4  -4   5    0.13    0.09
   5  -4   5    2.73    0.33
   6  -4   5    0.24    0.12
   7  -4   5    6.03    0.48
   8  -4   5    3.50    0.46
  10   3  -5   -0.18    0.18
 -10  -3   5    0.09    0.22
   9   3  -5    0.11    0.20
  -9  -3   5   -0.18    0.14
   8   3  -5    8.44    0.52
   8   3  -5    7.40    0.59
  -8  -3   5    8.91    0.76
  -8  -3   5    8.56    0.72
   7   3  -5    4.02    0.33
   7   3  -5    3.86    0.44
  -7  -3   5    3.62    0.50
  -7  -3   5    3.46    0.54
   6   3  -5    0.12    0.09
   6   3  -5    0.19    0.14
  -6  -3   5    0.28    0.16
  -6  -3   5    0.24    0.18
   5   3  -5   69.16    2.20
   5   3  -5   66.08    2.18
   5   3  -5   69.52    2.15
   5   3  -5   67.35    2.27
  -5  -3   5   65.03    2.41
  -5  -3   5   66.26    2.37
   4   3  -5    0.27    0.10
   4   3  -5    0.29    0.09
   4   3  -5    0.26    0.11
   4   3  -5    0.18    0.10
  -4  -3   5    0.14    0.11
  -4  -3   5    0.01    0.09
   3   3  -5   16.32    0.60
   3   3  -5   15.69    0.69
   3   3  -5   15.60    0.65
   3   3  -5   15.89    0.64
  -3  -3   5   16.63    0.75
  -3  -3   5   15.44    0.72
  -3  -3   5   15.57    0.64
  -3  -3   5   16.78    0.60
   2   3  -5   12.22    0.54
   2   3  -5   12.82    0.52
   2   3  -5   12.60    0.55
   2   3  -5   12.39    0.56
  -2  -3   5   12.87    0.53
  -2  -3   5   12.90    0.49
  -2  -3   5   12.32    0.57
  -2  -3   5   12.17    0.57
  -2  -3   5   12.86    0.53
   1   3  -5   15.32    0.56
   1   3  -5   14.00    0.61
   1   3  -5   14.52    0.60
   1   3  -5   14.77    0.56
  -1  -3   5   15.60    0.55
  -1  -3   5   15.33    0.60
  -1  -3   5   14.23    0.58
  -1  -3   5   14.59    0.57
  -1  -3   5   15.73    0.58
   0   3  -5   18.07    0.62
   0   3  -5   18.77    0.62
   0   3  -5   18.89    0.76
   0  -3   5   19.30    0.66
   0  -3   5   18.92    0.64
   0  -3   5   18.92    0.66
   0  -3   5   19.10    0.64
   0  -3   5   17.04    0.65
  -1   3  -5   13.85    0.63
  -1   3  -5   12.81    0.48
   1  -3   5   13.21    0.46
   1  -3   5   12.69    0.48
   1  -3   5   13.35    0.48
   1  -3   5   14.98    0.50
   1  -3   5   13.69    0.49
  -2   3  -5   28.78    1.13
   2  -3   5   29.93    0.96
   2  -3   5   29.58    0.94
   2  -3   5   30.42    0.95
   2  -3   5   28.66    0.97
   3  -3   5    1.65    0.20
   3  -3   5    1.37    0.10
   3  -3   5    1.58    0.22
   4  -3   5    9.95    0.49
   5  -3   5    1.52    0.34
   6  -3   5   13.07    0.91
  10   2  -5    1.00    0.29
 -10  -2   5    0.89    0.34
   9   2  -5    1.27    0.30
  -9  -2   5    1.31    0.37
   8   2  -5    0.20    0.18
   8   2  -5    0.51    0.16
  -8  -2   5    0.53    0.25
  -8  -2   5    0.35    0.20
   7   2  -5    3.62    0.40
   7   2  -5    4.16    0.32
  -7  -2   5    3.82    0.53
  -7  -2   5    3.84    0.49
   6   2  -5    5.53    0.34
   6   2  -5    5.39    0.40
  -6  -2   5    5.34    0.49
  -6  -2   5    4.90    0.54
   5   2  -5    1.66    0.18
   5   2  -5    2.51    0.26
   5   2  -5    1.81    0.25
  -5  -2   5    2.90    0.37
  -5  -2   5    2.35    0.37
   4   2  -5  121.15    3.60
   4   2  -5  123.13    3.66
   4   2  -5  123.97    3.64
   4   2  -5  115.62    3.71
  -4  -2   5  120.19    3.85
  -4  -2   5  118.23    3.81
   3   2  -5   17.35    0.63
   3   2  -5   18.67    0.66
   3   2  -5   18.26    0.67
   3   2  -5   17.72    0.71
  -3  -2   5   17.89    0.76
  -3  -2   5   17.41    0.61
  -3  -2   5   18.70    0.79
   2   2  -5   40.50    1.32
   2   2  -5   40.69    1.28
   2   2  -5   41.11    1.39
   2   2  -5   42.14    1.33
   2   2  -5   40.82    1.37
  -2  -2   5   41.56    1.40
  -2  -2   5   42.99    1.34
  -2  -2   5   40.31    1.29
  -2  -2   5   41.13    1.39
   1   2  -5  259.14    7.58
   1   2  -5  253.93    7.53
   1   2  -5  258.74    7.59
   1   2  -5  264.76    7.61
   1   2  -5  252.06    7.60
  -1  -2   5  259.72    7.58
  -1  -2   5  257.94    7.59
  -1  -2   5  260.36    7.58
  -1  -2   5  265.38    7.60
  -1  -2   5  257.29    7.54
  -1  -2   5  263.22    7.60
   0   2  -5   41.55    1.38
   0   2  -5   43.99    1.26
   0   2  -5   40.80    1.28
   0  -2   5   42.38    1.28
   0  -2   5   41.07    1.30
   0  -2   5   42.36    1.32
  -1   2  -5   83.59    2.65
   1  -2   5   82.38    2.50
   1  -2   5   87.44    2.52
   2  -2   5    1.71    0.14
   3  -2   5   19.60    0.78
  -4   2  -5   21.64    1.15
   4  -2   5   23.26    1.17
   4  -2   5   23.49    1.09
   5  -2   5   46.94    1.91
   5  -2   5   43.82    1.99
   6  -2   5    0.68    0.27
   7  -2   5    3.59    0.50
  10   1  -5    0.23    0.20
 -10  -1   5   -0.02    0.21
   9   1  -5    0.49    0.20
  -9  -1   5    0.45    0.25
   8   1  -5    0.24    0.16
  -8  -1   5    0.20    0.20
  -8  -1   5    0.46    0.25
   7   1  -5    0.20    0.14
  -7  -1   5    0.02    0.15
  -7  -1   5    0.29    0.19
   6   1  -5    5.29    0.37
  -6  -1   5    5.02    0.44
  -6  -1   5    5.49    0.49
   5   1  -5    5.07    0.28
   5   1  -5    4.44    0.24
   5   1  -5    5.23    0.33
  -5  -1   5    4.97    0.39
  -5  -1   5    4.54    0.40
   4   1  -5   35.96    1.18
   4   1  -5   36.44    1.24
   4   1  -5   35.58    1.14
  -4  -1   5   36.94    1.34
  -4  -1   5   35.34    1.37
   3   1  -5    1.34    0.15
   3   1  -5    1.18    0.10
   3   1  -5    1.07    0.15
   3   1  -5    1.44    0.24
  -3  -1   5    1.35    0.19
  -3  -1   5    1.18    0.20
   2   1  -5    8.24    0.37
   2   1  -5    8.56    0.34
   2   1  -5    8.73    0.41
   2   1  -5    8.27    0.31
  -2  -1   5    7.97    0.39
  -2  -1   5    8.08    0.40
  -2  -1   5    8.33    0.33
  -2  -1   5    8.25    0.31
   1   1  -5    0.65    0.09
   1   1  -5    0.67    0.10
   1   1  -5    0.42    0.07
   1   1  -5    0.53    0.07
   1   1  -5    0.58    0.09
  -1  -1   5    0.57    0.09
  -1  -1   5    0.57    0.09
  -1  -1   5    0.53    0.07
  -1  -1   5    0.61    0.09
  -1  -1   5    0.56    0.08
   0   1  -5    9.78    0.34
   0   1  -5    9.84    0.40
   0   1  -5    9.53    0.32
   0  -1   5   10.50    0.37
   0  -1   5    9.74    0.36
   0  -1   5    9.79    0.36
   0  -1   5    9.52    0.33
   0  -1   5    9.81    0.35
   1  -1   5   -0.34    0.02
   1  -1   5   -0.27    0.04
   1  -1   5   -0.39    0.05
  -2   1  -5   11.01    0.43
   2  -1   5   10.32    0.43
  -3   1  -5    0.07    0.06
   3  -1   5    0.04    0.06
  -4   1  -5   12.68    0.61
  -5   1  -5    3.78    0.34
  -6   1  -5   23.40    1.08
   6  -1   5   22.30    1.07
  -7   1  -5   -0.04    0.12
   7  -1   5    0.03    0.14
  10   0  -5    0.03    0.16
 -10   0   5    0.03    0.18
   9   0  -5    0.02    0.15
  -9   0   5   -0.04    0.18
   8   0  -5    0.06    0.14
  -8   0   5    0.05    0.15
   7   0  -5    0.27    0.14
  -7   0   5    0.28    0.16
   6   0  -5    7.02    0.39
  -6   0   5    6.27    0.48
   5   0  -5    3.37    0.25
   5   0  -5    3.70    0.24
  -5   0   5    3.72    0.33
  -5   0   5    3.56    0.36
   4   0  -5   41.67    1.36
   4   0  -5   42.42    1.54
  -4   0   5   40.59    1.47
  -4   0   5   41.12    1.53
   3   0  -5   89.58    2.68
  -3   0   5   87.57    2.81
  -3   0   5   87.52    2.76
   2   0  -5   30.76    1.07
   2   0  -5   30.34    0.98
   2   0  -5   30.24    0.96
   2   0  -5   29.73    0.93
  -2   0   5   29.82    1.02
   1   0  -5   70.82    2.08
   1   0  -5   69.28    2.11
   1   0  -5   71.48    2.12
  -1   0   5   70.38    2.08
  -1   0   5   68.43    2.20
  -1   0   5   73.27    2.11
   0   0  -5    0.50    0.05
   0   0  -5    0.35    0.05
   0   0  -5    0.47    0.06
   0   0   5    0.52    0.07
   0   0   5    0.61    0.08
   0   0   5    0.35    0.05
   0   0   5    0.45    0.05
  -1   0  -5    3.05    0.15
   1   0   5    3.07    0.15
   1   0   5    2.78    0.12
  -2   0  -5    9.50    0.41
   2   0   5    9.28    0.40
  -3   0  -5   13.98    0.61
   3   0   5   14.58    0.64
   3   0   5   13.35    0.60
  -4   0  -5   28.57    1.12
   4   0   5   27.84    1.12
  -5   0  -5    3.78    0.35
   5   0   5    3.71    0.34
  -6   0  -5   29.16    1.27
   6   0   5   28.46    1.25
  -7   0  -5    1.43    0.34
   7   0   5    1.74    0.37
  -8   0  -5    0.83    0.27
   8   0   5    1.06    0.32
  -9   0  -5    1.12    0.37
  10  -1  -5   -0.19    0.14
 -10   1   5    0.18    0.22
   9  -1  -5    0.59    0.21
  -9   1   5    0.39    0.24
   8  -1  -5    1.54    0.25
  -8   1   5    1.83    0.35
   7  -1  -5    1.73    0.23
  -7   1   5    2.41    0.37
   6  -1  -5    0.61    0.14
  -6   1   5    0.37    0.16
   5  -1  -5    0.35    0.10
   5  -1  -5    0.58    0.11
  -5   1   5    0.76    0.18
   4  -1  -5   35.03    1.15
   4  -1  -5   34.34    1.15
  -4   1   5   35.62    1.26
   3  -1  -5    9.51    0.39
  -3   1   5    9.78    0.45
   2  -1  -5   14.08    0.50
   2  -1  -5   13.93    0.46
  -2   1   5   14.41    0.53
   1  -1  -5    0.04    0.04
   1  -1  -5    0.02    0.03
   1  -1  -5    0.10    0.04
   1  -1  -5   -0.03    0.05
  -1   1   5    0.01    0.05
  -1   1   5    0.04    0.04
  -1   1   5    0.04    0.03
  -1   1   5    0.00    0.03
   0  -1  -5  137.36    3.91
   0  -1  -5  137.50    3.94
   0  -1  -5  134.19    3.92
   0  -1  -5  134.91    3.94
   0   1   5  134.52    3.94
   0   1   5  130.51    3.96
   0   1   5  128.49    3.93
   0   1   5  137.05    3.92
   0   1   5  135.36    3.93
   0   1   5  132.08    3.91
  -1  -1  -5  176.04    5.16
  -1  -1  -5  167.20    5.09
   1   1   5  173.16    5.20
   1   1   5  183.82    5.15
   1   1   5  177.42    5.11
   1   1   5  171.17    5.11
   1   1   5  178.27    5.09
  -2  -1  -5   55.49    1.79
   2   1   5   54.95    1.81
   2   1   5   54.87    1.66
   2   1   5   56.28    1.65
   2   1   5   55.39    1.76
  -3  -1  -5   10.14    0.51
   3   1   5   10.20    0.51
   3   1   5    9.25    0.34
   3   1   5   10.46    0.49
  -4  -1  -5    8.94    0.53
   4   1   5    9.48    0.53
  -5  -1  -5    4.84    0.41
   5   1   5    4.35    0.37
  -6  -1  -5    1.12    0.29
   6   1   5    1.88    0.32
  -7  -1  -5    8.99    0.68
   7   1   5    8.29    0.62
  -8  -1  -5    3.89    0.58
   8   1   5    3.10    0.47
   8   1   5    3.21    0.28
  -9  -1  -5    3.34    0.57
   9   1   5    3.88    0.35
  10   1   5    1.82    0.28
  10  -2  -5   -0.12    0.15
   9  -2  -5    0.82    0.21
   8  -2  -5    4.71    0.36
  -8   2   5    5.25    0.56
   7  -2  -5    2.03    0.25
  -7   2   5    2.38    0.36
   6  -2  -5    0.40    0.12
  -6   2   5    0.40    0.16
   5  -2  -5    0.18    0.08
  -5   2   5    0.05    0.09
   4  -2  -5    0.22    0.08
   4  -2  -5    0.14    0.07
  -4   2   5    0.26    0.10
   3  -2  -5   64.94    2.09
   3  -2  -5   61.82    1.95
   3  -2  -5   63.64    1.99
  -3   2   5   65.35    2.01
   2  -2  -5    0.20    0.05
   2  -2  -5    0.23    0.06
   2  -2  -5    0.25    0.09
   2  -2  -5    0.14    0.04
   2  -2  -5    0.26    0.06
  -2   2   5    0.38    0.07
   1  -2  -5   20.11    0.63
   1  -2  -5   20.47    0.67
   1  -2  -5   19.84    0.71
   1  -2  -5   19.37    0.65
  -1   2   5   18.99    0.67
  -1   2   5   21.10    0.63
  -1   2   5   19.19    0.71
  -1   2   5   18.51    0.63
   0  -2  -5   10.62    0.41
   0  -2  -5   10.88    0.40
   0  -2  -5   10.96    0.39
   0  -2  -5   11.93    0.46
   0   2   5   10.49    0.44
   0   2   5   10.81    0.40
   0   2   5   10.43    0.43
   0   2   5   11.21    0.40
   0   2   5   11.07    0.39
   0   2   5   10.89    0.43
  -1  -2  -5    5.74    0.30
  -1  -2  -5    4.87    0.23
  -1  -2  -5    4.31    0.22
  -1  -2  -5    5.08    0.23
   1   2   5    4.96    0.23
   1   2   5    4.29    0.27
   1   2   5    4.69    0.24
   1   2   5    5.30    0.24
   1   2   5    5.13    0.29
  -2  -2  -5   36.04    1.25
   2   2   5   37.00    1.13
   2   2   5   34.27    1.16
   2   2   5   38.29    1.13
   2   2   5   33.26    1.24
   2   2   5   36.56    1.22
  -3  -2  -5    2.76    0.26
   3   2   5    3.08    0.19
   3   2   5    3.17    0.26
  -4  -2  -5    7.23    0.44
  -4  -2  -5    6.51    0.45
   4   2   5    6.74    0.33
   4   2   5    6.58    0.29
   4   2   5    7.15    0.44
  -5  -2  -5   29.16    1.26
  -5  -2  -5   30.38    1.20
   5   2   5   30.38    1.02
   5   2   5   29.11    1.20
   5   2   5   27.40    0.96
  -6  -2  -5    3.60    0.48
   6   2   5    3.18    0.25
   6   2   5    2.94    0.39
  -7  -2  -5    2.72    0.49
   7   2   5    3.59    0.47
   7   2   5    2.98    0.30
  -8  -2  -5    5.89    0.73
   8   2   5    5.17    0.54
   8   2   5    6.50    0.44
  -9  -2  -5    9.93    1.21
   9   2   5    8.40    0.56
  10   2   5    0.20    0.20
   9  -3  -5    0.41    0.16
   8  -3  -5    1.50    0.24
   7  -3  -5    0.94    0.27
   7  -3  -5    0.72    0.16
   6  -3  -5    6.21    0.34
   6  -3  -5    5.54    0.50
  -6   3   5    6.31    0.43
   5  -3  -5    9.17    0.56
   5  -3  -5    9.05    0.41
  -5   3   5    9.17    0.48
   4  -3  -5   11.84    0.47
   4  -3  -5   12.09    0.61
   4  -3  -5   12.22    0.55
  -4   3   5   11.07    0.51
   3  -3  -5    2.90    0.25
   3  -3  -5    2.42    0.17
  -3   3   5    2.29    0.20
  -3   3   5    2.57    0.17
   2  -3  -5   80.32    2.48
   2  -3  -5   76.39    2.35
   2  -3  -5   79.25    2.39
   2  -3  -5   79.61    2.39
  -2   3   5   77.97    2.35
  -2   3   5   81.23    2.45
   1  -3  -5   65.02    2.02
   1  -3  -5   65.15    2.01
   1  -3  -5   64.44    1.98
   1  -3  -5   67.06    2.03
   1  -3  -5   66.53    2.08
  -1   3   5   65.08    2.07
  -1   3   5   69.17    2.20
   0  -3  -5    7.16    0.32
   0  -3  -5    6.91    0.31
   0  -3  -5    7.62    0.38
   0  -3  -5    6.79    0.32
   0   3   5    7.41    0.33
   0   3   5    7.29    0.29
   0   3   5    6.89    0.34
   0   3   5    6.77    0.35
   0   3   5    7.30    0.35
  -1  -3  -5    3.91    0.28
  -1  -3  -5    3.93    0.23
  -1  -3  -5    4.36    0.23
  -1  -3  -5    4.04    0.22
   1   3   5    4.30    0.28
   1   3   5    4.41    0.24
   1   3   5    4.15    0.28
   1   3   5    4.19    0.26
   1   3   5    4.01    0.22
  -2  -3  -5    5.06    0.26
  -2  -3  -5    5.20    0.34
   2   3   5    5.65    0.28
   2   3   5    5.41    0.34
   2   3   5    5.08    0.30
   2   3   5    5.34    0.26
   2   3   5    5.30    0.26
  -3  -3  -5   15.17    0.69
  -3  -3  -5   16.50    0.75
   3   3   5   15.79    0.64
   3   3   5   15.85    0.72
   3   3   5   16.06    0.60
  -4  -3  -5    6.69    0.43
  -4  -3  -5    6.09    0.46
   4   3   5    6.88    0.45
   4   3   5    6.44    0.32
   4   3   5    7.08    0.38
  -5  -3  -5   -0.01    0.10
  -5  -3  -5   -0.08    0.08
   5   3   5    0.06    0.11
   5   3   5    0.04    0.06
   5   3   5    0.08    0.08
  -6  -3  -5    0.15    0.16
  -6  -3  -5   -0.10    0.10
   6   3   5    0.22    0.11
   6   3   5    0.28    0.16
  -7  -3  -5    0.31    0.18
  -7  -3  -5    0.13    0.20
   7   3   5    0.30    0.18
   7   3   5    0.23    0.14
  -8  -3  -5    8.49    0.76
   8   3   5    7.35    0.52
   8   3   5    8.65    0.70
   9   3   5    0.30    0.20
  10   3   5    3.22    0.44
   9  -4  -5    0.97    0.21
   8  -4  -5    0.99    0.20
   7  -4  -5    1.35    0.28
   7  -4  -5    1.60    0.22
   6  -4  -5    1.24    0.29
   6  -4  -5    1.26    0.18
   5  -4  -5    5.54    0.44
   5  -4  -5    5.87    0.33
   4  -4  -5    3.55    0.24
   4  -4  -5    3.32    0.32
  -4   4   5    3.34    0.30
   3  -4  -5    1.16    0.15
   3  -4  -5    1.25    0.15
   3  -4  -5    1.11    0.20
   3  -4  -5    1.12    0.13
  -3   4   5    1.21    0.20
   2  -4  -5   20.09    0.71
   2  -4  -5   19.17    0.78
   2  -4  -5   20.32    0.72
   2  -4  -5   18.72    0.67
  -2   4   5   19.50    0.78
   1  -4  -5    2.91    0.26
   1  -4  -5    2.97    0.20
   1  -4  -5    2.62    0.19
   1  -4  -5    2.96    0.20
  -1   4   5    2.78    0.23
   0  -4  -5    6.41    0.32
   0  -4  -5    6.93    0.34
   0  -4  -5    7.12    0.34
   0  -4  -5    6.72    0.41
   0  -4  -5    7.08    0.34
   0   4   5    6.78    0.37
   0   4   5    6.76    0.39
   0   4   5    7.07    0.31
  -1  -4  -5    8.37    0.47
  -1  -4  -5    9.03    0.41
  -1  -4  -5    8.88    0.40
   1   4   5    9.08    0.40
   1   4   5    9.15    0.48
   1   4   5    8.42    0.44
  -2  -4  -5   17.57    0.65
  -2  -4  -5   16.81    0.75
  -2  -4  -5   16.63    0.63
   2   4   5   17.42    0.72
   2   4   5   15.90    0.74
   2   4   5   16.55    0.65
  -3  -4  -5    0.05    0.08
  -3  -4  -5    0.02    0.08
  -3  -4  -5   -0.05    0.04
  -3  -4  -5   -0.10    0.05
   3   4   5   -0.01    0.07
   3   4   5    0.09    0.10
   3   4   5    0.06    0.08
   3   4   5    0.16    0.12
  -4  -4  -5    1.52    0.25
  -4  -4  -5    0.92    0.24
   4   4   5    1.65    0.28
   4   4   5    0.95    0.17
   4   4   5    0.68    0.16
   4   4   5    1.18    0.17
  -5  -4  -5    5.30    0.48
  -5  -4  -5    5.08    0.42
   5   4   5    5.52    0.36
   5   4   5    5.95    0.47
   5   4   5    5.59    0.40
   5   4   5    5.16    0.33
  -6  -4  -5    5.55    0.48
  -6  -4  -5    4.74    0.59
   6   4   5    4.80    0.40
   6   4   5    4.78    0.33
   6   4   5    5.03    0.48
  -7  -4  -5    4.53    0.56
  -7  -4  -5    4.15    0.61
   7   4   5    5.10    0.50
   7   4   5    4.36    0.33
   7   4   5    3.75    0.42
  -8  -4  -5    0.88    0.33
   8   4   5    1.16    0.37
   8   4   5    0.95    0.25
   8   4   5    1.21    0.21
   9   4   5    0.83    0.26
  10   4   5    2.06    0.38
   8  -5  -5    0.30    0.16
   7  -5  -5    0.05    0.12
   6  -5  -5    0.50    0.18
   6  -5  -5    0.12    0.11
   5  -5  -5    1.07    0.19
   5  -5  -5    1.02    0.24
   4  -5  -5    2.59    0.35
   4  -5  -5    2.49    0.25
   4  -5  -5    2.57    0.26
  -4   5   5    2.49    0.34
   3  -5  -5    5.00    0.32
   3  -5  -5    6.37    0.41
   3  -5  -5    5.85    0.32
  -3   5   5    5.93    0.41
   2  -5  -5    0.41    0.11
   2  -5  -5    0.52    0.12
   2  -5  -5    0.45    0.13
   2  -5  -5    0.36    0.15
  -2   5   5    0.62    0.16
   1  -5  -5   12.87    0.55
   1  -5  -5   12.88    0.64
   1  -5  -5   13.24    0.57
   1  -5  -5   14.18    0.56
  -1   5   5   13.93    0.64
   0  -5  -5    2.21    0.30
   0  -5  -5    2.25    0.21
   0  -5  -5    2.10    0.24
   0   5   5    2.33    0.31
   0   5   5    1.79    0.23
   0   5   5    2.09    0.19
  -1  -5  -5   25.42    1.06
  -1  -5  -5   27.79    0.96
  -1  -5  -5   26.68    0.97
   1   5   5   28.35    1.08
   1   5   5   25.43    0.92
   1   5   5   24.74    1.01
  -2  -5  -5   -0.04    0.06
  -2  -5  -5    0.00    0.07
  -2  -5  -5    0.14    0.11
   2   5   5    0.16    0.11
   2   5   5    0.08    0.11
   2   5   5   -0.05    0.07
  -3  -5  -5    6.56    0.36
  -3  -5  -5    6.52    0.48
  -3  -5  -5    6.52    0.42
  -3  -5  -5    6.61    0.36
   3   5   5    6.80    0.44
   3   5   5    6.57    0.46
   3   5   5    6.35    0.39
  -4  -5  -5    2.36    0.38
  -4  -5  -5    2.17    0.31
   4   5   5    2.14    0.29
   4   5   5    1.73    0.31
   4   5   5    2.11    0.27
  -5  -5  -5    0.76    0.25
  -5  -5  -5    0.99    0.24
   5   5   5    0.83    0.21
   5   5   5    0.93    0.20
   5   5   5    0.79    0.24
  -6  -5  -5    1.87    0.40
  -6  -5  -5    1.40    0.30
   6   5   5    1.47    0.33
   6   5   5    1.82    0.25
   6   5   5    1.63    0.29
  -7  -5  -5    4.67    0.68
  -7  -5  -5    4.99    0.58
   7   5   5    4.38    0.35
   7   5   5    5.37    0.59
   7   5   5    4.16    0.48
  -8  -5  -5    3.64    0.65
   8   5   5    3.97    0.34
   8   5   5    3.20    0.45
   8   5   5    4.19    0.60
   9   5   5    1.94    0.38
   9   5   5    1.40    0.50
  10   5   5    1.57    0.37
   8  -6  -5    3.98    0.41
   7  -6  -5    0.66    0.19
   6  -6  -5   -0.04    0.10
   5  -6  -5    0.21    0.12
   5  -6  -5    0.23    0.13
   5  -6  -5    0.55    0.19
   4  -6  -5    1.59    0.22
   4  -6  -5    0.83    0.18
   4  -6  -5    1.54    0.26
  -4   6   5    1.37    0.28
   3  -6  -5   44.42    1.47
   3  -6  -5   43.51    1.49
   3  -6  -5   41.04    1.56
  -3   6   5   43.26    1.64
   2  -6  -5    3.52    0.28
   2  -6  -5    3.64    0.36
   2  -6  -5    4.31    0.30
  -2   6   5    3.98    0.36
   1  -6  -5    1.59    0.22
   1  -6  -5    2.02    0.25
   1  -6  -5    1.80    0.31
  -1   6   5    1.62    0.28
   0  -6  -5    7.29    0.42
   0  -6  -5    7.54    0.42
   0  -6  -5    7.43    0.52
   0   6   5    7.52    0.50
   0   6   5    7.48    0.35
  -1  -6  -5   17.56    0.76
  -1  -6  -5   18.79    0.78
  -1  -6  -5   17.46    0.75
  -1  -6  -5   18.42    0.88
   1   6   5   19.12    0.89
   1   6   5   19.53    0.73
  -2  -6  -5    4.86    0.41
  -2  -6  -5    4.11    0.31
  -2  -6  -5    4.57    0.32
   2   6   5    3.89    0.37
   2   6   5    4.18    0.33
   2   6   5    4.39    0.37
  -3  -6  -5   16.19    0.87
  -3  -6  -5   15.92    0.71
  -3  -6  -5   17.08    0.72
   3   6   5   16.16    0.73
   3   6   5   15.80    0.80
   3   6   5   18.49    0.90
  -4  -6  -5    1.15    0.29
  -4  -6  -5    1.03    0.23
   4   6   5    1.57    0.31
   4   6   5    0.90    0.22
   4   6   5    1.35    0.25
  -5  -6  -5    6.59    0.51
  -5  -6  -5    6.16    0.57
   5   6   5    5.76    0.48
   5   6   5    6.84    0.55
   5   6   5    5.98    0.44
  -6  -6  -5    5.76    0.73
  -6  -6  -5    5.70    0.52
   6   6   5    5.76    0.50
   6   6   5    6.64    0.45
   6   6   5    7.51    0.63
  -7  -6  -5    0.37    0.24
  -7  -6  -5    0.54    0.23
   7   6   5   -0.11    0.14
   7   6   5    0.41    0.27
   7   6   5    0.53    0.16
   8   6   5    0.12    0.24
   8   6   5    0.33    0.23
   9   6   5   10.88    0.83
   9   6   5   11.06    0.89
   7  -7  -5    0.66    0.23
   6  -7  -5    0.02    0.15
   5  -7  -5    0.22    0.15
   5  -7  -5    0.68    0.20
   5  -7  -5    0.11    0.14
   4  -7  -5    1.77    0.31
   4  -7  -5    0.49    0.16
   4  -7  -5    1.14    0.21
  -4   7   5    0.69    0.26
   3  -7  -5    3.82    0.32
   3  -7  -5    3.69    0.32
   3  -7  -5    3.51    0.43
  -3   7   5    4.54    0.44
   2  -7  -5    5.08    0.37
   2  -7  -5    5.64    0.47
   2  -7  -5    4.78    0.36
  -2   7   5    4.96    0.45
   1  -7  -5    0.13    0.13
   1  -7  -5    0.18    0.11
   1  -7  -5    0.03    0.19
  -1   7   5    0.21    0.15
   0  -7  -5    6.19    0.42
   0  -7  -5    6.71    0.43
   0  -7  -5    7.14    0.44
   0  -7  -5    5.60    0.50
   0   7   5    6.90    0.50
  -1  -7  -5    9.35    0.54
  -1  -7  -5    9.63    0.64
  -1  -7  -5   10.05    0.55
  -1  -7  -5   10.65    0.56
   1   7   5   10.22    0.65
  -2  -7  -5    0.28    0.13
  -2  -7  -5    0.31    0.18
  -2  -7  -5    0.34    0.13
   2   7   5    1.02    0.26
   2   7   5    0.62    0.18
  -3  -7  -5    2.92    0.43
  -3  -7  -5    3.91    0.52
   3   7   5    3.29    0.45
   3   7   5    4.21    0.52
   3   7   5    4.20    0.39
  -4  -7  -5    2.16    0.42
   4   7   5    1.66    0.28
   4   7   5    3.49    0.45
   4   7   5    1.17    0.30
  -5  -7  -5    0.32    0.24
   5   7   5    0.14    0.20
   5   7   5    0.21    0.17
   5   7   5    0.18    0.17
  -6  -7  -5    5.96    0.76
   6   7   5    5.65    0.61
   6   7   5    6.37    0.49
   6   7   5    5.93    0.62
   7   7   5   -0.04    0.18
   7   7   5    0.94    0.37
   7   7   5    0.82    0.21
   8   7   5    0.76    0.37
   8   7   5    0.21    0.22
   9   7   5    0.60    0.33
   9   7   5    0.04    0.23
   6  -8  -5    0.47    0.22
   5  -8  -5   -0.01    0.15
   4  -8  -5    0.04    0.14
   4  -8  -5    0.29    0.19
  -4   8   5    0.00    0.16
   3  -8  -5    2.83    0.43
   3  -8  -5    2.96    0.36
   3  -8  -5    4.11    0.41
  -3   8   5    3.47    0.51
   2  -8  -5    1.43    0.26
   2  -8  -5    1.05    0.31
   2  -8  -5    1.24    0.25
  -2   8   5    1.29    0.32
   1  -8  -5    0.24    0.14
   1  -8  -5    0.42    0.16
   1  -8  -5    0.14    0.24
   1  -8  -5    0.59    0.19
  -1   8   5    0.90    0.28
   0  -8  -5   11.08    0.59
   0  -8  -5    8.94    0.67
   0  -8  -5   10.40    0.59
   0  -8  -5    9.23    0.57
   0   8   5   10.48    0.70
  -1  -8  -5    0.33    0.16
  -1  -8  -5    0.25    0.15
  -1  -8  -5    0.32    0.20
   1   8   5    0.76    0.23
  -2  -8  -5    4.29    0.39
  -2  -8  -5    4.60    0.56
  -2  -8  -5    4.90    0.53
   2   8   5    5.74    0.52
  -3  -8  -5    0.39    0.22
   3   8   5    0.35    0.22
  -4  -8  -5    1.43    0.38
   4   8   5    1.06    0.32
   4   8   5    1.64    0.30
  -5  -8  -5    8.77    0.76
   5   8   5    8.07    0.72
   5   8   5    8.63    0.69
   5   8   5    8.00    0.58
  -6  -8  -5    0.29    0.30
   6   8   5    0.05    0.18
   6   8   5    0.96    0.26
   6   8   5    2.01    0.41
   7   8   5    0.61    0.32
   7   8   5    0.13    0.22
   8   8   5    0.03    0.22
   8   8   5    0.53    0.32
   5  -9  -5    1.05    0.29
   4  -9  -5    1.99    0.36
  -4   9   5    2.59    0.50
   3  -9  -5    1.78    0.42
   3  -9  -5    2.90    0.40
  -3   9   5    1.71    0.42
   2  -9  -5   -0.11    0.25
   2  -9  -5    0.36    0.19
  -2   9   5    0.23    0.20
   1  -9  -5    0.17    0.16
   1  -9  -5    0.23    0.17
   1  -9  -5    0.06    0.13
   1  -9  -5   -0.33    0.21
  -1   9   5   -0.04    0.15
   0  -9  -5   -0.06    0.20
   0  -9  -5    0.13    0.13
   0  -9  -5    0.25    0.15
   0  -9  -5    0.17    0.15
   0   9   5    0.09    0.15
  -1  -9  -5   12.24    0.73
  -1  -9  -5   12.62    0.83
  -1  -9  -5   14.88    0.76
   1   9   5   12.25    0.84
  -2  -9  -5    0.42    0.23
   2   9   5    0.92    0.29
  -3  -9  -5    0.30    0.21
   3   9   5    0.41    0.24
  -4  -9  -5    0.15    0.20
   4   9   5    0.17    0.22
   5   9   5    2.21    0.48
   6   9   5    8.57    0.81
   7   9   5    1.89    0.51
   3 -10  -5    3.73    0.47
  -3  10   5    2.41    0.51
   2 -10  -5    0.59    0.26
  -2  10   5    0.49    0.28
   1 -10  -5    0.25    0.19
  -1  10   5    0.29    0.22
   0 -10  -5    0.62    0.20
   0 -10  -5    0.22    0.17
   0 -10  -5    0.01    0.23
   0  10   5    0.31    0.22
  -1 -10  -5    0.00    0.21
   1  10   5    0.28    0.22
  -2 -10  -5    2.73    0.53
   2  10   5    2.29    0.46
   3  10   5    0.75    0.29
   4  10   5    2.00    0.50
   5  10   5    0.50    0.32
   6  10   5    1.45    0.42
   0  11   5    0.21    0.24
   1  11   5    2.40    0.50
   2  11   5    0.86    0.35
   3  11   5    0.02    0.20
   4  10  -6    0.05    0.24
   3  10  -6    0.50    0.30
   2  10  -6    1.41    0.42
   1  10  -6    1.03    0.39
   0  10  -6    1.05    0.39
   0 -10   6    1.44    0.32
  -1  10  -6    0.16    0.24
   1 -10   6    0.08    0.17
  -2  10  -6    0.03    0.20
   2 -10   6    0.39    0.18
   6   9  -6    0.49    0.29
  -6  -9   6    0.43    0.26
   5   9  -6    1.89    0.44
   4   9  -6    2.22    0.47
   3   9  -6    0.50    0.29
   2   9  -6    1.06    0.34
   1   9  -6    1.09    0.37
  -1  -9   6    0.93    0.23
  -1  -9   6    1.30    0.28
   0   9  -6    4.38    0.65
   0  -9   6    4.89    0.53
   0  -9   6    3.60    0.44
  -1   9  -6    0.52    0.26
   1  -9   6    0.66    0.22
  -2   9  -6    0.43    0.26
   2  -9   6    0.95    0.25
  -3   9  -6    1.02    0.36
   3  -9   6    1.22    0.29
   4  -9   6    1.50    0.31
   7   8  -6    0.64    0.39
  -7  -8   6    0.66    0.29
   6   8  -6    8.08    0.73
  -6  -8   6    9.21    0.76
   5   8  -6    0.00    0.18
  -5  -8   6    0.34    0.21
   4   8  -6    0.09    0.20
  -4  -8   6    0.05    0.15
   3   8  -6   -0.01    0.15
  -3  -8   6   -0.08    0.11
   2   8  -6    4.84    0.51
  -2  -8   6    4.42    0.49
  -2  -8   6    3.64    0.40
   1   8  -6   15.53    0.96
  -1  -8   6   17.63    0.86
  -1  -8   6   16.32    0.80
   0   8  -6    0.14    0.19
   0  -8   6    0.05    0.12
   0  -8   6    0.05    0.10
  -1   8  -6    0.81    0.30
   1  -8   6    0.89    0.22
   1  -8   6    0.48    0.16
  -2   8  -6    0.79    0.30
   2  -8   6    0.69    0.20
   2  -8   6    0.60    0.17
  -3   8  -6    7.69    0.71
   3  -8   6    7.94    0.51
   4  -8   6    0.16    0.15
   5  -8   6    0.06    0.14
   6  -8   6    0.08    0.16
   8   7  -6   -0.20    0.24
  -8  -7   6    0.21    0.25
   7   7  -6    1.20    0.47
   7   7  -6    1.33    0.39
   7   7  -6    1.76    0.29
  -7  -7   6    1.25    0.38
  -7  -7   6    1.70    0.43
   6   7  -6    0.46    0.23
  -6  -7   6    0.50    0.25
  -6  -7   6    0.71    0.28
   5   7  -6    2.31    0.41
   5   7  -6    2.36    0.43
   5   7  -6    2.28    0.32
  -5  -7   6    1.82    0.40
  -5  -7   6    2.07    0.41
   4   7  -6    1.30    0.27
   4   7  -6    1.61    0.35
  -4  -7   6    0.93    0.26
  -4  -7   6    0.86    0.26
   3   7  -6   -0.06    0.14
  -3  -7   6    0.02    0.11
  -3  -7   6   -0.05    0.12
  -3  -7   6    0.00    0.10
   2   7  -6    4.81    0.49
  -2  -7   6    4.62    0.36
  -2  -7   6    4.15    0.38
  -2  -7   6    5.12    0.43
  -2  -7   6    4.77    0.40
   1   7  -6    3.10    0.46
  -1  -7   6    3.11    0.39
  -1  -7   6    3.29    0.38
  -1  -7   6    2.83    0.32
  -1  -7   6    3.43    0.49
   0   7  -6   25.35    1.23
   0  -7   6   25.16    1.00
   0  -7   6   25.34    1.04
  -1   7  -6    0.82    0.29
   1  -7   6    0.42    0.14
   1  -7   6    0.82    0.19
  -2   7  -6    1.16    0.32
   2  -7   6    1.02    0.19
   2  -7   6    1.10    0.21
  -3   7  -6    4.74    0.69
   3  -7   6    4.01    0.30
   3  -7   6    4.02    0.33
   4  -7   6    4.22    0.33
   4  -7   6    4.42    0.31
   5  -7   6    1.77    0.26
   6  -7   6    0.04    0.13
   7  -7   6    0.24    0.17
   9   6  -6    1.42    0.40
  -9  -6   6    2.39    0.53
   8   6  -6    6.02    0.71
  -8  -6   6    5.67    0.76
   7   6  -6    0.37    0.15
   7   6  -6    0.13    0.19
  -7  -6   6    0.60    0.30
  -7  -6   6    0.17    0.20
   6   6  -6    4.52    0.40
   6   6  -6    4.37    0.54
   6   6  -6    4.87    0.59
  -6  -6   6    4.63    0.62
  -6  -6   6    5.13    0.64
   5   6  -6    0.75    0.19
   5   6  -6    0.66    0.23
   5   6  -6    0.51    0.23
  -5  -6   6    0.55    0.23
  -5  -6   6    0.50    0.23
   4   6  -6    1.42    0.31
   4   6  -6    1.47    0.25
   4   6  -6    2.20    0.34
  -4  -6   6    2.20    0.36
  -4  -6   6    1.94    0.36
   3   6  -6    1.10    0.22
   3   6  -6    1.62    0.28
  -3  -6   6    1.88    0.29
  -3  -6   6    2.00    0.31
  -3  -6   6    1.38    0.22
   2   6  -6    0.49    0.19
   2   6  -6    0.38    0.15
  -2  -6   6    0.19    0.12
  -2  -6   6    0.21    0.12
  -2  -6   6    0.21    0.13
  -2  -6   6    0.28    0.11
   1   6  -6   11.66    0.69
  -1  -6   6   10.59    0.57
  -1  -6   6   11.43    0.55
  -1  -6   6   11.57    0.59
  -1  -6   6   12.09    0.58
   0   6  -6    0.52    0.19
   0  -6   6    1.12    0.18
   0  -6   6    0.91    0.16
   0  -6   6    0.81    0.17
   0  -6   6    0.80    0.17
  -1   6  -6    3.56    0.47
   1  -6   6    3.22    0.27
   1  -6   6    3.19    0.25
   1  -6   6    3.25    0.29
  -2   6  -6    5.32    0.64
   2  -6   6    3.92    0.34
   2  -6   6    3.86    0.27
   2  -6   6    3.80    0.30
  -3   6  -6    6.86    0.59
   3  -6   6    7.10    0.39
   3  -6   6    6.74    0.41
   4  -6   6    0.64    0.15
   5  -6   6    1.31    0.20
   6  -6   6   -0.17    0.09
   7  -6   6   -0.11    0.11
   8  -6   6    0.13    0.14
   9   5  -6    0.42    0.27
  -9  -5   6    0.17    0.23
   8   5  -6    0.94    0.33
  -8  -5   6    2.20    0.48
   7   5  -6    3.63    0.48
   7   5  -6    3.81    0.35
  -7  -5   6    3.80    0.62
  -7  -5   6    4.14    0.58
   6   5  -6    3.00    0.42
   6   5  -6    3.84    0.47
   6   5  -6    3.45    0.39
  -6  -5   6    3.42    0.49
  -6  -5   6    3.57    0.55
   5   5  -6    1.21    0.27
   5   5  -6    1.46    0.24
   5   5  -6    1.15    0.26
  -5  -5   6    1.44    0.31
  -5  -5   6    1.86    0.37
   4   5  -6    0.27    0.14
   4   5  -6    0.35    0.17
   4   5  -6    0.11    0.13
  -4  -5   6    0.17    0.13
  -4  -5   6    0.26    0.15
  -4  -5   6    0.21    0.11
   3   5  -6    1.04    0.23
   3   5  -6    1.40    0.21
   3   5  -6    0.85    0.21
  -3  -5   6    1.11    0.18
  -3  -5   6    1.06    0.23
  -3  -5   6    0.90    0.17
  -3  -5   6    0.87    0.22
  -3  -5   6    1.13    0.20
   2   5  -6   -0.04    0.10
   2   5  -6   -0.04    0.09
   2   5  -6   -0.05    0.08
  -2  -5   6    0.03    0.07
  -2  -5   6   -0.06    0.07
  -2  -5   6    0.06    0.08
  -2  -5   6    0.06    0.07
   1   5  -6    2.84    0.30
   1   5  -6    2.18    0.22
   1   5  -6    2.82    0.31
   1   5  -6    2.73    0.26
  -1  -5   6    2.70    0.24
  -1  -5   6    2.67    0.23
  -1  -5   6    2.69    0.24
  -1  -5   6    2.84    0.23
   0   5  -6   21.19    0.76
   0   5  -6   20.86    0.96
   0  -5   6   22.01    0.80
   0  -5   6   22.38    0.82
   0  -5   6   22.25    0.82
   0  -5   6   21.38    0.84
   0  -5   6   21.49    0.83
  -1   5  -6    1.59    0.30
  -1   5  -6    1.15    0.16
   1  -5   6    1.28    0.19
   1  -5   6    1.46    0.20
   1  -5   6    1.32    0.19
   1  -5   6    1.26    0.17
   1  -5   6    1.17    0.16
  -2   5  -6   22.40    1.05
   2  -5   6   22.22    0.77
   2  -5   6   22.08    0.82
   2  -5   6   22.06    0.83
   2  -5   6   22.91    0.79
   3  -5   6    0.91    0.15
   3  -5   6    0.72    0.15
   4  -5   6    4.87    0.28
   4  -5   6    5.32    0.34
   5  -5   6    0.13    0.09
   5  -5   6    0.32    0.11
   6  -5   6    2.07    0.19
  10   4  -6    0.96    0.33
 -10  -4   6    0.92    0.39
   9   4  -6    0.83    0.31
  -9  -4   6    0.77    0.32
   8   4  -6    4.08    0.52
   8   4  -6    3.34    0.40
  -8  -4   6    2.10    0.45
  -8  -4   6    3.00    0.54
  -7  -4   6    0.85    0.29
  -7  -4   6    0.80    0.28
   6   4  -6    8.63    0.55
   6   4  -6    8.49    0.57
   6   4  -6    8.13    0.49
  -6  -4   6    8.33    0.64
  -6  -4   6    8.65    0.66
   5   4  -6   11.61    0.59
   5   4  -6   10.81    0.57
   5   4  -6   10.84    0.63
  -5  -4   6   12.07    0.71
  -5  -4   6   11.12    0.71
   4   4  -6    2.54    0.27
   4   4  -6    2.09    0.28
   4   4  -6    2.02    0.26
  -4  -4   6    2.46    0.20
  -4  -4   6    2.46    0.38
  -4  -4   6    2.18    0.33
   3   4  -6   92.93    2.96
   3   4  -6   94.60    3.01
   3   4  -6   95.44    3.04
  -3  -4   6   95.75    2.98
  -3  -4   6   92.77    2.92
  -3  -4   6   94.58    3.08
  -3  -4   6   97.40    3.10
   2   4  -6   39.48    1.38
   2   4  -6   42.82    1.47
   2   4  -6   40.44    1.38
   2   4  -6   41.23    1.45
  -2  -4   6   40.28    1.45
  -2  -4   6   40.97    1.45
  -2  -4   6   41.73    1.36
   1   4  -6    0.19    0.09
   1   4  -6    0.14    0.11
   1   4  -6    0.07    0.09
   1   4  -6    0.20    0.09
  -1  -4   6    0.21    0.08
  -1  -4   6    0.21    0.09
  -1  -4   6    0.14    0.07
  -1  -4   6    0.23    0.09
   0   4  -6   43.08    1.57
   0   4  -6   41.95    1.38
   0  -4   6   44.67    1.44
   0  -4   6   45.41    1.43
   0  -4   6   44.55    1.45
   0  -4   6   45.82    1.42
   0  -4   6   44.40    1.45
  -1   4  -6    5.57    0.27
  -1   4  -6    5.78    0.41
   1  -4   6    5.34    0.29
   1  -4   6    5.60    0.27
   1  -4   6    5.64    0.26
   1  -4   6    5.11    0.28
   1  -4   6    5.63    0.29
  -2   4  -6   10.41    0.60
   2  -4   6    9.58    0.41
   2  -4   6   11.06    0.41
   2  -4   6   10.04    0.47
   2  -4   6    9.57    0.41
   3  -4   6    4.37    0.26
   3  -4   6    4.01    0.23
   3  -4   6    4.10    0.23
   3  -4   6    4.46    0.32
   3  -4   6    4.10    0.26
   4  -4   6    3.99    0.26
   4  -4   6    4.50    0.29
   4  -4   6    4.17    0.22
   5  -4   6   11.32    0.57
   6  -4   6    8.17    0.51
   7  -4   6    2.91    0.39
  10   3  -6    0.47    0.26
 -10  -3   6    0.45    0.30
   9   3  -6    2.21    0.40
  -9  -3   6    2.57    0.51
   8   3  -6    1.36    0.25
   8   3  -6    1.61    0.33
  -8  -3   6    1.08    0.33
  -8  -3   6    1.65    0.42
   7   3  -6    2.24    0.36
   7   3  -6    2.57    0.32
  -7  -3   6    2.40    0.46
  -7  -3   6    2.89    0.47
   6   3  -6   21.40    0.89
   6   3  -6   22.77    0.99
  -6  -3   6   21.00    1.07
  -6  -3   6   21.38    1.11
   5   3  -6    0.24    0.12
   5   3  -6    0.45    0.13
  -5  -3   6    0.79    0.23
  -5  -3   6    0.37    0.17
   4   3  -6   27.22    0.99
   4   3  -6   28.07    1.02
   4   3  -6   27.84    1.02
   4   3  -6   28.09    1.08
  -4  -3   6   26.75    1.15
  -4  -3   6   27.06    1.14
   3   3  -6    5.85    0.34
   3   3  -6    6.75    0.36
   3   3  -6    5.96    0.37
  -3  -3   6    6.51    0.42
  -3  -3   6    6.80    0.35
  -3  -3   6    5.98    0.40
  -3  -3   6    6.19    0.31
   2   3  -6   51.90    1.71
   2   3  -6   49.81    1.67
   2   3  -6   53.16    1.69
   2   3  -6   49.82    1.64
  -2  -3   6   51.87    1.72
  -2  -3   6   52.08    1.66
  -2  -3   6   52.19    1.71
  -2  -3   6   50.57    1.61
  -2  -3   6   49.19    1.66
   1   3  -6   12.80    0.49
   1   3  -6   12.26    0.48
   1   3  -6   12.06    0.55
   1   3  -6   11.83    0.53
  -1  -3   6   12.08    0.50
  -1  -3   6   12.38    0.50
  -1  -3   6   12.57    0.53
  -1  -3   6   12.69    0.51
  -1  -3   6   12.51    0.48
   0   3  -6  112.00    3.37
   0   3  -6  116.47    3.54
   0  -3   6  113.14    3.42
   0  -3   6  108.27    3.41
   0  -3   6  115.05    3.39
   0  -3   6  119.54    3.43
  -1   3  -6   56.77    1.96
   1  -3   6   57.05    1.80
   1  -3   6   62.60    1.81
   1  -3   6   56.21    1.78
   1  -3   6   59.69    1.76
   2  -3   6    1.94    0.16
   2  -3   6    2.03    0.14
   2  -3   6    2.08    0.14
   2  -3   6    1.94    0.15
   2  -3   6    2.25    0.16
   3  -3   6   17.57    0.58
   3  -3   6   17.89    0.73
   3  -3   6   17.44    0.60
   3  -3   6   18.01    0.67
   4  -3   6    0.71    0.15
   5  -3   6    3.96    0.43
   6  -3   6    2.22    0.45
  10   2  -6    0.08    0.21
 -10  -2   6    0.03    0.23
   9   2  -6    0.72    0.25
  -9  -2   6    0.56    0.27
   8   2  -6    5.95    0.43
   8   2  -6    6.14    0.50
  -8  -2   6    6.86    0.62
  -8  -2   6    6.20    0.64
   7   2  -6    0.83    0.23
   7   2  -6    0.83    0.20
  -7  -2   6    0.75    0.24
  -7  -2   6    0.84    0.28
   6   2  -6    0.08    0.09
   6   2  -6    0.20    0.14
  -6  -2   6    0.02    0.12
  -6  -2   6    0.11    0.12
   5   2  -6    7.67    0.45
   5   2  -6    6.97    0.39
   5   2  -6    8.06    0.37
  -5  -2   6    7.15    0.53
  -5  -2   6    7.09    0.51
   4   2  -6   19.41    0.72
   4   2  -6   19.44    0.80
   4   2  -6   18.88    0.75
   4   2  -6   21.36    0.71
  -4  -2   6   19.98    0.90
  -4  -2   6   18.90    0.87
   3   2  -6    4.81    0.31
   3   2  -6    4.98    0.28
   3   2  -6    4.67    0.26
   3   2  -6    4.99    0.25
  -3  -2   6    4.87    0.34
  -3  -2   6    4.52    0.33
  -3  -2   6    5.25    0.24
   2   2  -6    0.06    0.06
   2   2  -6    0.17    0.06
   2   2  -6    0.11    0.06
   2   2  -6    0.16    0.08
   2   2  -6    0.05    0.06
  -2  -2   6    0.16    0.06
  -2  -2   6    0.09    0.05
  -2  -2   6    0.10    0.07
  -2  -2   6    0.08    0.06
   1   2  -6   51.53    1.60
   1   2  -6   51.03    1.56
   1   2  -6   51.28    1.63
   1   2  -6   50.72    1.59
   1   2  -6   50.69    1.64
  -1  -2   6   52.53    1.61
  -1  -2   6   53.52    1.62
  -1  -2   6   47.94    1.63
  -1  -2   6   51.19    1.57
  -1  -2   6   52.20    1.61
  -1  -2   6   50.54    1.60
   0   2  -6  107.12    3.35
   0   2  -6  109.79    3.23
   0  -2   6  107.75    3.23
   0  -2   6  109.30    3.27
   0  -2   6  115.63    3.28
   0  -2   6  109.16    3.26
   1  -2   6   23.76    0.76
   1  -2   6   21.82    0.73
   2  -2   6   15.76    0.49
   2  -2   6   15.22    0.50
   2  -2   6   15.31    0.58
   3  -2   6    0.21    0.09
  -4   2  -6    8.21    0.63
   4  -2   6    8.40    0.57
   4  -2   6    8.09    0.62
   5  -2   6    3.18    0.53
   5  -2   6    3.18    0.41
   6  -2   6    0.05    0.15
   7  -2   6    0.93    0.29
   8  -2   6    0.12    0.25
  10   1  -6   -0.09    0.18
 -10  -1   6    0.06    0.20
   9   1  -6    6.60    0.54
  -9  -1   6    7.45    0.68
   8   1  -6    2.52    0.32
   8   1  -6    2.13    0.33
  -8  -1   6    1.95    0.39
   7   1  -6    3.96    0.35
   7   1  -6    2.98    0.27
  -7  -1   6    3.44    0.50
  -7  -1   6    3.96    0.51
   6   1  -6    4.19    0.29
   6   1  -6    4.07    0.33
  -6  -1   6    3.89    0.46
  -6  -1   6    4.59    0.57
   5   1  -6    0.76    0.11
   5   1  -6    0.54    0.12
   5   1  -6    0.42    0.13
  -5  -1   6    0.32    0.15
  -5  -1   6    0.30    0.16
   4   1  -6    3.92    0.21
   4   1  -6    4.06    0.28
   4   1  -6    4.41    0.25
  -4  -1   6    4.12    0.35
  -4  -1   6    4.03    0.33
   3   1  -6   11.97    0.47
   3   1  -6   11.54    0.43
   3   1  -6   11.90    0.51
  -3  -1   6   12.09    0.56
  -3  -1   6   11.14    0.56
   2   1  -6    8.67    0.40
   2   1  -6    9.55    0.45
   2   1  -6    9.76    0.39
   2   1  -6    9.19    0.35
  -2  -1   6    9.25    0.44
  -2  -1   6   10.08    0.39
  -2  -1   6    9.54    0.37
  -2  -1   6    9.04    0.35
  -2  -1   6    9.28    0.43
   1   1  -6   10.03    0.40
   1   1  -6   10.04    0.37
   1   1  -6   10.70    0.41
   1   1  -6   10.63    0.41
   1   1  -6   11.22    0.42
  -1  -1   6   10.32    0.41
  -1  -1   6   10.17    0.42
  -1  -1   6   10.87    0.40
  -1  -1   6    9.99    0.40
   0   1  -6    6.85    0.23
   0   1  -6    6.40    0.25
   0  -1   6    6.15    0.26
   0  -1   6    6.18    0.24
   0  -1   6    6.61    0.29
   0  -1   6    6.39    0.26
   1  -1   6  117.17    3.43
   1  -1   6  114.72    3.39
  -2   1  -6   10.07    0.40
   2  -1   6    9.52    0.40
  -3   1  -6   52.05    1.69
   3  -1   6   50.69    1.69
  -4   1  -6    0.81    0.17
  -5   1  -6    7.08    0.47
  -6   1  -6    9.97    0.63
   6  -1   6    9.59    0.65
  -7   1  -6    1.12    0.30
   7  -1   6    0.68    0.26
  -8   1  -6   -0.03    0.16
   8  -1   6   -0.07    0.18
  10   0  -6    0.07    0.19
 -10   0   6    0.16    0.23
   9   0  -6    1.45    0.29
  -9   0   6    1.73    0.40
   8   0  -6    0.25    0.16
  -8   0   6    0.20    0.19
   7   0  -6    6.31    0.43
  -7   0   6    6.81    0.55
   6   0  -6    0.56    0.15
  -6   0   6    0.83    0.22
   5   0  -6   10.60    0.49
  -5   0   6    9.69    0.57
   4   0  -6    0.68    0.13
  -4   0   6    0.55    0.15
   3   0  -6   15.21    0.54
   3   0  -6   14.37    0.49
   3   0  -6   14.12    0.56
  -3   0   6   13.42    0.61
   2   0  -6   25.34    0.86
   2   0  -6   25.12    0.84
   2   0  -6   25.46    0.80
   2   0  -6   25.83    0.94
  -2   0   6   25.77    0.89
   1   0  -6    1.14    0.09
   1   0  -6    1.27    0.11
   1   0  -6    1.37    0.11
  -1   0   6    1.27    0.09
  -1   0   6    1.28    0.12
  -1   0   6    1.24    0.10
  -1   0   6    1.22    0.10
   0   0  -6  733.77   21.56
   0   0  -6  741.12   21.68
   0   0  -6  756.41   22.05
   0   0   6  718.32   21.58
   0   0   6  736.50   22.27
   0   0   6  734.90   21.62
   0   0   6  734.92   22.04
   0   0   6  710.58   22.21
  -1   0  -6    0.56    0.08
   1   0   6    0.57    0.08
   1   0   6    0.66    0.07
  -2   0  -6    0.59    0.11
   2   0   6    0.77    0.11
  -3   0  -6   10.86    0.51
   3   0   6   10.00    0.53
   3   0   6   10.04    0.48
  -4   0  -6   18.65    0.84
   4   0   6   20.61    0.89
  -5   0  -6    8.85    0.55
   5   0   6    8.20    0.54
  -6   0  -6    1.71    0.32
   6   0   6    1.69    0.31
  -7   0  -6    0.90    0.27
   7   0   6    1.17    0.32
  -8   0  -6    4.61    0.61
   8   0   6    5.28    0.56
  -9   0  -6    3.13    0.54
  10  -1  -6    2.84    0.38
 -10   1   6    3.42    0.57
   9  -1  -6    0.15    0.15
  -9   1   6    0.03    0.19
   8  -1  -6    0.63    0.18
  -8   1   6    0.37    0.22
   7  -1  -6    2.72    0.31
  -7   1   6    3.25    0.43
   6  -1  -6    2.27    0.25
  -6   1   6    3.17    0.38
   5  -1  -6   24.06    0.88
  -5   1   6   24.70    1.01
   4  -1  -6    0.94    0.13
  -4   1   6    0.86    0.16
   3  -1  -6    5.26    0.27
  -3   1   6    5.48    0.31
   2  -1  -6   -0.03    0.03
   2  -1  -6   -0.01    0.04
   2  -1  -6   -0.04    0.05
   2  -1  -6   -0.03    0.03
  -2   1   6    0.01    0.04
   1  -1  -6   10.37    0.39
   1  -1  -6    9.44    0.40
   1  -1  -6    9.91    0.37
   1  -1  -6    9.72    0.35
  -1   1   6   10.99    0.39
  -1   1   6   10.23    0.35
  -1   1   6   10.18    0.42
  -1   1   6    9.87    0.36
   0  -1  -6  119.12    3.47
   0  -1  -6  119.69    3.44
   0  -1  -6  118.19    3.46
   0  -1  -6  116.99    3.43
   0   1   6  115.92    3.49
   0   1   6  120.24    3.45
   0   1   6  113.95    3.46
   0   1   6  111.35    3.47
   0   1   6  117.54    3.43
   0   1   6  119.74    3.46
  -1  -1  -6    0.02    0.06
  -1  -1  -6   -0.02    0.02
   1   1   6   -0.02    0.05
   1   1   6    0.25    0.09
   1   1   6   -0.02    0.03
   1   1   6    0.08    0.07
   1   1   6    0.00    0.03
  -2  -1  -6  177.64    5.23
   2   1   6  177.40    5.20
   2   1   6  174.51    5.11
   2   1   6  171.00    5.27
  -3  -1  -6    6.83    0.40
   3   1   6    7.05    0.38
   3   1   6    6.82    0.25
   3   1   6    6.92    0.27
   3   1   6    7.08    0.42
  -4  -1  -6    5.47    0.40
   4   1   6    5.76    0.41
  -5  -1  -6    4.78    0.41
   5   1   6    5.04    0.41
  -6  -1  -6   23.27    1.11
   6   1   6   21.71    1.07
  -7  -1  -6    0.40    0.21
   7   1   6    0.45    0.22
  -8  -1  -6    0.82    0.29
   8   1   6    1.31    0.34
  -9  -1  -6    3.55    0.59
   9   1   6    4.44    0.35
  10   1   6   -0.18    0.14
  10  -2  -6    0.64    0.22
   9  -2  -6    1.55    0.27
   8  -2  -6    0.27    0.14
  -8   2   6    0.34    0.20
   7  -2  -6    0.14    0.11
  -7   2   6    0.05    0.13
   6  -2  -6    2.22    0.25
  -6   2   6    1.77    0.29
   5  -2  -6    5.71    0.32
  -5   2   6    5.68    0.39
   4  -2  -6   50.49    1.62
   4  -2  -6   50.39    1.79
   4  -2  -6   52.06    1.65
  -4   2   6   51.89    1.72
   3  -2  -6    6.84    0.31
   3  -2  -6    6.41    0.39
  -3   2   6    6.55    0.34
   2  -2  -6    0.02    0.05
   2  -2  -6   -0.04    0.05
   2  -2  -6    0.00    0.04
   2  -2  -6   -0.05    0.03
  -2   2   6   -0.03    0.04
   1  -2  -6    5.83    0.27
   1  -2  -6    6.34    0.31
   1  -2  -6    6.21    0.27
   1  -2  -6    6.19    0.25
  -1   2   6    6.34    0.25
  -1   2   6    6.03    0.27
  -1   2   6    5.65    0.24
  -1   2   6    5.92    0.31
  -1   2   6    6.42    0.24
   0  -2  -6   12.43    0.46
   0  -2  -6   12.00    0.44
   0  -2  -6   11.84    0.49
   0  -2  -6   12.33    0.44
   0   2   6   11.85    0.47
   0   2   6   12.74    0.43
   0   2   6   11.92    0.47
   0   2   6   11.96    0.49
   0   2   6   12.67    0.45
  -1  -2  -6  132.79    4.05
  -1  -2  -6  139.55    4.08
  -1  -2  -6  138.19    4.06
  -1  -2  -6  139.15    4.15
   1   2   6  138.35    4.08
   1   2   6  131.43    4.16
   1   2   6  142.84    4.13
   1   2   6  143.92    4.06
   1   2   6  137.40    4.11
  -2  -2  -6   90.55    2.86
   2   2   6   91.38    2.84
   2   2   6   92.92    2.78
   2   2   6   89.55    2.88
   2   2   6   93.77    2.74
   2   2   6   92.35    2.73
  -3  -2  -6   80.11    2.63
   3   2   6   80.18    2.46
   3   2   6   82.02    2.62
  -4  -2  -6    1.57    0.28
   4   2   6    1.74    0.16
   4   2   6    2.32    0.33
   4   2   6    1.52    0.13
  -5  -2  -6    4.51    0.41
   5   2   6    5.47    0.25
   5   2   6    4.80    0.28
   5   2   6    4.92    0.41
  -6  -2  -6    2.77    0.45
   6   2   6    2.80    0.40
   6   2   6    2.07    0.22
  -7  -2  -6    0.20    0.18
   7   2   6    0.03    0.11
   7   2   6    0.29    0.20
  -8  -2  -6    5.67    0.71
   8   2   6    5.30    0.39
   8   2   6    5.55    0.68
  -9  -2  -6    0.38    0.25
   9   2   6    0.31    0.16
  10   2   6    3.27    0.40
   9  -3  -6    0.44    0.18
   8  -3  -6    0.35    0.15
   7  -3  -6    1.68    0.34
   7  -3  -6    1.82    0.24
   6  -3  -6    4.84    0.47
   6  -3  -6    5.19    0.32
  -6   3   6    5.73    0.41
   5  -3  -6    0.66    0.21
   5  -3  -6    0.98    0.15
  -5   3   6    0.71    0.17
   4  -3  -6    0.59    0.17
   4  -3  -6    0.59    0.11
  -4   3   6    0.62    0.13
   3  -3  -6   30.84    1.13
   3  -3  -6   31.24    1.02
  -3   3   6   30.72    1.06
  -3   3   6   29.21    1.02
   2  -3  -6   20.54    0.77
   2  -3  -6   19.21    0.65
   2  -3  -6   19.14    0.69
   2  -3  -6   19.58    0.69
   2  -3  -6   19.30    0.68
  -2   3   6   19.75    0.72
  -2   3   6   19.18    0.65
   1  -3  -6    1.19    0.17
   1  -3  -6    1.53    0.13
   1  -3  -6    1.38    0.15
   1  -3  -6    1.53    0.13
  -1   3   6    1.32    0.09
  -1   3   6    1.67    0.16
   0  -3  -6    0.54    0.10
   0  -3  -6    0.48    0.13
   0  -3  -6    0.21    0.07
   0  -3  -6    0.40    0.09
   0   3   6    0.43    0.09
   0   3   6    0.55    0.11
   0   3   6    0.43    0.10
   0   3   6    0.44    0.11
  -1  -3  -6    7.81    0.34
  -1  -3  -6    7.07    0.33
  -1  -3  -6    7.23    0.32
  -1  -3  -6    7.26    0.40
   1   3   6    7.95    0.39
   1   3   6    7.04    0.39
   1   3   6    7.68    0.33
   1   3   6    7.08    0.36
   1   3   6    7.59    0.33
  -2  -3  -6   23.60    0.79
  -2  -3  -6   22.64    0.91
  -2  -3  -6   24.01    0.80
   2   3   6   23.78    0.80
   2   3   6   22.07    0.91
   2   3   6   23.52    0.81
   2   3   6   22.80    0.85
  -3  -3  -6   31.97    1.26
   3   3   6   32.60    1.10
   3   3   6   34.12    1.10
   3   3   6   34.38    1.16
   3   3   6   32.80    1.26
  -4  -3  -6    5.23    0.42
   4   3   6    5.35    0.28
   4   3   6    5.38    0.41
   4   3   6    5.46    0.33
  -5  -3  -6   21.61    1.06
   5   3   6   20.42    0.77
   5   3   6   22.35    0.86
   5   3   6   22.42    1.02
   5   3   6   22.37    0.79
  -6  -3  -6   19.38    1.04
   6   3   6   18.39    0.80
   6   3   6   19.26    0.98
  -7  -3  -6    0.06    0.15
   7   3   6   -0.03    0.15
   7   3   6    0.05    0.12
  -8  -3  -6    0.89    0.34
   8   3   6    1.39    0.35
   8   3   6    0.79    0.20
   9   3   6   13.90    0.77
  10   3   6    0.62    0.25
   9  -4  -6    1.24    0.24
   8  -4  -6    0.03    0.13
   7  -4  -6   -0.04    0.11
   7  -4  -6    0.50    0.18
   6  -4  -6    8.53    0.59
   6  -4  -6    8.13    0.44
   5  -4  -6    9.85    0.60
   5  -4  -6    9.44    0.45
   4  -4  -6    2.46    0.21
   4  -4  -6    2.41    0.32
  -4   4   6    2.39    0.22
  -4   4   6    2.35    0.26
   3  -4  -6    0.01    0.06
   3  -4  -6    0.03    0.07
   3  -4  -6    0.08    0.06
   3  -4  -6    0.05    0.09
  -3   4   6    0.01    0.08
   2  -4  -6    2.19    0.17
   2  -4  -6    2.90    0.26
   2  -4  -6    2.73    0.20
   2  -4  -6    2.63    0.20
  -2   4   6    2.93    0.24
   1  -4  -6   28.47    0.95
   1  -4  -6   29.39    0.99
   1  -4  -6   28.78    1.05
   1  -4  -6   27.63    0.96
   1  -4  -6   28.54    0.98
  -1   4   6   27.70    1.03
   0  -4  -6    9.34    0.50
   0  -4  -6    9.36    0.41
   0  -4  -6   10.22    0.43
   0  -4  -6    9.37    0.41
   0   4   6    9.25    0.38
   0   4   6    8.64    0.47
   0   4   6    8.67    0.44
  -1  -4  -6   14.30    0.55
  -1  -4  -6   13.12    0.55
  -1  -4  -6   13.18    0.64
   1   4   6   14.00    0.64
   1   4   6   13.92    0.61
   1   4   6   13.86    0.53
  -2  -4  -6   16.64    0.75
  -2  -4  -6   17.67    0.65
  -2  -4  -6   16.54    0.63
   2   4   6   16.44    0.71
   2   4   6   15.47    0.74
   2   4   6   16.74    0.64
  -3  -4  -6   56.35    1.83
  -3  -4  -6   49.37    1.61
  -3  -4  -6   48.54    1.82
   3   4   6   49.95    1.73
   3   4   6   50.98    1.81
   3   4   6   50.94    1.64
   3   4   6   49.98    1.65
  -4  -4  -6    0.27    0.15
   4   4   6    0.29    0.12
   4   4   6    0.16    0.10
   4   4   6    0.46    0.17
   4   4   6    0.21    0.09
  -5  -4  -6    2.18    0.37
  -5  -4  -6    1.63    0.29
   5   4   6    2.44    0.26
   5   4   6    3.31    0.42
   5   4   6    1.83    0.25
  -6  -4  -6    3.67    0.52
   6   4   6    2.84    0.35
   6   4   6    3.63    0.28
   6   4   6    3.98    0.48
  -7  -4  -6    7.26    0.67
   7   4   6    6.92    0.42
   7   4   6    7.26    0.61
   7   4   6    7.61    0.52
  -8  -4  -6    2.41    0.51
   8   4   6    3.58    0.44
   8   4   6    3.87    0.31
   8   4   6    3.71    0.58
   9   4   6    0.24    0.28
   9   4   6   -0.06    0.17
  10   4   6    2.25    0.40
   8  -5  -6    1.06    0.24
   7  -5  -6    0.32    0.15
   6  -5  -6    4.53    0.33
   6  -5  -6    5.99    0.48
   5  -5  -6   31.77    1.10
   5  -5  -6   29.55    1.25
   4  -5  -6    3.07    0.26
   4  -5  -6    3.11    0.26
   4  -5  -6    3.34    0.39
  -4   5   6    3.55    0.34
   3  -5  -6    5.17    0.31
   3  -5  -6    5.03    0.31
   3  -5  -6    5.19    0.38
  -3   5   6    5.02    0.38
   2  -5  -6    7.17    0.38
   2  -5  -6    6.89    0.35
   2  -5  -6    7.24    0.45
   2  -5  -6    7.30    0.37
  -2   5   6    7.55    0.45
   1  -5  -6   15.59    0.64
   1  -5  -6   15.33    0.72
   1  -5  -6   15.37    0.62
   1  -5  -6   16.47    0.63
   1  -5  -6   15.36    0.64
  -1   5   6   15.22    0.70
   0  -5  -6   17.88    0.72
   0  -5  -6   17.48    0.71
   0  -5  -6   17.50    0.81
   0  -5  -6   18.45    0.70
   0   5   6   18.74    0.80
   0   5   6   17.63    0.75
   0   5   6   17.96    0.65
  -1  -5  -6   10.14    0.49
  -1  -5  -6   10.15    0.47
  -1  -5  -6   10.19    0.57
   1   5   6   10.96    0.47
   1   5   6   10.21    0.57
   1   5   6    9.91    0.52
  -2  -5  -6    3.94    0.35
  -2  -5  -6    3.95    0.28
  -2  -5  -6    3.63    0.27
   2   5   6    4.48    0.34
   2   5   6    4.47    0.30
   2   5   6    4.60    0.37
  -3  -5  -6    3.67    0.26
  -3  -5  -6    3.55    0.35
  -3  -5  -6    3.75    0.27
   3   5   6    3.73    0.31
   3   5   6    3.80    0.33
   3   5   6    4.67    0.39
  -4  -5  -6   13.98    0.80
   4   5   6   13.16    0.69
   4   5   6   14.20    0.64
   4   5   6   13.63    0.75
  -5  -5  -6   13.35    0.84
   5   5   6   14.31    0.65
   5   5   6   13.54    0.78
   5   5   6   14.39    0.73
  -6  -5  -6    0.12    0.17
   6   5   6    0.22    0.14
   6   5   6    0.40    0.21
   6   5   6    0.28    0.13
  -7  -5  -6    3.25    0.56
   7   5   6    3.37    0.52
   7   5   6    3.33    0.30
   7   5   6    3.34    0.43
  -8  -5  -6    0.23    0.25
   8   5   6    0.45    0.14
   8   5   6    0.06    0.16
   8   5   6    0.52    0.27
   9   5   6   10.24    0.76
   9   5   6   10.10    0.90
  10   5   6    1.40    0.35
   8  -6  -6    0.53    0.21
   7  -6  -6    0.89    0.21
   6  -6  -6   -0.04    0.11
   6  -6  -6    0.08    0.12
   5  -6  -6    0.83    0.17
   5  -6  -6    0.67    0.19
   5  -6  -6    0.87    0.18
   4  -6  -6   20.74    0.94
   4  -6  -6   21.38    0.83
   4  -6  -6   20.23    0.85
  -4   6   6   21.01    0.99
   3  -6  -6    1.49    0.22
   3  -6  -6    1.43    0.22
  -3   6   6    1.44    0.28
   2  -6  -6    0.85    0.17
   2  -6  -6    0.75    0.22
   2  -6  -6    1.27    0.19
  -2   6   6    0.75    0.21
   1  -6  -6    0.21    0.18
   1  -6  -6    0.07    0.11
   1  -6  -6    0.03    0.09
   1  -6  -6    0.02    0.08
  -1   6   6    0.02    0.10
   0  -6  -6    6.80    0.39
   0  -6  -6    5.82    0.37
   0  -6  -6    5.90    0.37
   0  -6  -6    6.62    0.50
   0   6   6    5.34    0.42
  -1  -6  -6   25.12    1.09
  -1  -6  -6   25.70    0.98
  -1  -6  -6   26.04    0.97
   1   6   6   24.81    0.91
   1   6   6   23.69    1.02
   1   6   6   25.77    1.09
  -2  -6  -6    1.12    0.26
  -2  -6  -6    1.15    0.19
  -2  -6  -6    1.60    0.24
   2   6   6    1.81    0.30
   2   6   6    1.30    0.24
   2   6   6    1.87    0.24
  -3  -6  -6    0.39    0.12
  -3  -6  -6    0.20    0.12
  -3  -6  -6    0.23    0.15
   3   6   6    0.18    0.13
   3   6   6    1.16    0.26
   3   6   6    0.63    0.19
  -4  -6  -6    0.13    0.14
   4   6   6    0.29    0.17
   4   6   6    0.34    0.18
   4   6   6    0.09    0.11
  -5  -6  -6    8.14    0.66
   5   6   6    7.68    0.56
   5   6   6    7.55    0.60
   5   6   6    7.16    0.49
  -6  -6  -6    0.20    0.20
   6   6   6    0.64    0.23
   6   6   6    0.94    0.21
   6   6   6    1.59    0.36
  -7  -6  -6    0.55    0.28
   7   6   6    1.12    0.22
   7   6   6    0.78    0.27
   7   6   6    1.40    0.36
   8   6   6    6.33    0.68
   8   6   6    6.82    0.68
   9   6   6    4.25    0.66
   9   6   6    2.47    0.45
   7  -7  -6    0.55    0.21
   6  -7  -6    1.63    0.27
   5  -7  -6    3.83    0.39
   5  -7  -6    3.55    0.37
   4  -7  -6    2.67    0.38
   4  -7  -6    2.54    0.31
   4  -7  -6    3.61    0.32
  -4   7   6    3.37    0.47
   3  -7  -6    3.42    0.31
   3  -7  -6    3.28    0.37
   3  -7  -6    2.80    0.39
  -3   7   6    3.66    0.47
   2  -7  -6    5.10    0.37
   2  -7  -6    4.66    0.35
   2  -7  -6    3.91    0.47
  -2   7   6    4.70    0.44
   1  -7  -6    0.90    0.20
   1  -7  -6    0.63    0.17
   1  -7  -6    0.59    0.25
   1  -7  -6    0.75    0.19
  -1   7   6    1.12    0.26
   0  -7  -6    9.42    0.65
   0  -7  -6    9.73    0.54
   0  -7  -6   10.28    0.55
   0  -7  -6    9.49    0.52
   0   7   6    9.42    0.61
  -1  -7  -6   11.49    0.59
  -1  -7  -6   11.89    0.60
  -1  -7  -6   10.70    0.69
   1   7   6   11.69    0.70
  -2  -7  -6    1.31    0.22
  -2  -7  -6    1.30    0.30
  -2  -7  -6    1.58    0.26
   2   7   6    1.30    0.23
   2   7   6    2.01    0.37
   2   7   6    1.51    0.36
  -3  -7  -6    0.52    0.20
   3   7   6    0.54    0.23
   3   7   6    0.39    0.18
   3   7   6    0.08    0.13
  -4  -7  -6   -0.07    0.10
   4   7   6    0.00    0.12
   4   7   6    0.05    0.17
   4   7   6    0.34    0.22
  -5  -7  -6    0.19    0.21
   5   7   6    0.37    0.18
   5   7   6    0.54    0.20
   5   7   6    0.40    0.24
  -6  -7  -6    3.42    0.60
   6   7   6    4.24    0.45
   6   7   6    4.29    0.58
   6   7   6    3.73    0.50
   7   7   6    0.88    0.30
   7   7   6    1.64    0.29
   7   7   6    0.82    0.32
   8   7   6    0.38    0.28
   8   7   6    0.45    0.26
   9   7   6    6.67    0.76
   9   7   6    4.83    0.71
   6  -8  -6    0.27    0.21
   5  -8  -6   -0.03    0.14
   4  -8  -6    1.35    0.26
   4  -8  -6    1.04    0.28
  -4   8   6    1.43    0.35
   3  -8  -6    0.60    0.19
   3  -8  -6    0.24    0.22
   3  -8  -6    0.26    0.17
   3  -8  -6    0.35    0.16
  -3   8   6    0.58    0.24
   2  -8  -6    3.13    0.39
   2  -8  -6    3.82    0.40
   2  -8  -6    2.47    0.42
   2  -8  -6    3.56    0.42
  -2   8   6    3.60    0.49
   1  -8  -6    3.78    0.50
   1  -8  -6    3.81    0.42
   1  -8  -6    4.02    0.41
   1  -8  -6    4.27    0.37
  -1   8   6    3.96    0.52
   0  -8  -6    2.87    0.34
   0  -8  -6    2.54    0.36
   0  -8  -6    1.80    0.39
   0   8   6    2.98    0.44
  -1  -8  -6   -0.05    0.11
  -1  -8  -6    0.08    0.17
  -1  -8  -6   -0.01    0.12
   1   8   6   -0.07    0.11
  -2  -8  -6    5.23    0.42
  -2  -8  -6    4.90    0.50
   2   8   6    4.84    0.48
  -3  -8  -6    5.89    0.55
   3   8   6    4.41    0.49
  -4  -8  -6   17.78    1.05
   4   8   6   17.36    0.87
   4   8   6   15.32    0.98
  -5  -8  -6    0.13    0.19
   5   8   6    0.34    0.21
   5   8   6    0.34    0.21
   5   8   6    1.77    0.40
   6   8   6    1.88    0.39
   6   8   6    1.39    0.29
   6   8   6    1.57    0.39
   7   8   6    0.96    0.36
   7   8   6    1.31    0.35
   8   8   6    4.73    0.77
   8   8   6    7.98    0.82
   5  -9  -6    0.58    0.26
   4  -9  -6    4.17    0.47
  -4   9   6    2.96    0.52
   3  -9  -6    2.29    0.37
   3  -9  -6    1.62    0.45
  -3   9   6    2.22    0.44
   2  -9  -6   -0.25    0.23
   2  -9  -6   -0.07    0.14
  -2   9   6   -0.06    0.17
   1  -9  -6    0.30    0.17
   1  -9  -6   -0.12    0.24
   1  -9  -6    0.39    0.21
  -1   9   6    0.10    0.18
   0  -9  -6    8.29    0.56
   0  -9  -6    7.38    0.65
   0  -9  -6    8.69    0.57
   0   9   6    7.45    0.63
  -1  -9  -6    1.38    0.26
  -1  -9  -6    0.51    0.26
  -1  -9  -6    1.27    0.28
   1   9   6    2.77    0.45
  -2  -9  -6   -0.07    0.16
   2   9   6    0.08    0.18
  -3  -9  -6    0.16    0.18
   3   9   6    0.31    0.22
  -4  -9  -6    2.84    0.52
   4   9   6    1.50    0.38
   5   9   6    2.50    0.51
   6   9   6    2.50    0.53
   7   9   6    0.71    0.38
   3 -10  -6    2.64    0.41
  -3  10   6    1.66    0.42
   2 -10  -6    0.79    0.25
  -2  10   6    0.86    0.32
   1 -10  -6    0.15    0.16
  -1  10   6    0.06    0.18
   0 -10  -6   -0.18    0.39
   0 -10  -6    0.79    0.24
   0 -10  -6    0.60    0.24
   0  10   6    0.22    0.21
  -1 -10  -6    0.12    0.25
   1  10   6    0.53    0.28
   2  10   6    1.33    0.34
   3  10   6    0.73    0.29
   4  10   6    1.93    0.45
   6  10   6    2.64    0.60
   0  11   6    0.68    0.30
   1  11   6    0.77    0.31
   2  11   6    0.29    0.24
   3  11   6    0.45    0.27
   4  10  -7    0.74    0.32
   3  10  -7    0.02    0.23
   2  10  -7    2.44    0.52
   1  10  -7    0.15    0.26
   0  10  -7    1.06    0.40
   0 -10   7    1.89    0.38
  -1  10  -7   -0.03    0.21
   1 -10   7    0.56    0.24
  -2  10  -7    3.22    0.63
   2 -10   7    4.23    0.53
   6   9  -7    3.38    0.58
  -6  -9   7    5.65    0.77
   5   9  -7    0.53    0.29
   4   9  -7    0.27    0.24
   3   9  -7    0.32    0.24
   2   9  -7    1.14    0.36
   1   9  -7    0.50    0.27
  -1  -9   7    0.81    0.24
  -1  -9   7    0.78    0.23
   0   9  -7    0.15    0.20
   0  -9   7    0.07    0.13
   0  -9   7    0.14    0.13
  -1   9  -7    0.20    0.20
   1  -9   7    0.45    0.21
  -2   9  -7    0.35    0.26
   2  -9   7    0.42    0.20
   3  -9   7    2.95    0.41
   4  -9   7    0.18    0.16
  -7  -8   7    1.63    0.42
   6   8  -7    1.01    0.38
  -6  -8   7    1.03    0.34
   5   8  -7    2.19    0.48
  -5  -8   7    3.04    0.50
   4   8  -7    0.51    0.25
  -4  -8   7    0.40    0.21
   3   8  -7    5.70    0.57
  -3  -8   7    5.36    0.49
   2   8  -7   11.46    0.83
  -2  -8   7   13.46    0.70
  -2  -8   7   13.36    0.75
   1   8  -7    1.57    0.37
  -1  -8   7    1.77    0.28
  -1  -8   7    1.94    0.30
   0   8  -7    0.10    0.17
   0  -8   7    0.06    0.11
   0  -8   7    0.06    0.10
  -1   8  -7    0.63    0.28
   1  -8   7    0.51    0.19
   1  -8   7    0.44    0.16
  -2   8  -7    6.49    0.65
   2  -8   7    6.79    0.45
   2  -8   7    7.89    0.51
   3  -8   7    0.86    0.23
   4  -8   7    1.14    0.24
   5  -8   7   -0.02    0.13
   6  -8   7    0.34    0.18
   8   7  -7    0.26    0.27
  -8  -7   7   -0.05    0.22
   7   7  -7    0.18    0.25
   7   7  -7    1.12    0.23
  -7  -7   7    0.19    0.21
  -7  -7   7    0.62    0.31
   6   7  -7   13.22    0.74
   6   7  -7   13.86    0.91
   6   7  -7   12.34    0.84
  -6  -7   7   14.72    0.98
  -6  -7   7   14.94    0.95
   5   7  -7    0.53    0.17
   5   7  -7    0.32    0.22
  -5  -7   7    0.14    0.18
  -5  -7   7    0.24    0.20
   4   7  -7    1.68    0.37
  -4  -7   7    1.21    0.30
  -4  -7   7    1.62    0.34
   3   7  -7    1.38    0.33
  -3  -7   7    1.47    0.31
  -3  -7   7    1.59    0.26
  -3  -7   7    1.83    0.34
   2   7  -7    5.06    0.48
  -2  -7   7    4.87    0.38
  -2  -7   7    5.40    0.43
  -2  -7   7    5.11    0.43
  -2  -7   7    4.85    0.40
   1   7  -7    0.50    0.22
  -1  -7   7    0.57    0.17
  -1  -7   7    0.55    0.17
  -1  -7   7    0.87    0.20
   0   7  -7    1.57    0.38
   0  -7   7    1.74    0.27
   0  -7   7    1.99    0.27
  -1   7  -7    4.44    0.48
   1  -7   7    4.22    0.32
   1  -7   7    4.76    0.37
  -2   7  -7    1.33    0.34
   2  -7   7    2.03    0.28
   2  -7   7    1.70    0.24
   3  -7   7    0.18    0.10
   3  -7   7    0.10    0.11
   4  -7   7    1.32    0.23
   4  -7   7    1.29    0.20
   5  -7   7    0.79    0.19
   6  -7   7    0.15    0.14
   7  -7   7    0.12    0.15
   9   6  -7    1.64    0.42
  -9  -6   7    1.14    0.41
   8   6  -7    3.40    0.54
  -8  -6   7    3.89    0.62
   7   6  -7    1.30    0.34
   7   6  -7    2.36    0.33
  -7  -6   7    1.71    0.43
  -7  -6   7    0.98    0.32
   6   6  -7    0.52    0.24
   6   6  -7    0.77    0.19
   6   6  -7    1.11    0.29
  -6  -6   7    1.34    0.34
  -6  -6   7    1.31    0.36
   5   6  -7    1.65    0.35
   5   6  -7    2.34    0.32
   5   6  -7    1.92    0.36
  -5  -6   7    1.79    0.37
  -5  -6   7    2.57    0.42
   4   6  -7    1.74    0.27
   4   6  -7    0.99    0.27
  -4  -6   7    1.21    0.28
  -4  -6   7    1.25    0.29
   3   6  -7   10.80    0.58
   3   6  -7   12.15    0.71
   3   6  -7   11.40    0.67
  -3  -6   7   10.57    0.59
  -3  -6   7   10.51    0.59
  -3  -6   7   11.32    0.66
  -3  -6   7   11.62    0.58
  -3  -6   7   11.27    0.66
   2   6  -7    5.34    0.37
   2   6  -7    5.02    0.45
  -2  -6   7    5.52    0.39
  -2  -6   7    4.63    0.35
  -2  -6   7    6.13    0.42
  -2  -6   7    5.95    0.42
   1   6  -7   14.12    0.78
  -1  -6   7   13.34    0.66
  -1  -6   7   14.12    0.66
  -1  -6   7   13.50    0.63
  -1  -6   7   14.59    0.67
   0   6  -7   13.36    0.78
   0  -6   7   13.47    0.60
   0  -6   7   13.08    0.59
   0  -6   7   12.84    0.63
   0  -6   7   13.22    0.60
  -1   6  -7   15.49    0.86
   1  -6   7   15.04    0.64
   1  -6   7   16.39    0.70
   1  -6   7   15.43    0.67
  -2   6  -7   10.61    0.72
   2  -6   7    9.28    0.54
   2  -6   7   10.59    0.47
   2  -6   7   10.26    0.51
   3  -6   7    5.11    0.34
   3  -6   7    5.67    0.31
   4  -6   7    0.05    0.09
   5  -6   7    0.20    0.11
   6  -6   7   -0.04    0.11
   7  -6   7    0.68    0.17
   8  -6   7    1.29    0.21
   9   5  -7    2.10    0.42
  -9  -5   7    3.83    0.67
   8   5  -7    1.71    0.39
  -8  -5   7    3.10    0.56
   7   5  -7    2.57    0.42
   7   5  -7    2.54    0.36
  -7  -5   7    2.12    0.43
  -7  -5   7    2.44    0.46
   6   5  -7    1.61    0.33
   6   5  -7    1.74    0.31
   6   5  -7    1.91    0.28
  -6  -5   7    1.95    0.41
  -6  -5   7    1.70    0.38
   5   5  -7    2.79    0.39
   5   5  -7    4.27    0.39
   5   5  -7    3.45    0.38
  -5  -5   7    4.20    0.51
  -5  -5   7    4.32    0.53
   4   5  -7    0.43    0.15
   4   5  -7    0.37    0.17
   4   5  -7    0.57    0.19
  -4  -5   7    0.44    0.19
  -4  -5   7    0.21    0.12
  -4  -5   7    0.36    0.16
   3   5  -7    2.89    0.32
   3   5  -7    3.33    0.38
   3   5  -7    3.42    0.29
  -3  -5   7    2.43    0.28
  -3  -5   7    2.95    0.27
  -3  -5   7    2.98    0.38
  -3  -5   7    3.14    0.38
  -3  -5   7    3.05    0.25
   2   5  -7    3.23    0.35
   2   5  -7    2.89    0.31
   2   5  -7    2.88    0.30
  -2  -5   7    2.45    0.30
  -2  -5   7    2.42    0.31
  -2  -5   7    2.32    0.22
  -2  -5   7    2.51    0.32
   1   5  -7    0.11    0.10
   1   5  -7    0.19    0.10
   1   5  -7    0.27    0.15
   1   5  -7    0.28    0.11
  -1  -5   7    0.17    0.09
  -1  -5   7    0.18    0.10
  -1  -5   7    0.31    0.10
  -1  -5   7    0.21    0.10
   0   5  -7    2.03    0.33
   0   5  -7    2.13    0.16
   0  -5   7    1.89    0.25
   0  -5   7    1.93    0.22
   0  -5   7    2.12    0.24
   0  -5   7    1.79    0.21
   0  -5   7    2.14    0.25
  -1   5  -7    2.68    0.38
  -1   5  -7    2.58    0.19
   1  -5   7    2.30    0.19
   1  -5   7    2.16    0.21
   1  -5   7    2.46    0.19
   1  -5   7    2.48    0.22
   1  -5   7    2.46    0.23
  -2   5  -7   11.50    0.71
   2  -5   7   12.04    0.48
   2  -5   7   11.83    0.52
   2  -5   7   11.79    0.47
   2  -5   7   11.87    0.52
   3  -5   7   12.86    0.54
   3  -5   7   12.49    0.53
   4  -5   7   23.48    0.89
   4  -5   7   22.89    0.82
   5  -5   7    0.56    0.15
  10   4  -7   -0.01    0.22
 -10  -4   7   -0.01    0.21
   9   4  -7    0.03    0.23
  -9  -4   7    0.11    0.23
   8   4  -7    0.73    0.25
   8   4  -7    1.33    0.25
  -8  -4   7    0.86    0.31
  -8  -4   7    0.60    0.27
   7   4  -7   36.63    1.42
   7   4  -7   36.29    1.53
  -7  -4   7   35.82    1.66
  -7  -4   7   38.27    1.72
   6   4  -7    0.43    0.14
   6   4  -7    0.26    0.16
   6   4  -7    0.53    0.20
  -6  -4   7    0.39    0.21
  -6  -4   7    0.10    0.15
   5   4  -7    6.12    0.42
   5   4  -7    5.59    0.39
   5   4  -7    4.50    0.41
  -5  -4   7    5.22    0.47
  -5  -4   7    5.88    0.50
   4   4  -7   11.94    0.60
   4   4  -7   11.19    0.56
   4   4  -7   11.46    0.63
  -4  -4   7   12.29    0.69
  -4  -4   7   11.45    0.66
  -4  -4   7   10.79    0.50
   3   4  -7    4.14    0.34
   3   4  -7    4.59    0.35
   3   4  -7    4.15    0.30
  -3  -4   7    4.52    0.31
  -3  -4   7    5.04    0.39
  -3  -4   7    4.29    0.35
  -3  -4   7    4.46    0.28
   2   4  -7   18.73    0.81
   2   4  -7   18.54    0.75
   2   4  -7   18.40    0.75
   2   4  -7   20.84    0.84
  -2  -4   7   19.51    0.78
  -2  -4   7   19.29    0.73
  -2  -4   7   20.79    0.82
  -2  -4   7   18.85    0.82
  -2  -4   7   18.80    0.77
   1   4  -7   42.34    1.39
   1   4  -7   41.14    1.51
   1   4  -7   41.45    1.37
   1   4  -7   43.71    1.46
  -1  -4   7   42.12    1.42
  -1  -4   7   43.59    1.46
  -1  -4   7   42.75    1.44
  -1  -4   7   42.62    1.39
   0   4  -7    0.01    0.08
   0  -4   7    0.05    0.05
   0  -4   7    0.01    0.05
   0  -4   7    0.02    0.06
   0  -4   7    0.09    0.06
  -1   4  -7   16.98    0.81
   1  -4   7   17.97    0.64
   1  -4   7   16.49    0.65
   1  -4   7   17.30    0.62
   1  -4   7   17.44    0.65
  -2   4  -7    0.94    0.24
   2  -4   7    0.85    0.14
   2  -4   7    1.12    0.14
   2  -4   7    1.20    0.19
   2  -4   7    1.08    0.14
   3  -4   7   76.93    2.36
   3  -4   7   76.40    2.42
   3  -4   7   79.55    2.38
   3  -4   7   77.61    2.49
   3  -4   7   77.62    2.39
   4  -4   7    0.05    0.08
   4  -4   7   -0.03    0.06
   4  -4   7    0.07    0.06
   5  -4   7   24.61    0.98
   6  -4   7    2.11    0.31
   7  -4   7    0.36    0.15
  10   3  -7    0.62    0.30
 -10  -3   7    0.64    0.33
   9   3  -7    1.67    0.35
  -9  -3   7    1.42    0.41
   8   3  -7    0.20    0.13
   8   3  -7    0.21    0.19
  -8  -3   7   -0.12    0.15
  -8  -3   7    0.03    0.17
   7   3  -7    3.93    0.34
   7   3  -7    2.85    0.39
  -7  -3   7    4.39    0.58
  -7  -3   7    3.62    0.51
   6   3  -7    3.45    0.39
   6   3  -7    2.52    0.30
  -6  -3   7    2.36    0.42
  -6  -3   7    2.05    0.38
   5   3  -7   30.53    1.12
   5   3  -7   31.62    1.23
   5   3  -7   31.63    1.16
  -5  -3   7   31.55    1.33
  -5  -3   7   30.14    1.33
   4   3  -7    0.06    0.07
   4   3  -7    0.03    0.09
   4   3  -7    0.03    0.09
  -4  -3   7   -0.01    0.10
  -4  -3   7    0.02    0.09
  -4  -3   7   -0.06    0.05
   3   3  -7    1.68    0.21
   3   3  -7    1.52    0.23
   3   3  -7    1.92    0.20
  -3  -3   7    1.96    0.17
  -3  -3   7    2.06    0.29
  -3  -3   7    1.71    0.20
  -3  -3   7    2.02    0.28
   2   3  -7    0.20    0.09
   2   3  -7    0.21    0.09
   2   3  -7    0.25    0.09
   2   3  -7    0.11    0.09
  -2  -3   7    0.08    0.07
  -2  -3   7    0.06    0.07
  -2  -3   7    0.21    0.08
  -2  -3   7    0.09    0.06
   1   3  -7   91.71    2.82
   1   3  -7   93.32    2.91
   1   3  -7   95.37    2.86
   1   3  -7   95.55    2.95
  -1  -3   7   93.64    2.88
  -1  -3   7   93.04    2.90
  -1  -3   7   97.72    2.84
  -1  -3   7   92.81    2.86
  -1  -3   7   92.12    2.87
   0   3  -7   97.97    3.09
   0  -3   7   94.46    2.96
   0  -3   7  100.99    2.98
   0  -3   7   98.41    2.93
   0  -3   7   97.32    2.96
  -1   3  -7    0.54    0.16
   1  -3   7    0.60    0.11
   1  -3   7    0.47    0.09
   1  -3   7    0.53    0.10
   1  -3   7    0.51    0.08
   2  -3   7    0.21    0.07
   2  -3   7    0.22    0.07
   2  -3   7    0.14    0.06
   3  -3   7    0.17    0.05
   3  -3   7    0.18    0.07
   3  -3   7    0.19    0.09
   3  -3   7    0.16    0.05
  -4   3  -7   52.86    2.14
   4  -3   7   51.31    1.95
   4  -3   7   51.51    2.11
   5  -3   7    1.94    0.36
   6  -3   7    9.18    0.73
   8  -3   7    0.49    0.29
  10   2  -7    0.06    0.21
 -10  -2   7    0.62    0.31
   9   2  -7    2.18    0.38
  -9  -2   7    2.56    0.50
   8   2  -7    0.32    0.14
   8   2  -7    0.39    0.18
  -8  -2   7    0.13    0.17
  -8  -2   7    0.24    0.23
   7   2  -7    0.40    0.15
   7   2  -7    0.16    0.16
  -7  -2   7    0.00    0.15
  -7  -2   7    0.26    0.18
   6   2  -7   30.32    1.15
   6   2  -7   26.66    1.06
  -6  -2   7   27.19    1.28
  -6  -2   7   28.01    1.26
   5   2  -7    6.86    0.40
   5   2  -7    7.65    0.46
   5   2  -7    7.84    0.36
  -5  -2   7    6.38    0.49
  -5  -2   7    6.97    0.52
   4   2  -7    4.22    0.25
   4   2  -7    3.75    0.30
   4   2  -7    4.24    0.28
  -4  -2   7    4.29    0.36
  -4  -2   7    4.12    0.36
   3   2  -7   12.14    0.56
   3   2  -7   12.53    0.50
   3   2  -7   12.45    0.53
   3   2  -7   12.71    0.48
  -3  -2   7   12.78    0.48
  -3  -2   7   12.70    0.61
  -3  -2   7   12.65    0.53
  -3  -2   7   12.42    0.61
   2   2  -7    3.31    0.22
   2   2  -7    3.21    0.23
   2   2  -7    3.06    0.23
   2   2  -7    3.26    0.18
   2   2  -7    3.08    0.20
  -2  -2   7    3.61    0.25
  -2  -2   7    3.21    0.19
  -2  -2   7    3.31    0.25
  -2  -2   7    2.96    0.21
   1   2  -7    3.99    0.21
   1   2  -7    3.84    0.25
   1   2  -7    3.58    0.21
   1   2  -7    4.12    0.24
   1   2  -7    3.72    0.19
  -1  -2   7    3.46    0.20
  -1  -2   7    3.75    0.22
  -1  -2   7    3.71    0.22
  -1  -2   7    3.64    0.19
  -1  -2   7    3.58    0.24
   0   2  -7   15.85    0.55
   0   2  -7   16.06    0.66
   0   2  -7   16.75    0.52
   0  -2   7   16.44    0.55
   0  -2   7   16.15    0.57
   0  -2   7   15.91    0.58
   0  -2   7   15.47    0.59
   1  -2   7   42.61    1.36
   1  -2   7   45.50    1.39
   2  -2   7    0.56    0.11
   2  -2   7    0.55    0.07
   2  -2   7    0.46    0.07
   2  -2   7    0.51    0.09
   3  -2   7    1.03    0.16
  -4   2  -7    8.96    0.66
   4  -2   7    9.83    0.68
   4  -2   7    9.78    0.62
   5  -2   7    5.01    0.49
   5  -2   7    4.38    0.51
   6  -2   7   13.01    0.90
   7  -2   7    0.54    0.24
   8  -2   7    1.84    0.43
  10   1  -7    0.11    0.20
 -10  -1   7   -0.06    0.19
   9   1  -7   -0.04    0.18
  -9  -1   7   -0.04    0.18
   8   1  -7    0.25    0.14
   8   1  -7   -0.08    0.14
  -8  -1   7    0.26    0.18
   7   1  -7    2.75    0.31
   7   1  -7    2.43    0.32
  -7  -1   7    2.64    0.42
  -7  -1   7    2.29    0.42
   6   1  -7    1.80    0.24
   6   1  -7    1.76    0.26
  -6  -1   7    1.43    0.29
  -6  -1   7    1.95    0.36
   5   1  -7   40.08    1.39
   5   1  -7   39.96    1.27
   5   1  -7   39.67    1.34
  -5  -1   7   37.71    1.54
  -5  -1   7   38.62    1.51
   4   1  -7   15.07    0.64
   4   1  -7   14.51    0.54
   4   1  -7   15.83    0.61
  -4  -1   7   15.53    0.73
  -4  -1   7   13.74    0.72
   3   1  -7   12.21    0.54
   3   1  -7   13.06    0.47
   3   1  -7   12.06    0.51
  -3  -1   7   12.21    0.58
  -3  -1   7   13.48    0.61
   2   1  -7    7.24    0.29
   2   1  -7    7.36    0.35
   2   1  -7    7.64    0.39
   2   1  -7    6.96    0.32
  -2  -1   7    7.18    0.33
  -2  -1   7    7.05    0.37
  -2  -1   7    6.49    0.36
  -2  -1   7    6.93    0.29
  -2  -1   7    7.50    0.35
   1   1  -7    1.26    0.11
   1   1  -7    1.46    0.16
   1   1  -7    1.31    0.12
   1   1  -7    1.44    0.10
   1   1  -7    1.14    0.12
  -1  -1   7    1.43    0.15
  -1  -1   7    1.47    0.12
  -1  -1   7    1.52    0.14
   0   1  -7    6.53    0.25
   0   1  -7    6.93    0.27
   0  -1   7    6.97    0.28
   0  -1   7    6.81    0.26
   0  -1   7    6.68    0.29
   0  -1   7    7.17    0.31
   1  -1   7    0.03    0.06
   1  -1   7    0.15    0.05
  -2   1  -7    0.37    0.09
   2  -1   7    0.48    0.09
  -3   1  -7    3.80    0.26
   3  -1   7    4.11    0.27
  -4   1  -7   10.18    0.53
  -5   1  -7    0.00    0.08
  -6   1  -7    0.95    0.23
   6  -1   7    0.48    0.22
  -7   1  -7    3.29    0.46
   7  -1   7    3.77    0.54
  -8   1  -7    0.12    0.18
   8  -1   7    0.15    0.22
  10   0  -7   -0.01    0.17
 -10   0   7    0.22    0.25
   9   0  -7    1.37    0.28
  -9   0   7    1.35    0.36
   8   0  -7    0.86    0.22
  -8   0   7    1.17    0.32
   7   0  -7    0.88    0.20
  -7   0   7    0.80    0.25
   6   0  -7    0.47    0.15
  -6   0   7    0.55    0.19
   5   0  -7    5.01    0.32
   5   0  -7    4.88    0.24
  -5   0   7    4.18    0.36
   4   0  -7    0.82    0.14
   4   0  -7    0.80    0.13
   4   0  -7    0.82    0.10
  -4   0   7    0.93    0.19
   3   0  -7   36.59    1.17
   3   0  -7   35.97    1.12
   3   0  -7   35.27    1.19
  -3   0   7   34.52    1.25
   2   0  -7    2.59    0.15
   2   0  -7    3.18    0.19
   2   0  -7    3.02    0.18
   2   0  -7    3.39    0.24
  -2   0   7    2.90    0.21
  -2   0   7    2.89    0.15
  -2   0   7    2.78    0.16
   1   0  -7   87.75    2.70
   1   0  -7   88.76    2.69
   1   0  -7   91.44    2.70
   1   0  -7   87.08    2.65
  -1   0   7   88.94    2.65
  -1   0   7   89.47    2.70
  -1   0   7   91.95    2.69
  -1   0   7   94.13    2.72
   0   0  -7    1.08    0.11
   0   0  -7    1.35    0.10
   0   0  -7    1.58    0.11
   0   0  -7    1.54    0.10
   0   0   7    1.50    0.11
   0   0   7    1.42    0.10
   0   0   7    1.42    0.13
   0   0   7    0.96    0.09
   0   0   7    1.40    0.10
  -1   0  -7    6.47    0.27
   1   0   7    6.41    0.27
   1   0   7    6.27    0.25
  -2   0  -7    6.47    0.32
   2   0   7    6.29    0.30
  -3   0  -7   16.89    0.70
   3   0   7   17.51    0.77
   3   0   7   16.41    0.68
  -4   0  -7   47.12    1.65
   4   0   7   45.00    1.68
  -5   0  -7   21.96    0.98
   5   0   7   20.95    0.99
  -6   0  -7    5.86    0.49
   6   0   7    5.65    0.50
  -7   0  -7    4.91    0.48
   7   0   7    4.76    0.60
  -8   0  -7   21.52    1.15
   8   0   7   19.27    1.11
  -9   0  -7    2.16    0.47
  10  -1  -7    0.53    0.22
 -10   1   7    0.84    0.31
   9  -1  -7    1.33    0.29
  -9   1   7    1.63    0.37
   8  -1  -7   -0.01    0.13
  -8   1   7    0.28    0.19
   7  -1  -7    0.67    0.18
  -7   1   7    0.59    0.21
   6  -1  -7    0.12    0.10
  -6   1   7    0.24    0.15
   5  -1  -7   10.81    0.49
  -5   1   7   10.44    0.58
   4  -1  -7    1.29    0.17
  -4   1   7    1.13    0.19
   3  -1  -7    5.85    0.28
   3  -1  -7    5.63    0.29
   3  -1  -7    5.55    0.24
  -3   1   7    5.91    0.33
   2  -1  -7    9.11    0.37
   2  -1  -7    8.74    0.37
   2  -1  -7    9.39    0.33
   2  -1  -7    8.72    0.42
  -2   1   7    8.92    0.39
   1  -1  -7    0.17    0.05
   1  -1  -7    0.18    0.05
   1  -1  -7    0.11    0.06
   1  -1  -7    0.18    0.06
  -1   1   7    0.14    0.05
  -1   1   7    0.13    0.05
  -1   1   7    0.13    0.07
  -1   1   7    0.12    0.05
  -1   1   7    0.23    0.05
   0  -1  -7   76.77    2.26
   0  -1  -7   75.44    2.22
   0  -1  -7   75.63    2.27
   0  -1  -7   75.33    2.24
   0   1   7   73.53    2.26
   0   1   7   78.80    2.23
   0   1   7   75.02    2.28
   0   1   7   71.46    2.25
   0   1   7   76.04    2.31
   0   1   7   73.58    2.26
  -1  -1  -7   22.98    0.71
  -1  -1  -7   21.90    0.71
  -1  -1  -7   22.67    0.78
   1   1   7   22.20    0.73
   1   1   7   22.27    0.84
   1   1   7   23.33    0.72
   1   1   7   21.76    0.74
   1   1   7   23.40    0.78
  -2  -1  -7  263.71    7.58
   2   1   7  254.55    7.65
   2   1   7  254.35    7.54
   2   1   7  255.13    7.47
  -3  -1  -7   21.62    0.88
   3   1   7   22.89    0.85
   3   1   7   22.05    0.68
   3   1   7   21.87    0.91
   3   1   7   21.03    0.70
  -4  -1  -7    1.08    0.21
   4   1   7    0.85    0.20
  -5  -1  -7    1.29    0.26
   5   1   7    1.52    0.31
  -6  -1  -7    0.09    0.13
   6   1   7    0.52    0.20
  -7  -1  -7   15.07    0.90
   7   1   7   14.24    0.87
  -8  -1  -7    9.85    0.76
   8   1   7    9.12    0.72
  -9  -1  -7    6.23    0.80
  10  -2  -7   -0.03    0.17
   9  -2  -7    1.91    0.30
   8  -2  -7    2.43    0.32
  -8   2   7    2.78    0.42
   7  -2  -7    0.17    0.11
  -7   2   7    0.14    0.16
   6  -2  -7    1.11    0.18
  -6   2   7    1.17    0.24
   5  -2  -7    0.82    0.22
   5  -2  -7    0.57    0.13
  -5   2   7    1.26    0.22
   4  -2  -7    0.08    0.11
   4  -2  -7    0.08    0.07
  -4   2   7    0.06    0.08
   3  -2  -7    1.30    0.15
   3  -2  -7    1.31    0.11
   3  -2  -7    1.19    0.20
  -3   2   7    1.57    0.18
   2  -2  -7    0.48    0.07
   2  -2  -7    0.27    0.10
   2  -2  -7    0.52    0.09
   2  -2  -7    0.52    0.09
  -2   2   7    0.59    0.10
   1  -2  -7    0.13    0.06
   1  -2  -7    0.17    0.09
   1  -2  -7    0.51    0.08
   1  -2  -7    0.23    0.07
  -1   2   7    0.27    0.10
  -1   2   7    0.20    0.06
  -1   2   7    0.12    0.05
  -1   2   7    0.26    0.06
  -1   2   7    0.30    0.08
  -1   2   7    0.24    0.07
   0  -2  -7   31.49    1.05
   0  -2  -7   31.73    0.98
   0  -2  -7   29.96    0.99
   0  -2  -7   32.69    1.03
   0   2   7   32.68    0.99
   0   2   7   30.62    1.03
   0   2   7   30.97    0.98
   0   2   7   29.78    1.03
   0   2   7   31.13    1.01
   0   2   7   30.33    1.05
  -1  -2  -7    9.32    0.43
  -1  -2  -7    9.42    0.36
  -1  -2  -7    9.23    0.35
  -1  -2  -7    8.94    0.37
   1   2   7    9.59    0.40
   1   2   7    9.51    0.36
   1   2   7    9.71    0.43
   1   2   7    9.13    0.37
   1   2   7    8.92    0.44
  -2  -2  -7   89.94    2.76
   2   2   7   89.19    2.73
   2   2   7   85.50    2.78
   2   2   7   86.09    2.67
   2   2   7   86.54    2.64
   2   2   7   89.41    2.62
  -3  -2  -7   10.83    0.57
   3   2   7   11.84    0.47
   3   2   7   11.68    0.59
  -4  -2  -7  100.16    3.25
   4   2   7  100.66    2.96
   4   2   7   98.35    3.23
   4   2   7   97.82    3.01
  -5  -2  -7    6.32    0.49
   5   2   7    6.64    0.48
   5   2   7    6.06    0.28
   5   2   7    6.02    0.32
  -6  -2  -7    1.92    0.38
   6   2   7    1.92    0.21
   6   2   7    2.71    0.41
  -7  -2  -7    0.01    0.14
   7   2   7    0.10    0.10
   7   2   7    0.11    0.16
  -8  -2  -7    0.44    0.23
   8   2   7    0.66    0.27
   8   2   7    0.42    0.16
  -9  -2  -7    9.09    0.84
   9   2   7    9.13    0.55
  10   2   7    0.19    0.20
   9  -3  -7   -0.04    0.14
   8  -3  -7    0.94    0.21
   7  -3  -7    1.43    0.33
   7  -3  -7    1.26    0.21
   6  -3  -7    0.11    0.17
   6  -3  -7    0.18    0.10
  -6   3   7   -0.05    0.11
   5  -3  -7    0.67    0.14
   5  -3  -7    0.26    0.18
  -5   3   7    0.65    0.16
   4  -3  -7    2.43    0.19
   4  -3  -7    2.81    0.35
  -4   3   7    2.29    0.21
   3  -3  -7    0.00    0.08
   3  -3  -7    0.02    0.06
   3  -3  -7    0.02    0.05
   3  -3  -7    0.07    0.05
  -3   3   7    0.08    0.06
   2  -3  -7    0.35    0.08
   2  -3  -7    0.30    0.08
   2  -3  -7    0.27    0.11
   2  -3  -7    0.18    0.07
  -2   3   7    0.37    0.08
  -2   3   7    0.17    0.08
   1  -3  -7   10.25    0.48
   1  -3  -7   10.45    0.40
   1  -3  -7   10.54    0.43
   1  -3  -7   10.43    0.44
  -1   3   7   11.54    0.39
  -1   3   7   10.24    0.46
  -1   3   7   10.87    0.38
   0  -3  -7   69.68    2.14
   0  -3  -7   69.87    2.12
   0  -3  -7   67.63    2.20
   0  -3  -7   70.05    2.11
   0   3   7   69.43    2.19
   0   3   7   70.72    2.09
   0   3   7   66.91    2.17
  -1  -3  -7    7.60    0.35
  -1  -3  -7    7.78    0.33
  -1  -3  -7    7.31    0.41
   1   3   7    7.98    0.34
   1   3   7    8.17    0.38
   1   3   7    7.68    0.33
   1   3   7    7.46    0.34
   1   3   7    7.16    0.40
  -2  -3  -7    0.42    0.09
  -2  -3  -7    0.39    0.09
  -2  -3  -7    0.40    0.12
   2   3   7    0.39    0.09
   2   3   7    0.45    0.13
   2   3   7    0.47    0.10
   2   3   7    0.35    0.10
  -3  -3  -7    6.88    0.44
   3   3   7    6.87    0.33
   3   3   7    6.01    0.42
   3   3   7    6.76    0.36
   3   3   7    6.82    0.32
  -4  -3  -7    5.78    0.44
   4   3   7    5.14    0.28
   4   3   7    5.53    0.42
   4   3   7    5.77    0.34
   4   3   7    5.23    0.29
  -5  -3  -7    6.58    0.52
   5   3   7    6.72    0.50
   5   3   7    5.76    0.37
   5   3   7    6.29    0.32
  -6  -3  -7   15.16    0.90
   6   3   7   14.55    0.68
   6   3   7   15.68    0.87
  -7  -3  -7    6.82    0.63
   7   3   7    7.29    0.46
   7   3   7    7.24    0.60
  -8  -3  -7   17.04    1.09
   8   3   7   16.37    1.01
   8   3   7   14.75    0.76
   9   3   7    1.79    0.43
   9   3   7    0.93    0.24
  10   3   7    0.48    0.24
   9  -4  -7    0.30    0.17
   8  -4  -7    0.50    0.17
   7  -4  -7    0.72    0.20
   7  -4  -7    0.32    0.14
   6  -4  -7    0.64    0.16
   6  -4  -7    0.77    0.24
   5  -4  -7   22.00    1.01
   5  -4  -7   23.63    0.86
   4  -4  -7    0.43    0.12
   4  -4  -7    0.28    0.11
   4  -4  -7    0.37    0.17
  -4   4   7    0.38    0.15
  -4   4   7    0.39    0.13
   3  -4  -7    6.48    0.34
   3  -4  -7    6.64    0.41
   3  -4  -7    6.75    0.34
   3  -4  -7    6.21    0.33
   3  -4  -7    6.02    0.29
  -3   4   7    6.78    0.38
  -3   4   7    6.40    0.29
   2  -4  -7    2.15    0.18
   2  -4  -7    2.11    0.19
   2  -4  -7    1.79    0.18
   2  -4  -7    2.09    0.26
  -2   4   7    2.30    0.21
   1  -4  -7   55.02    1.69
   1  -4  -7   52.02    1.78
   1  -4  -7   53.97    1.72
   1  -4  -7   50.49    1.66
  -1   4   7   55.36    1.78
   0  -4  -7    9.22    0.43
   0  -4  -7    8.69    0.40
   0  -4  -7    9.03    0.49
   0   4   7    8.50    0.37
   0   4   7    8.55    0.46
   0   4   7    9.78    0.46
  -1  -4  -7    2.16    0.18
  -1  -4  -7    2.17    0.18
  -1  -4  -7    2.25    0.29
   1   4   7    2.29    0.20
   1   4   7    2.54    0.26
   1   4   7    2.14    0.24
  -2  -4  -7   18.64    0.70
  -2  -4  -7   17.30    0.68
  -2  -4  -7   19.02    0.82
   2   4   7   18.48    0.76
   2   4   7   18.26    0.70
   2   4   7   18.93    0.81
  -3  -4  -7   -0.02    0.07
  -3  -4  -7    0.09    0.06
   3   4   7    0.09    0.09
   3   4   7    0.57    0.17
   3   4   7    0.16    0.08
   3   4   7    0.33    0.12
  -4  -4  -7    9.07    0.61
   4   4   7   10.00    0.46
   4   4   7   10.82    0.47
   4   4   7    9.75    0.52
   4   4   7    9.97    0.47
   4   4   7    9.63    0.60
  -5  -4  -7    0.24    0.17
   5   4   7    0.16    0.11
   5   4   7    0.33    0.13
   5   4   7    0.31    0.17
  -6  -4  -7    0.20    0.19
   6   4   7    0.28    0.19
   6   4   7    0.28    0.12
   6   4   7    0.02    0.12
  -7  -4  -7    1.26    0.35
   7   4   7    1.54    0.22
   7   4   7    1.56    0.28
   7   4   7    1.73    0.37
  -8  -4  -7    0.25    0.23
   8   4   7   -0.03    0.14
   8   4   7    0.11    0.21
   8   4   7    0.36    0.12
   9   4   7    2.90    0.43
   9   4   7    2.96    0.55
  10   4   7    0.44    0.24
   8  -5  -7    0.67    0.21
   7  -5  -7    1.12    0.22
   6  -5  -7    1.88    0.32
   6  -5  -7    1.37    0.22
   5  -5  -7    1.06    0.19
   5  -5  -7    1.04    0.18
   5  -5  -7    1.06    0.23
   4  -5  -7    4.05    0.30
   4  -5  -7    3.55    0.30
   4  -5  -7    3.85    0.29
   4  -5  -7    4.22    0.38
  -4   5   7    3.87    0.35
   3  -5  -7    4.59    0.30
   3  -5  -7    4.27    0.37
   3  -5  -7    4.46    0.31
   3  -5  -7    4.76    0.30
  -3   5   7    4.44    0.35
   2  -5  -7    1.26    0.18
   2  -5  -7    1.20    0.23
   2  -5  -7    1.33    0.19
   2  -5  -7    1.48    0.21
   2  -5  -7    1.32    0.19
  -2   5   7    1.57    0.24
   1  -5  -7    0.18    0.10
   1  -5  -7    0.18    0.15
   1  -5  -7    0.07    0.08
  -1   5   7    0.18    0.11
   0  -5  -7    7.57    0.38
   0  -5  -7    7.42    0.40
   0  -5  -7    7.36    0.48
   0   5   7    7.84    0.35
   0   5   7    7.26    0.43
   0   5   7    7.64    0.46
  -1  -5  -7    8.73    0.53
  -1  -5  -7    9.11    0.43
  -1  -5  -7    8.62    0.44
   1   5   7    9.11    0.49
   1   5   7    8.11    0.41
   1   5   7    8.31    0.50
  -2  -5  -7    5.37    0.32
  -2  -5  -7    5.30    0.32
  -2  -5  -7    5.02    0.40
   2   5   7    5.10    0.33
   2   5   7    4.48    0.38
   2   5   7    5.67    0.38
  -3  -5  -7   58.90    1.88
  -3  -5  -7   57.40    2.09
  -3  -5  -7   57.40    1.88
   3   5   7   57.70    1.89
   3   5   7   57.55    2.07
   3   5   7   58.95    2.00
  -4  -5  -7    3.25    0.45
   4   5   7    5.49    0.45
   4   5   7    4.64    0.37
   4   5   7    3.98    0.34
  -5  -5  -7    3.16    0.49
   5   5   7    3.86    0.41
   5   5   7    3.56    0.32
   5   5   7    3.11    0.37
  -6  -5  -7   -0.01    0.13
   6   5   7    0.07    0.17
   6   5   7    0.05    0.12
   6   5   7    0.27    0.13
  -7  -5  -7    0.01    0.18
   7   5   7    0.19    0.12
   7   5   7    0.00    0.13
   7   5   7    0.36    0.23
  -8  -5  -7    3.23    0.61
   8   5   7    4.73    0.54
   8   5   7    5.55    0.73
   8   5   7    5.45    0.40
   9   5   7    1.81    0.45
   9   5   7    0.71    0.27
  10   5   7    0.14    0.24
   8  -6  -7    3.87    0.41
   7  -6  -7    1.00    0.23
   6  -6  -7    1.02    0.24
   6  -6  -7    0.28    0.14
   6  -6  -7    0.37    0.20
   5  -6  -7    1.14    0.21
   5  -6  -7    1.35    0.23
   5  -6  -7    1.26    0.27
   4  -6  -7    3.51    0.30
   4  -6  -7    3.47    0.32
   4  -6  -7    3.26    0.29
   4  -6  -7    4.02    0.37
  -4   6   7    3.08    0.41
   3  -6  -7    1.38    0.26
   3  -6  -7    1.37    0.22
   3  -6  -7    0.98    0.20
   3  -6  -7    1.22    0.23
  -3   6   7    0.93    0.24
   2  -6  -7    3.23    0.29
   2  -6  -7    3.58    0.29
   2  -6  -7    3.40    0.40
   2  -6  -7    3.25    0.27
  -2   6   7    3.93    0.35
   1  -6  -7    1.24    0.19
   1  -6  -7    1.29    0.22
   1  -6  -7    1.12    0.20
   1  -6  -7    1.03    0.27
  -1   6   7    1.15    0.24
   0  -6  -7    9.94    0.50
   0  -6  -7    8.95    0.60
   0  -6  -7    9.73    0.49
   0   6   7    9.67    0.57
  -1  -6  -7    3.11    0.42
  -1  -6  -7    3.23    0.28
  -1  -6  -7    3.18    0.29
   1   6   7    4.24    0.38
   1   6   7    4.59    0.30
   1   6   7    3.53    0.40
  -2  -6  -7    0.27    0.13
  -2  -6  -7    0.01    0.09
  -2  -6  -7    0.18    0.13
   2   6   7    0.13    0.13
   2   6   7    0.15    0.12
   2   6   7    0.11    0.15
  -3  -6  -7    0.15    0.14
  -3  -6  -7    0.03    0.08
   3   6   7    0.13    0.15
   3   6   7    0.02    0.11
   3   6   7    0.22    0.16
  -4  -6  -7   45.46    1.81
   4   6   7   42.78    1.66
   4   6   7   42.03    1.74
   4   6   7   44.31    1.55
  -5  -6  -7    0.42    0.22
   5   6   7    0.90    0.28
   5   6   7    0.63    0.19
   5   6   7    0.28    0.15
  -6  -6  -7   -0.06    0.13
   6   6   7    0.24    0.15
   6   6   7    0.09    0.16
   6   6   7    0.27    0.23
  -7  -6  -7    0.38    0.26
   7   6   7    0.25    0.23
   7   6   7    0.55    0.17
   7   6   7    0.39    0.22
   8   6   7    1.37    0.39
   8   6   7    0.45    0.23
   9   6   7    1.37    0.36
   9   6   7    1.76    0.45
   7  -7  -7    0.45    0.20
   6  -7  -7    1.61    0.28
   5  -7  -7    1.15    0.25
   5  -7  -7    0.97    0.22
   4  -7  -7    0.35    0.15
   4  -7  -7    0.41    0.16
   4  -7  -7    0.40    0.20
   4  -7  -7    0.45    0.17
  -4   7   7    0.41    0.20
   3  -7  -7    1.30    0.24
   3  -7  -7    1.98    0.27
   3  -7  -7    2.00    0.29
   3  -7  -7    1.79    0.32
  -3   7   7    1.92    0.35
   2  -7  -7    1.32    0.23
   2  -7  -7    1.56    0.26
   2  -7  -7    1.40    0.25
   2  -7  -7    1.40    0.31
  -2   7   7    1.07    0.26
   1  -7  -7    0.05    0.12
   1  -7  -7    0.23    0.22
   1  -7  -7   -0.23    0.10
  -1   7   7    0.13    0.15
   0  -7  -7   -0.04    0.11
   0  -7  -7    0.09    0.11
   0  -7  -7    0.27    0.22
   0   7   7    0.61    0.19
  -1  -7  -7    4.38    0.36
  -1  -7  -7    4.95    0.47
  -1  -7  -7    4.43    0.35
   1   7   7    4.03    0.41
  -2  -7  -7    0.24    0.13
  -2  -7  -7    0.30    0.13
  -2  -7  -7    0.26    0.18
   2   7   7    0.35    0.20
   2   7   7    0.42    0.17
   2   7   7    0.24    0.14
  -3  -7  -7    3.59    0.50
   3   7   7    2.90    0.46
   3   7   7    3.58    0.38
   3   7   7    3.68    0.46
  -4  -7  -7    0.29    0.19
   4   7   7    0.04    0.13
   4   7   7    0.17    0.20
   4   7   7    0.16    0.16
  -5  -7  -7    0.06    0.17
   5   7   7    0.16    0.17
   5   7   7   -0.09    0.16
   5   7   7    0.02    0.14
  -6  -7  -7    0.72    0.30
   6   7   7    1.23    0.26
   6   7   7    1.15    0.29
   6   7   7    1.02    0.33
   7   7   7    0.29    0.29
   7   7   7    0.23    0.20
   7   7   7    0.76    0.21
   8   7   7    5.91    0.67
   8   7   7    4.18    0.63
   9   7   7    1.36    0.46
   9   7   7    0.32    0.27
   6  -8  -7   -0.09    0.17
   5  -8  -7    2.44    0.35
   4  -8  -7    0.10    0.19
   4  -8  -7    0.30    0.18
  -4   8   7    0.32    0.20
   3  -8  -7    0.84    0.23
   3  -8  -7    0.47    0.18
   3  -8  -7    0.68    0.20
   3  -8  -7    0.77    0.28
  -3   8   7    0.54    0.24
   2  -8  -7    2.83    0.39
   2  -8  -7    2.63    0.34
   2  -8  -7    1.74    0.38
  -2   8   7    2.38    0.40
   1  -8  -7    0.12    0.23
   1  -8  -7    0.69    0.20
   1  -8  -7    0.71    0.20
  -1   8   7    0.60    0.22
   0  -8  -7    0.56    0.17
   0  -8  -7    0.15    0.13
   0  -8  -7    0.25    0.24
   0   8   7    0.46    0.22
  -1  -8  -7    0.36    0.17
  -1  -8  -7    0.27    0.15
  -1  -8  -7    0.39    0.24
   1   8   7    0.01    0.14
  -2  -8  -7    0.13    0.17
  -2  -8  -7    0.45    0.16
   2   8   7    0.92    0.25
  -3  -8  -7   19.70    1.10
   3   8   7   21.00    1.10
  -4  -8  -7    0.65    0.26
   4   8   7    1.30    0.29
   4   8   7    0.35    0.28
   4   8   7    2.97    0.48
  -5  -8  -7    6.67    0.67
   5   8   7    5.59    0.54
   5   8   7    5.78    0.63
   5   8   7    5.57    0.69
   6   8   7    0.38    0.21
   6   8   7    0.02    0.18
   6   8   7    0.26    0.25
   7   8   7   11.61    0.98
   7   8   7   14.10    0.95
   8   8   7    1.66    0.50
   8   8   7    0.99    0.34
   4  -9  -7    1.33    0.29
   3  -9  -7    0.18    0.19
  -3   9   7    0.25    0.20
   2  -9  -7   -0.34    0.22
   2  -9  -7    0.16    0.18
  -2   9   7   -0.11    0.14
   1  -9  -7    7.27    0.51
   1  -9  -7    7.40    0.54
   1  -9  -7    6.11    0.71
  -1   9   7    6.45    0.59
   0  -9  -7    0.59    0.21
   0  -9  -7    0.15    0.24
   0  -9  -7    0.40    0.18
   0   9   7    1.30    0.30
  -1  -9  -7    0.17    0.21
  -1  -9  -7    0.24    0.17
  -1  -9  -7    0.39    0.19
   1   9   7    0.22    0.18
  -2  -9  -7   -0.08    0.15
   2   9   7   -0.04    0.14
  -3  -9  -7    0.11    0.18
   3   9   7    0.02    0.19
  -4  -9  -7   12.36    0.92
   5   9   7    3.55    0.57
   6   9   7    0.84    0.36
   7   9   7    1.10    0.41
   3 -10  -7    1.98    0.37
  -3  10   7    2.21    0.47
   2 -10  -7    0.42    0.22
  -2  10   7    0.16    0.20
   1 -10  -7    0.01    0.16
  -1  10   7   -0.10    0.16
   0 -10  -7    2.31    0.35
   0 -10  -7    1.57    0.31
   0  10   7    1.55    0.39
   1  10   7    0.54    0.26
   2  10   7    0.76    0.30
   3  10   7    0.34    0.27
   4  10   7    0.21    0.23
   5  10   7    1.47    0.44
   6  10   7    2.34    0.52
   0  11   7    2.32    0.49
   1  11   7    1.53    0.41
   2  11   7    0.19    0.23
   3  11   7    0.82    0.34
   4  10  -8    1.93    0.55
   3  10  -8    1.55    0.44
   2  10  -8    1.32    0.43
   1  10  -8    0.05    0.28
   0  10  -8    0.63    0.33
   0 -10   8    0.88    0.29
  -1  10  -8   -0.03    0.18
   1 -10   8   -0.04    0.14
  -2  10  -8    0.95    0.38
   2 -10   8    0.98    0.29
   6   9  -8    0.05    0.25
  -6  -9   8    0.24    0.24
   5   9  -8    0.15    0.25
   4   9  -8    0.10    0.23
   3   9  -8    3.45    0.59
   2   9  -8    0.20    0.23
   1   9  -8    0.52    0.28
  -1  -9   8    0.64    0.21
  -1  -9   8    1.23    0.27
   0   9  -8    0.10    0.21
   0  -9   8    0.23    0.15
   0  -9   8    0.23    0.17
  -1   9  -8    0.45    0.28
   1  -9   8    1.02    0.29
  -2   9  -8    2.08    0.50
   2  -9   8    2.89    0.40
   3  -9   8    0.94    0.25
   4  -9   8    2.54    0.38
  -7  -8   8    2.32    0.53
   6   8  -8    0.75    0.32
  -6  -8   8    1.22    0.36
   5   8  -8    0.77    0.30
  -5  -8   8    0.72    0.28
   4   8  -8    5.92    0.62
  -4  -8   8    6.51    0.57
   3   8  -8    5.73    0.59
  -3  -8   8    7.02    0.55
   2   8  -8    4.76    0.62
  -2  -8   8    4.13    0.38
  -2  -8   8    5.05    0.44
   1   8  -8    1.96    0.42
  -1  -8   8    1.86    0.29
  -1  -8   8    1.66    0.30
   0   8  -8    0.08    0.18
   0  -8   8    0.12    0.13
   0  -8   8    0.12    0.12
  -1   8  -8    3.64    0.60
   1  -8   8    3.13    0.36
   1  -8   8    3.61    0.42
  -2   8  -8    0.35    0.24
   2  -8   8    0.03    0.12
   2  -8   8    0.02    0.09
   3  -8   8    1.48    0.27
   4  -8   8    0.38    0.16
   5  -8   8    0.01    0.13
   8   7  -8    0.78    0.34
  -8  -7   8    2.33    0.56
   7   7  -8    3.74    0.56
   7   7  -8    4.92    0.41
  -7  -7   8    2.37    0.52
  -7  -7   8    4.21    0.70
   6   7  -8    0.11    0.26
   6   7  -8    1.02    0.21
   6   7  -8    0.32    0.23
  -6  -7   8    0.26    0.20
  -6  -7   8    0.26    0.23
   5   7  -8    0.98    0.31
  -5  -7   8    1.10    0.33
  -5  -7   8    1.39    0.33
  -4  -7   8    1.27    0.32
  -4  -7   8    0.77    0.26
   3   7  -8    0.46    0.22
  -3  -7   8   -0.09    0.20
  -3  -7   8    0.26    0.17
  -3  -7   8    0.38    0.15
   2   7  -8    4.26    0.54
  -2  -7   8    3.95    0.35
  -2  -7   8    3.45    0.39
  -2  -7   8    4.23    0.47
   1   7  -8    1.08    0.30
  -1  -7   8    1.04    0.24
  -1  -7   8    1.37    0.26
  -1  -7   8    1.09    0.21
   0   7  -8    2.57    0.44
   0  -7   8    2.30    0.31
   0  -7   8    2.48    0.30
  -1   7  -8    2.75    0.49
   1  -7   8    3.39    0.37
   1  -7   8    2.78    0.31
  -2   7  -8    0.40    0.23
   2  -7   8    0.46    0.16
   2  -7   8    0.49    0.14
   3  -7   8    3.60    0.36
   3  -7   8    3.34    0.28
   4  -7   8    0.45    0.16
   4  -7   8    0.47    0.14
   5  -7   8    0.11    0.13
   6  -7   8    0.02    0.14
   7  -7   8    0.20    0.16
   9   6  -8    0.06    0.22
  -9  -6   8    0.03    0.23
   8   6  -8    0.95    0.33
  -8  -6   8    2.66    0.56
   7   6  -8    4.79    0.61
   7   6  -8    4.37    0.39
  -7  -6   8    4.56    0.67
  -7  -6   8    5.06    0.69
   6   6  -8    6.61    0.60
   6   6  -8    7.45    0.50
   6   6  -8    6.17    0.56
  -6  -6   8    6.77    0.66
  -6  -6   8    7.55    0.65
   5   6  -8    0.22    0.18
  -5  -6   8    0.42    0.21
  -5  -6   8    0.22    0.18
   4   6  -8   18.67    0.96
   4   6  -8   18.00    0.84
   4   6  -8   19.34    0.95
  -4  -6   8   19.43    0.99
  -4  -6   8   18.95    0.98
   3   6  -8   24.92    1.16
   3   6  -8   23.61    1.00
   3   6  -8   26.73    1.18
  -3  -6   8   29.64    1.19
  -3  -6   8   25.08    1.07
  -3  -6   8   23.51    1.05
  -3  -6   8   25.99    1.02
  -3  -6   8   26.33    1.14
   2   6  -8    0.03    0.14
   2   6  -8   -0.05    0.11
  -2  -6   8    0.01    0.08
  -2  -6   8   -0.07    0.08
  -2  -6   8    0.07    0.10
  -2  -6   8    0.03    0.10
   1   6  -8    5.82    0.49
  -1  -6   8    5.64    0.39
  -1  -6   8    5.37    0.36
  -1  -6   8    5.30    0.39
  -1  -6   8    5.50    0.37
   0   6  -8    0.51    0.21
   0  -6   8    0.21    0.10
   0  -6   8    0.20    0.11
   0  -6   8    0.19    0.10
   0  -6   8    0.13    0.10
  -1   6  -8   10.15    0.68
   1  -6   8    9.86    0.48
   1  -6   8   10.00    0.52
   1  -6   8   11.00    0.64
  -2   6  -8    9.49    0.71
   2  -6   8   10.85    0.49
   2  -6   8   11.42    0.54
   3  -6   8    5.64    0.32
   3  -6   8    5.88    0.36
   4  -6   8    0.81    0.16
   5  -6   8    2.63    0.24
   6  -6   8    0.09    0.12
   7  -6   8    0.31    0.14
   9   5  -8    0.43    0.25
  -9  -5   8    0.16    0.24
   8   5  -8    0.41    0.26
  -8  -5   8    0.41    0.26
   7   5  -8    5.78    0.43
   7   5  -8    5.12    0.58
  -7  -5   8    4.90    0.68
  -7  -5   8    5.12    0.67
   6   5  -8    1.19    0.22
   6   5  -8    0.72    0.24
   6   5  -8    1.26    0.30
  -6  -5   8    0.42    0.23
  -6  -5   8    1.16    0.32
   5   5  -8    2.27    0.36
   5   5  -8    2.34    0.31
   5   5  -8    1.96    0.33
  -5  -5   8    2.76    0.45
  -5  -5   8    2.51    0.41
   4   5  -8    1.84    0.32
   4   5  -8    2.60    0.35
   4   5  -8    2.24    0.30
  -4  -5   8    2.04    0.35
  -4  -5   8    2.45    0.38
   3   5  -8    2.49    0.34
   3   5  -8    2.46    0.30
   3   5  -8    2.38    0.33
  -3  -5   8    1.95    0.24
  -3  -5   8    2.92    0.37
  -3  -5   8    2.28    0.33
  -3  -5   8    2.57    0.30
   2   5  -8    8.33    0.49
   2   5  -8    7.71    0.51
   2   5  -8    7.53    0.43
  -2  -5   8    8.33    0.42
  -2  -5   8    7.97    0.47
  -2  -5   8    7.61    0.48
  -2  -5   8    7.38    0.45
   1   5  -8   40.39    1.55
   1   5  -8   43.26    1.48
   1   5  -8   37.83    1.34
   1   5  -8   41.02    1.37
  -1  -5   8   42.16    1.46
  -1  -5   8   41.07    1.40
  -1  -5   8   41.93    1.46
  -1  -5   8   41.67    1.42
   0   5  -8    1.59    0.29
   0   5  -8    2.00    0.15
   0  -5   8    2.40    0.27
   0  -5   8    2.03    0.25
   0  -5   8    2.14    0.23
  -1   5  -8    7.11    0.52
   1  -5   8    7.63    0.37
   1  -5   8    7.00    0.36
   1  -5   8    7.14    0.38
   1  -5   8    7.26    0.39
  -2   5  -8    4.57    0.44
   2  -5   8    4.77    0.26
   2  -5   8    4.85    0.31
   2  -5   8    4.93    0.27
   2  -5   8    4.87    0.30
   3  -5   8    4.23    0.27
   3  -5   8    4.01    0.27
   3  -5   8    4.27    0.37
   4  -5   8    3.78    0.28
   4  -5   8    3.88    0.25
   5  -5   8    7.12    0.35
   6  -5   8    2.47    0.20
   9   4  -8    0.09    0.23
  -9  -4   8    0.58    0.29
   8   4  -8   10.96    0.66
   8   4  -8    9.25    0.71
  -8  -4   8    9.39    0.84
  -8  -4   8    9.92    0.82
   7   4  -8    1.70    0.33
   7   4  -8    2.31    0.32
  -7  -4   8    2.34    0.43
  -7  -4   8    2.66    0.49
   6   4  -8    5.17    0.47
   6   4  -8    5.77    0.48
   6   4  -8    5.86    0.41
  -6  -4   8    5.70    0.55
  -6  -4   8    6.64    0.57
   5   4  -8    9.54    0.59
   5   4  -8    8.49    0.50
   5   4  -8    9.43    0.53
  -5  -4   8    8.41    0.61
  -5  -4   8    9.09    0.63
   4   4  -8    4.05    0.32
   4   4  -8    4.68    0.39
   4   4  -8    5.08    0.37
  -4  -4   8    4.58    0.40
  -4  -4   8    4.25    0.29
  -4  -4   8    4.80    0.42
   3   4  -8    0.02    0.09
   3   4  -8    0.09    0.09
   3   4  -8    0.10    0.11
  -3  -4   8   -0.01    0.10
  -3  -4   8   -0.04    0.06
  -3  -4   8   -0.04    0.08
  -3  -4   8    0.02    0.07
   2   4  -8   14.02    0.60
   2   4  -8   15.30    0.69
   2   4  -8   14.21    0.60
   2   4  -8   13.57    0.65
  -2  -4   8   14.09    0.63
  -2  -4   8   13.96    0.64
  -2  -4   8   14.25    0.67
  -2  -4   8   14.10    0.59
  -2  -4   8   14.07    0.63
   1   4  -8   10.20    0.50
   1   4  -8   10.65    0.56
   1   4  -8   10.23    0.45
   1   4  -8    9.96    0.44
  -1  -4   8    9.63    0.49
  -1  -4   8   10.57    0.45
  -1  -4   8   10.11    0.46
  -1  -4   8   10.67    0.49
   0   4  -8    0.06    0.10
   0  -4   8    0.03    0.05
   0  -4   8    0.01    0.05
   0  -4   8    0.05    0.07
   0  -4   8    0.05    0.06
  -1   4  -8   28.39    1.16
   1  -4   8   27.17    0.97
   1  -4   8   26.82    0.95
   1  -4   8   26.36    0.95
   1  -4   8   30.13    0.93
   2  -4   8   60.16    1.80
   2  -4   8   54.03    1.79
   3  -4   8    2.23    0.26
   3  -4   8    2.02    0.17
   3  -4   8    1.97    0.17
   3  -4   8    1.93    0.18
   4  -4   8   13.96    0.50
   4  -4   8   12.55    0.55
   4  -4   8   14.10    0.58
   5  -4   8    0.37    0.12
   6  -4   8    1.91    0.28
  10   3  -8    0.29    0.27
 -10  -3   8    0.28    0.26
   9   3  -8    0.71    0.27
  -9  -3   8    1.03    0.35
   8   3  -8    1.54    0.32
   8   3  -8    1.60    0.29
  -8  -3   8    1.24    0.37
  -8  -3   8    1.39    0.37
   7   3  -8    8.61    0.61
   7   3  -8    8.96    0.55
  -7  -3   8   10.41    0.77
  -7  -3   8   10.14    0.74
   6   3  -8    9.08    0.54
   6   3  -8   12.88    0.67
  -6  -3   8   10.40    0.71
  -6  -3   8   10.03    0.72
   5   3  -8    0.82    0.20
   5   3  -8    1.12    0.19
   5   3  -8    0.87    0.18
  -5  -3   8    0.98    0.25
  -5  -3   8    1.08    0.26
   4   3  -8    1.97    0.27
   4   3  -8    1.95    0.22
   4   3  -8    1.68    0.22
  -4  -3   8    2.13    0.33
  -4  -3   8    2.08    0.24
  -4  -3   8    1.85    0.17
  -4  -3   8    2.71    0.36
   3   3  -8   17.19    0.74
   3   3  -8   15.84    0.68
   3   3  -8   16.18    0.67
  -3  -3   8   16.32    0.69
  -3  -3   8   16.81    0.78
  -3  -3   8   16.79    0.76
  -3  -3   8   17.66    0.64
   2   3  -8   30.91    1.08
   2   3  -8   30.15    1.09
   2   3  -8   31.86    1.14
   2   3  -8   31.71    1.13
  -2  -3   8   31.80    1.10
  -2  -3   8   31.04    1.16
  -2  -3   8   31.08    1.12
  -2  -3   8   30.48    1.05
   1   3  -8   14.05    0.62
   1   3  -8   13.22    0.53
   1   3  -8   13.25    0.50
   1   3  -8   13.94    0.58
  -1  -3   8   12.70    0.54
  -1  -3   8   12.66    0.57
  -1  -3   8   12.90    0.52
  -1  -3   8   13.77    0.56
  -1  -3   8   13.35    0.51
  -1  -3   8   12.54    0.55
   0   3  -8   57.91    1.94
   0   3  -8   57.69    1.75
   0  -3   8   56.71    1.81
   0  -3   8   57.21    1.82
   0  -3   8   58.89    1.77
   0  -3   8   56.69    1.82
  -1   3  -8   28.88    1.12
   1  -3   8   29.74    0.97
   1  -3   8   26.91    0.93
   1  -3   8   27.31    0.94
   1  -3   8   28.74    0.90
   2  -3   8   -0.03    0.04
   2  -3   8   -0.02    0.04
   2  -3   8   -0.01    0.05
   3  -3   8   35.60    1.17
   3  -3   8   37.63    1.15
   3  -3   8   37.88    1.22
   3  -3   8   37.37    1.28
   3  -3   8   36.48    1.22
  -4   3  -8    0.18    0.15
   4  -3   8    0.32    0.19
   4  -3   8    0.31    0.15
   5  -3   8    2.09    0.36
   5  -3   8    2.62    0.51
   6  -3   8   10.47    0.77
   8  -3   8    2.19    0.48
  10   2  -8    0.44    0.25
 -10  -2   8    0.98    0.36
   9   2  -8    0.59    0.24
  -9  -2   8    0.12    0.20
   8   2  -8    1.81    0.30
   8   2  -8    1.10    0.28
  -8  -2   8    1.13    0.32
  -8  -2   8    1.29    0.37
   7   2  -8    4.97    0.43
   7   2  -8    5.09    0.39
  -7  -2   8    4.50    0.55
  -7  -2   8    4.72    0.61
   6   2  -8    3.02    0.33
   6   2  -8    2.26    0.32
  -6  -2   8    3.02    0.45
  -6  -2   8    2.55    0.40
   5   2  -8    0.07    0.09
   5   2  -8    0.11    0.09
   5   2  -8    0.07    0.10
  -5  -2   8    0.09    0.13
  -5  -2   8    0.13    0.13
   4   2  -8    0.55    0.11
   4   2  -8    0.53    0.13
   4   2  -8    0.38    0.13
  -4  -2   8    0.41    0.15
  -4  -2   8    0.32    0.14
   3   2  -8    1.55    0.16
   3   2  -8    1.66    0.20
   3   2  -8    1.40    0.20
   3   2  -8    1.38    0.15
  -3  -2   8    1.86    0.26
  -3  -2   8    1.46    0.14
  -3  -2   8    1.54    0.18
  -3  -2   8    1.53    0.23
   2   2  -8   14.23    0.56
   2   2  -8   13.95    0.59
   2   2  -8   13.83    0.59
   2   2  -8   13.14    0.55
   2   2  -8   13.45    0.52
  -2  -2   8   14.03    0.59
  -2  -2   8   14.42    0.52
  -2  -2   8   13.74    0.61
  -2  -2   8   14.19    0.57
   1   2  -8   24.86    0.82
   1   2  -8   24.94    0.89
   1   2  -8   23.52    0.83
   1   2  -8   24.62    0.86
  -1  -2   8   24.97    0.85
  -1  -2   8   23.60    0.80
  -1  -2   8   22.86    0.81
  -1  -2   8   23.51    0.86
  -1  -2   8   23.63    0.84
   0   2  -8   -0.01    0.07
   0   2  -8   -0.09    0.03
   0  -2   8   -0.01    0.04
   0  -2   8   -0.04    0.04
   0  -2   8    0.06    0.05
   0  -2   8   -0.04    0.05
   1  -2   8    5.08    0.24
   1  -2   8    5.27    0.27
   2  -2   8   27.55    0.90
   2  -2   8   24.71    0.83
   2  -2   8   26.03    0.82
   3  -2   8    1.43    0.19
  -4   2  -8    0.30    0.17
   4  -2   8    0.44    0.19
   4  -2   8    0.30    0.15
   5  -2   8   18.77    1.12
   5  -2   8   20.30    1.05
   6  -2   8    1.94    0.42
   7  -2   8    0.30    0.24
   8  -2   8    0.16    0.20
  10   1  -8    0.55    0.22
 -10  -1   8    0.35    0.28
   9   1  -8    0.44    0.22
  -9  -1   8    0.33    0.23
   8   1  -8    0.28    0.17
   8   1  -8    0.17    0.15
  -8  -1   8   -0.01    0.15
   7   1  -8    8.66    0.50
   7   1  -8    8.78    0.55
  -7  -1   8    9.17    0.66
   6   1  -8   11.14    0.55
   6   1  -8   11.34    0.60
  -6  -1   8   10.55    0.71
  -6  -1   8   10.74    0.68
   5   1  -8   10.51    0.50
   5   1  -8    9.94    0.44
   5   1  -8   10.26    0.54
  -5  -1   8   12.21    0.66
  -5  -1   8   11.01    0.66
   4   1  -8    2.64    0.18
   4   1  -8    2.65    0.21
   4   1  -8    2.42    0.27
  -4  -1   8    2.63    0.32
  -4  -1   8    2.06    0.31
   3   1  -8   18.03    0.63
   3   1  -8   18.37    0.72
   3   1  -8   17.59    0.69
  -3  -1   8   18.35    0.77
  -3  -1   8   17.78    0.78
  -3  -1   8   18.64    0.62
   2   1  -8   36.65    1.16
   2   1  -8   38.35    1.24
   2   1  -8   36.84    1.28
   2   1  -8   37.15    1.22
  -2  -1   8   36.10    1.22
  -2  -1   8   37.95    1.17
  -2  -1   8   35.57    1.26
   1   1  -8   59.11    1.85
   1   1  -8   59.21    1.87
   1   1  -8   62.13    1.87
   1   1  -8   59.77    1.81
  -1  -1   8   58.00    1.81
  -1  -1   8   60.00    1.90
  -1  -1   8   60.90    1.87
  -1  -1   8   61.63    1.87
   0   1  -8   17.21    0.57
   0   1  -8   18.61    0.61
   0  -1   8   18.17    0.63
   0  -1   8   18.33    0.62
   0  -1   8   18.44    0.65
   0  -1   8   17.05    0.58
   1  -1   8   74.86    2.25
   1  -1   8   75.05    2.25
   1  -1   8   75.54    2.29
  -2   1  -8    3.75    0.21
   2  -1   8    4.07    0.21
   2  -1   8    3.60    0.15
  -3   1  -8   11.86    0.52
   3  -1   8   11.97    0.52
  -4   1  -8    0.62    0.16
  -5   1  -8   10.51    0.59
  -6   1  -8   13.32    0.74
   6  -1   8   12.19    0.78
  -7   1  -8    0.20    0.17
   7  -1   8    0.27    0.20
  -8   1  -8    3.02    0.48
   8  -1   8    2.88    0.52
  10   0  -8    0.32    0.24
 -10   0   8    0.60    0.30
   9   0  -8    3.65    0.45
  -9   0   8    4.04    0.58
   8   0  -8    0.22    0.13
   8   0  -8    0.39    0.17
  -8   0   8    0.03    0.16
   7   0  -8    8.33    0.47
   7   0  -8    8.21    0.51
  -7   0   8    8.52    0.63
   6   0  -8    3.93    0.29
   6   0  -8    3.86    0.32
  -6   0   8    4.62    0.42
   5   0  -8   13.46    0.52
   5   0  -8   13.61    0.58
   5   0  -8   13.86    0.62
  -5   0   8   13.93    0.71
   4   0  -8    4.44    0.26
   4   0  -8    3.89    0.22
   4   0  -8    4.35    0.28
  -4   0   8    4.45    0.34
   3   0  -8    0.35    0.10
   3   0  -8    0.26    0.07
   3   0  -8    0.18    0.07
  -3   0   8    0.31    0.11
   2   0  -8    3.40    0.18
   2   0  -8    3.72    0.22
   2   0  -8    3.03    0.24
   2   0  -8    3.70    0.21
  -2   0   8    3.60    0.24
  -2   0   8    3.57    0.17
   1   0  -8  116.35    3.52
   1   0  -8  118.59    3.53
   1   0  -8  115.70    3.47
   1   0  -8  121.66    3.53
  -1   0   8  119.12    3.52
  -1   0   8  119.01    3.54
  -1   0   8  121.52    3.55
  -1   0   8  115.09    3.48
   0   0  -8  484.35   13.94
   0   0  -8  444.61   14.05
   0   0  -8  454.08   14.58
   0   0  -8  481.90   13.78
   0   0   8  449.39   14.67
   0   0   8  463.19   14.08
   0   0   8  482.13   13.77
   0   0   8  520.33   13.86
   0   0   8  502.86   13.85
  -1   0  -8   17.85    0.59
   1   0   8   17.93    0.58
   1   0   8   16.99    0.55
   1   0   8   15.94    0.58
  -2   0  -8  114.67    3.51
   2   0   8  118.38    3.48
   2   0   8  115.25    3.39
   2   0   8  117.01    3.40
  -3   0  -8  130.31    3.91
   3   0   8  124.70    4.00
   3   0   8  126.81    3.88
  -4   0  -8   65.86    2.22
   4   0   8   65.75    2.29
  -5   0  -8    0.14    0.12
   5   0   8    0.27    0.15
  -6   0  -8   30.27    1.32
   6   0   8   30.80    1.37
  -7   0  -8    6.56    0.56
   7   0   8    6.68    0.59
  -8   0  -8    2.22    0.44
   8   0   8    3.60    0.56
  -9   0  -8    2.85    0.52
  10  -1  -8    0.61    0.23
 -10   1   8    0.40    0.26
   9  -1  -8    0.33    0.19
  -9   1   8    0.24    0.22
   8  -1  -8    1.34    0.27
  -8   1   8    1.59    0.35
   7  -1  -8    8.29    0.49
  -7   1   8    8.65    0.62
   6  -1  -8   11.44    0.55
  -6   1   8   10.69    0.65
   5  -1  -8    0.52    0.13
  -5   1   8    0.74    0.18
   4  -1  -8   26.81    0.91
   4  -1  -8   25.40    0.93
   4  -1  -8   25.86    0.85
  -4   1   8   26.36    1.03
   3  -1  -8   37.75    1.19
   3  -1  -8   38.22    1.25
   3  -1  -8   36.76    1.25
  -3   1   8   39.92    1.32
   2  -1  -8    2.59    0.18
   2  -1  -8    3.03    0.19
   2  -1  -8    2.89    0.16
   2  -1  -8    2.62    0.22
  -2   1   8    2.81    0.20
   1  -1  -8   99.30    2.95
   1  -1  -8   94.61    3.01
   1  -1  -8   96.24    2.98
   1  -1  -8  103.93    3.01
  -1   1   8  103.66    3.04
  -1   1   8  102.72    2.95
  -1   1   8   96.67    2.99
  -1   1   8  102.47    2.99
  -1   1   8  100.28    3.01
   0  -1  -8  142.23    4.22
   0  -1  -8  143.62    4.19
   0  -1  -8  142.13    4.21
   0  -1  -8  143.54    4.17
   0   1   8  142.94    4.21
   0   1   8  144.42    4.22
   0   1   8  145.09    4.21
   0   1   8  142.32    4.23
   0   1   8  140.65    4.27
   0   1   8  139.66    4.17
  -1  -1  -8   56.89    1.76
  -1  -1  -8   60.29    1.84
   1   1   8   60.50    1.76
   1   1   8   56.67    1.80
   1   1   8   61.28    1.82
   1   1   8   58.10    1.79
   1   1   8   57.88    1.91
  -2  -1  -8   75.76    2.40
   2   1   8   76.85    2.31
   2   1   8   78.47    2.38
   2   1   8   75.55    2.48
  -3  -1  -8   51.20    1.73
   3   1   8   50.01    1.52
   3   1   8   49.13    1.78
   3   1   8   51.26    1.55
   3   1   8   51.80    1.69
  -4  -1  -8    0.00    0.07
   4   1   8   -0.13    0.08
   4   1   8    0.09    0.04
  -5  -1  -8    5.52    0.44
   5   1   8    5.63    0.46
  -6  -1  -8    0.65    0.23
   6   1   8    0.35    0.18
  -7  -1  -8    1.83    0.39
   7   1   8    2.73    0.47
  -8  -1  -8    9.21    0.74
   8   1   8    9.10    0.73
  -9  -1  -8    0.08    0.20
   9   1   8    0.18    0.36
   9  -2  -8    0.12    0.16
   8  -2  -8    0.55    0.18
  -8   2   8    0.55    0.24
   7  -2  -8    0.09    0.11
  -7   2   8    0.17    0.14
   6  -2  -8   -0.05    0.15
   6  -2  -8    0.02    0.09
  -6   2   8    0.04    0.12
   5  -2  -8    1.41    0.28
   5  -2  -8    1.78    0.21
  -5   2   8    1.12    0.21
   4  -2  -8    0.05    0.11
   4  -2  -8    0.33    0.10
  -4   2   8    0.39    0.12
   3  -2  -8    3.56    0.19
   3  -2  -8    3.57    0.22
   3  -2  -8    3.68    0.29
   3  -2  -8    3.61    0.22
  -3   2   8    3.37    0.24
   2  -2  -8   12.00    0.48
   2  -2  -8   11.70    0.44
   2  -2  -8   13.01    0.50
   2  -2  -8   11.91    0.54
  -2   2   8   13.58    0.50
   1  -2  -8    1.45    0.12
   1  -2  -8    1.58    0.18
   1  -2  -8    1.77    0.15
   1  -2  -8    1.49    0.13
  -1   2   8    1.64    0.14
  -1   2   8    1.61    0.11
  -1   2   8    1.61    0.14
  -1   2   8    1.58    0.16
  -1   2   8    1.62    0.13
   0  -2  -8    9.82    0.37
   0  -2  -8    9.73    0.37
   0  -2  -8    9.42    0.42
   0  -2  -8    9.34    0.39
   0   2   8    9.18    0.38
   0   2   8    9.38    0.37
   0   2   8    9.26    0.40
   0   2   8    9.62    0.36
   0   2   8    9.47    0.43
   0   2   8    9.35    0.41
  -1  -2  -8   15.50    0.54
  -1  -2  -8   15.33    0.53
  -1  -2  -8   15.32    0.55
  -1  -2  -8   15.09    0.61
   1   2   8   15.66    0.60
   1   2   8   15.33    0.53
   1   2   8   14.71    0.63
   1   2   8   15.02    0.58
   1   2   8   14.49    0.55
  -2  -2  -8    3.16    0.24
   2   2   8    3.34    0.19
   2   2   8    3.02    0.26
   2   2   8    3.03    0.20
   2   2   8    3.44    0.20
   2   2   8    3.48    0.25
  -3  -2  -8   17.79    0.78
   3   2   8   17.70    0.80
   3   2   8   17.15    0.64
  -4  -2  -8   80.52    2.73
   4   2   8   81.71    2.75
   4   2   8   79.43    2.44
   4   2   8   83.88    2.50
  -5  -2  -8    0.33    0.16
   5   2   8    0.36    0.17
   5   2   8    0.35    0.08
   5   2   8    0.34    0.09
  -6  -2  -8    1.47    0.32
   6   2   8    1.49    0.31
   6   2   8    1.82    0.20
  -7  -2  -8    0.42    0.22
   7   2   8    0.68    0.15
   7   2   8    0.65    0.25
  -8  -2  -8    3.35    0.57
   8   2   8    3.43    0.32
   8   2   8    4.24    0.60
  -9  -2  -8    0.29    0.25
   9   2   8    1.27    0.39
   9   2   8    0.93    0.21
  10   2   8    3.75    0.42
   9  -3  -8    0.09    0.15
   8  -3  -8    1.51    0.26
   7  -3  -8    0.17    0.12
   7  -3  -8    0.38    0.18
   6  -3  -8    2.87    0.44
   6  -3  -8    3.06    0.31
  -6   3   8    3.58    0.39
   5  -3  -8    2.27    0.36
   5  -3  -8    2.69    0.24
  -5   3   8    2.87    0.31
   4  -3  -8    1.79    0.19
   4  -3  -8    1.36    0.25
   4  -3  -8    1.42    0.18
  -4   3   8    1.88    0.22
   3  -3  -8    0.95    0.19
   3  -3  -8    1.05    0.15
   3  -3  -8    1.37    0.12
   3  -3  -8    1.08    0.15
  -3   3   8    1.56    0.18
   2  -3  -8    1.40    0.20
   2  -3  -8    1.82    0.18
   2  -3  -8    1.42    0.17
   2  -3  -8    1.58    0.13
  -2   3   8    1.58    0.15
  -2   3   8    1.47    0.13
   1  -3  -8   18.64    0.75
   1  -3  -8   19.25    0.66
   1  -3  -8   19.18    0.71
   1  -3  -8   19.56    0.69
  -1   3   8   19.38    0.64
  -1   3   8   19.57    0.73
  -1   3   8   19.64    0.65
  -1   3   8   19.72    0.73
   0  -3  -8   11.67    0.46
   0  -3  -8   11.79    0.46
   0  -3  -8   12.25    0.49
   0  -3  -8   11.89    0.54
   0   3   8   10.93    0.50
   0   3   8   12.63    0.44
   0   3   8   11.98    0.53
   0   3   8   11.46    0.44
  -1  -3  -8    0.26    0.12
  -1  -3  -8    0.06    0.06
  -1  -3  -8   -0.01    0.05
   1   3   8    0.03    0.07
   1   3   8    0.02    0.05
   1   3   8    0.07    0.07
   1   3   8    0.03    0.05
  -2  -3  -8   16.92    0.73
  -2  -3  -8   16.74    0.61
   2   3   8   16.44    0.75
   2   3   8   17.36    0.68
   2   3   8   17.07    0.63
   2   3   8   17.11    0.62
  -3  -3  -8    2.71    0.34
   3   3   8    2.85    0.20
   3   3   8    2.46    0.20
   3   3   8    2.94    0.23
   3   3   8    2.88    0.29
  -4  -3  -8    4.33    0.38
   4   3   8    3.19    0.23
   4   3   8    3.80    0.23
   4   3   8    3.26    0.34
   4   3   8    3.03    0.25
  -5  -3  -8    0.37    0.17
   5   3   8    0.12    0.09
   5   3   8    0.36    0.18
  -6  -3  -8    2.13    0.41
   6   3   8    2.25    0.39
   6   3   8    2.05    0.26
  -7  -3  -8    0.88    0.30
   7   3   8    0.63    0.18
   7   3   8    1.18    0.32
  -8  -3  -8    9.51    0.80
   8   3   8    9.91    0.78
   8   3   8    8.54    0.55
   9   3   8    0.05    0.15
   9   3   8    0.50    0.29
  10   3   8    1.28    0.30
   9  -4  -8    2.90    0.35
   8  -4  -8    0.66    0.18
   7  -4  -8    1.52    0.24
   7  -4  -8    2.23    0.38
   6  -4  -8    0.89    0.24
   6  -4  -8    0.66    0.17
   5  -4  -8   27.16    0.99
   5  -4  -8   27.35    1.16
   4  -4  -8   31.07    1.07
   4  -4  -8   27.75    1.06
   4  -4  -8   32.01    1.22
  -4   4   8   29.99    1.13
   3  -4  -8    0.70    0.14
   3  -4  -8    0.97    0.14
   3  -4  -8    0.77    0.15
   3  -4  -8    0.76    0.19
  -3   4   8    0.95    0.13
  -3   4   8    0.92    0.17
   2  -4  -8   65.98    2.01
   2  -4  -8   60.46    1.95
   2  -4  -8   64.43    2.04
   2  -4  -8   63.88    2.09
  -2   4   8   64.24    2.05
  -2   4   8   62.98    1.92
   1  -4  -8    0.49    0.11
   1  -4  -8    0.79    0.14
   1  -4  -8    0.83    0.18
   1  -4  -8    0.51    0.10
  -1   4   8    0.70    0.15
  -1   4   8    0.58    0.09
   0  -4  -8    7.19    0.36
   0  -4  -8    8.15    0.46
   0  -4  -8    8.31    0.39
   0   4   8    8.59    0.43
   0   4   8    7.27    0.34
   0   4   8    6.55    0.40
  -1  -4  -8    0.25    0.09
  -1  -4  -8    0.58    0.18
  -1  -4  -8    0.25    0.09
   1   4   8    0.19    0.10
   1   4   8    0.21    0.12
   1   4   8    0.38    0.12
  -2  -4  -8    3.39    0.23
  -2  -4  -8    3.65    0.32
  -2  -4  -8    3.48    0.24
   2   4   8    3.59    0.28
   2   4   8    3.02    0.30
   2   4   8    3.55    0.26
  -3  -4  -8   96.78    3.21
  -3  -4  -8   94.70    2.96
   3   4   8   99.76    3.01
   3   4   8   96.40    3.19
   3   4   8   98.56    3.00
   3   4   8   97.55    3.09
   3   4   8  100.32    3.01
  -4  -4  -8    0.25    0.13
   4   4   8    0.17    0.08
   4   4   8    0.21    0.09
   4   4   8    0.11    0.11
   4   4   8    0.03    0.08
   4   4   8    0.24    0.15
  -5  -4  -8    3.91    0.52
   5   4   8    3.59    0.38
   5   4   8    3.88    0.29
   5   4   8    3.89    0.33
  -6  -4  -8    4.77    0.60
   6   4   8    4.36    0.46
   6   4   8    3.97    0.37
   6   4   8    4.89    0.33
  -7  -4  -8    7.45    0.68
   7   4   8    7.44    0.52
   7   4   8    7.83    0.44
   7   4   8    8.18    0.68
  -8  -4  -8    3.31    0.60
   8   4   8    3.26    0.29
   8   4   8    3.30    0.41
   8   4   8    3.67    0.62
   9   4   8    0.51    0.34
   9   4   8    0.24    0.20
  10   4   8   -0.09    0.19
   8  -5  -8   -0.06    0.15
   7  -5  -8    0.90    0.20
   6  -5  -8    2.22    0.35
   6  -5  -8    2.03    0.27
   5  -5  -8    3.40    0.31
   5  -5  -8    4.16    0.39
   5  -5  -8    3.46    0.29
   4  -5  -8    6.37    0.47
   4  -5  -8    6.09    0.37
   4  -5  -8    6.38    0.39
  -4   5   8    5.27    0.41
   3  -5  -8    1.23    0.21
   3  -5  -8    1.40    0.26
   3  -5  -8    1.05    0.17
  -3   5   8    1.07    0.21
   2  -5  -8    0.44    0.17
   2  -5  -8    0.58    0.15
   2  -5  -8    0.58    0.14
   2  -5  -8    0.39    0.13
  -2   5   8    0.88    0.18
   1  -5  -8   15.85    0.64
   1  -5  -8   16.18    0.68
   1  -5  -8   15.74    0.75
  -1   5   8   16.12    0.72
   0  -5  -8    0.18    0.16
   0  -5  -8    0.19    0.10
   0  -5  -8    0.22    0.10
   0   5   8    0.30    0.10
   0   5   8    0.41    0.14
   0   5   8    0.04    0.08
  -1  -5  -8    0.17    0.10
  -1  -5  -8    0.14    0.15
  -1  -5  -8    0.09    0.08
   1   5   8    0.16    0.11
   1   5   8    0.05    0.08
   1   5   8    0.13    0.11
  -2  -5  -8   12.70    0.57
  -2  -5  -8   12.87    0.56
  -2  -5  -8   13.32    0.69
   2   5   8   12.85    0.64
   2   5   8   13.46    0.57
   2   5   8   12.46    0.68
  -3  -5  -8    0.21    0.09
  -3  -5  -8    0.13    0.12
  -3  -5  -8    0.32    0.10
   3   5   8    1.01    0.18
   3   5   8    0.20    0.13
  -4  -5  -8   21.35    1.06
   4   5   8   20.86    0.86
   4   5   8   21.59    1.02
   4   5   8   23.04    0.96
  -5  -5  -8    4.19    0.54
   5   5   8    4.66    0.36
   5   5   8    4.65    0.46
   5   5   8    4.13    0.38
  -6  -5  -8    0.12    0.17
   6   5   8    0.07    0.16
   6   5   8    0.14    0.13
   6   5   8    0.29    0.14
  -7  -5  -8    0.20    0.20
   7   5   8    0.09    0.15
   7   5   8    0.48    0.15
   7   5   8    0.30    0.22
  -8  -5  -8    0.01    0.20
   8   5   8    0.52    0.29
   8   5   8    0.25    0.12
   8   5   8    0.61    0.23
   9   5   8    0.21    0.21
   9   5   8   -0.06    0.23
  10   5   8    0.12    0.22
   7  -6  -8    0.05    0.15
   6  -6  -8    5.03    0.39
   5  -6  -8    0.31    0.15
   5  -6  -8   -0.07    0.11
   5  -6  -8    0.11    0.11
   4  -6  -8    5.56    0.45
   4  -6  -8    5.72    0.40
   4  -6  -8    5.68    0.37
  -4   6   8    4.97    0.43
   3  -6  -8   13.25    0.61
   3  -6  -8   13.23    0.65
   3  -6  -8   13.94    0.72
  -3   6   8   14.44    0.73
   2  -6  -8    0.50    0.22
   2  -6  -8    0.71    0.16
   2  -6  -8    0.96    0.20
  -2   6   8    0.37    0.17
   1  -6  -8    3.58    0.29
   1  -6  -8    3.47    0.43
   1  -6  -8    3.21    0.29
  -1   6   8    3.24    0.32
   0  -6  -8    0.01    0.08
   0  -6  -8    0.65    0.24
   0  -6  -8    0.21    0.11
   0   6   8    0.27    0.13
   0   6   8    0.26    0.10
  -1  -6  -8    2.04    0.34
  -1  -6  -8    1.78    0.24
  -1  -6  -8    2.01    0.28
   1   6   8    1.83    0.28
   1   6   8    2.31    0.24
   1   6   8    2.53    0.36
  -2  -6  -8    2.02    0.32
  -2  -6  -8    1.66    0.22
  -2  -6  -8    1.67    0.23
   2   6   8    1.84    0.28
   2   6   8    1.43    0.30
   2   6   8    2.04    0.25
  -3  -6  -8   48.68    1.87
  -3  -6  -8   49.91    1.65
   3   6   8   48.39    1.67
   3   6   8   45.20    1.82
   3   6   8   48.60    1.78
   4   6   8    1.07    0.22
  -5  -6  -8    1.07    0.30
   5   6   8    1.40    0.34
   5   6   8    1.07    0.25
   5   6   8    1.53    0.26
  -6  -6  -8    1.98    0.44
   6   6   8    3.22    0.37
   6   6   8    2.20    0.35
   6   6   8    2.89    0.46
  -7  -6  -8    7.22    0.73
   7   6   8    7.68    0.61
   7   6   8    8.41    0.53
   7   6   8    6.46    0.66
   8   6   8    0.96    0.39
   8   6   8    0.80    0.26
   9   6   8   -0.22    0.18
   9   6   8    0.70    0.36
   7  -7  -8   -0.08    0.16
   6  -7  -8    0.41    0.19
   5  -7  -8    2.07    0.34
   5  -7  -8    1.94    0.28
   4  -7  -8    0.06    0.13
   4  -7  -8    0.12    0.15
   4  -7  -8   -0.01    0.12
  -4   7   8    0.04    0.14
   3  -7  -8    2.48    0.31
   3  -7  -8    2.19    0.31
   3  -7  -8    2.27    0.36
  -3   7   8    2.29    0.37
   2  -7  -8    0.50    0.23
   2  -7  -8    0.36    0.16
   2  -7  -8    0.24    0.14
  -2   7   8    0.21    0.17
   1  -7  -8    0.44    0.23
   1  -7  -8    0.33    0.15
   1  -7  -8    0.10    0.13
  -1   7   8    0.26    0.17
   0  -7  -8    0.14    0.21
   0  -7  -8    0.09    0.12
   0  -7  -8    0.15    0.14
   0   7   8    0.08    0.14
  -1  -7  -8    6.41    0.44
  -1  -7  -8    7.04    0.45
  -1  -7  -8    6.57    0.55
   1   7   8    7.00    0.53
  -2  -7  -8    5.22    0.48
  -2  -7  -8    5.04    0.38
  -2  -7  -8    4.86    0.37
   2   7   8    4.38    0.46
   2   7   8    4.66    0.45
   2   7   8    5.14    0.38
  -3  -7  -8    1.72    0.35
   3   7   8    1.57    0.26
   3   7   8    1.62    0.30
   3   7   8    1.56    0.33
  -4  -7  -8    1.32    0.32
   4   7   8    2.28    0.36
   4   7   8    1.81    0.30
   4   7   8    1.35    0.34
  -5  -7  -8    1.32    0.36
   5   7   8    1.73    0.38
   5   7   8    1.29    0.27
   5   7   8    1.04    0.26
  -6  -7  -8    1.48    0.41
   6   7   8    1.54    0.34
   6   7   8    1.40    0.39
   6   7   8    1.41    0.28
   7   7   8    4.44    0.47
   7   7   8    2.85    0.54
   7   7   8    4.03    0.53
   8   7   8    0.56    0.28
   8   7   8    1.20    0.43
   9   7   8    0.21    0.32
   9   7   8    0.09    0.25
   6  -8  -8   -0.02    0.18
   5  -8  -8    0.48    0.21
   4  -8  -8   -0.03    0.19
   4  -8  -8   -0.12    0.14
   3  -8  -8    3.36    0.47
   3  -8  -8    3.93    0.45
   3  -8  -8    4.35    0.42
  -3   8   8    4.00    0.53
   2  -8  -8   -0.02    0.15
   2  -8  -8    0.00    0.20
   2  -8  -8   -0.05    0.13
  -2   8   8    0.11    0.15
   1  -8  -8    2.19    0.31
   1  -8  -8    1.57    0.38
   1  -8  -8    1.91    0.31
  -1   8   8    1.82    0.35
   0  -8  -8    0.06    0.23
   0  -8  -8    0.49    0.18
   0  -8  -8    0.39    0.18
   0   8   8    0.58    0.24
  -1  -8  -8    3.05    0.36
  -1  -8  -8    2.94    0.46
  -1  -8  -8    2.83    0.37
   1   8   8    2.37    0.40
  -2  -8  -8    0.94    0.24
  -2  -8  -8    0.73    0.27
   2   8   8    0.89    0.29
  -3  -8  -8   12.41    0.86
   3   8   8   15.27    0.91
  -4  -8  -8    3.86    0.59
   4   8   8    3.17    0.48
   4   8   8    4.83    0.49
   4   8   8    3.39    0.51
  -5  -8  -8   -0.04    0.17
   5   8   8    0.14    0.16
   5   8   8    0.61    0.30
   5   8   8    0.45    0.23
   6   8   8    1.95    0.33
   6   8   8    1.47    0.42
   6   8   8    1.86    0.39
   7   8   8    2.86    0.60
   7   8   8    1.11    0.34
   8   8   8    2.14    0.44
   8   8   8    2.63    0.61
   4  -9  -8    4.03    0.47
   3  -9  -8   -0.05    0.17
  -3   9   8    0.14    0.21
   2  -9  -8    0.39    0.31
   2  -9  -8    1.25    0.29
  -2   9   8    0.87    0.29
   1  -9  -8   -0.07    0.14
   1  -9  -8   -0.02    0.25
   1  -9  -8    0.29    0.17
  -1   9   8    0.56    0.25
   0  -9  -8    0.71    0.32
   0  -9  -8    1.22    0.26
   0  -9  -8    1.05    0.27
   0   9   8    1.54    0.37
  -1  -9  -8    0.20    0.16
  -1  -9  -8   -0.05    0.18
   1   9   8    0.15    0.19
  -2  -9  -8    0.30    0.23
   2   9   8    0.33    0.21
  -3  -9  -8   12.60    0.88
   3   9   8   10.94    0.80
  -4  -9  -8    0.34    0.27
   4   9   8    2.64    0.50
   5   9   8    2.35    0.49
   6   9   8    0.51    0.34
   7   9   8    4.21    0.82
   7   9   8    3.02    0.57
   3 -10  -8    0.67    0.26
  -3  10   8    0.66    0.29
   2 -10  -8   -0.04    0.17
  -2  10   8    0.05    0.19
   1 -10  -8    3.01    0.42
  -1  10   8    1.80    0.41
   0 -10  -8    0.24    0.20
   0 -10  -8    0.01    0.17
   0  10   8    0.32    0.24
   1  10   8    0.57    0.27
   2  10   8    0.63    0.26
   3  10   8    0.32    0.23
   4  10   8    0.78    0.33
   5  10   8    0.59    0.34
   6  10   8    0.67    0.34
   0  11   8    0.29    0.22
   1  11   8    0.32    0.24
   2  11   8    0.93    0.33
   3  11   8   -0.10    0.17
   3  10  -9    0.35    0.34
   2  10  -9   -0.03    0.22
   1  10  -9    1.23    0.43
   0  10  -9    0.97    0.39
   0 -10   9    1.24    0.32
  -1  10  -9    0.24    0.26
   1 -10   9    0.00    0.16
   6   9  -9    0.59    0.31
  -6  -9   9    0.70    0.31
   5   9  -9    0.29    0.26
   4   9  -9    3.91    0.62
   3   9  -9    2.27    0.48
   2   9  -9    0.29    0.25
   1   9  -9    0.05    0.21
  -1  -9   9    0.19    0.15
  -1  -9   9    0.07    0.15
   0   9  -9    2.20    0.50
   0  -9   9    2.80    0.41
   0  -9   9    2.56    0.42
  -1   9  -9    0.57    0.31
   1  -9   9    0.78    0.25
  -2   9  -9    1.92    0.50
   2  -9   9    2.49    0.41
   3  -9   9    2.13    0.36
   4  -9   9    0.26    0.20
  -7  -8   9    3.27    0.61
   6   8  -9    0.23    0.31
  -6  -8   9    0.26    0.23
   5   8  -9    3.29    0.55
  -5  -8   9    4.48    0.61
   4   8  -9    1.22    0.34
  -4  -8   9    0.95    0.29
   3   8  -9    2.71    0.48
  -3  -8   9    3.40    0.48
   2   8  -9    2.48    0.47
  -2  -8   9    3.20    0.40
  -2  -8   9    2.61    0.37
   1   8  -9    0.57    0.27
  -1  -8   9    0.39    0.18
  -1  -8   9    0.38    0.16
   0   8  -9    0.00    0.18
   0  -8   9    0.21    0.15
   0  -8   9   -0.02    0.10
  -1   8  -9    0.10    0.19
   1  -8   9    0.24    0.15
   1  -8   9   -0.01    0.10
  -2   8  -9    0.29    0.24
   2  -8   9    0.35    0.14
   2  -8   9    0.13    0.15
   3  -8   9    1.86    0.30
   4  -8   9    0.21    0.15
   5  -8   9    1.48    0.28
   8   7  -9    1.15    0.39
  -8  -7   9    0.65    0.34
   7   7  -9    0.11    0.24
  -7  -7   9    0.45    0.34
  -7  -7   9    0.31    0.24
   6   7  -9    0.71    0.29
  -6  -7   9    0.66    0.28
   5   7  -9   -0.11    0.17
  -5  -7   9    0.21    0.19
   4   7  -9   12.10    0.81
  -4  -7   9   12.59    0.80
   3   7  -9    8.55    0.68
  -3  -7   9    8.64    0.61
  -3  -7   9    8.81    0.61
   2   7  -9    0.51    0.22
  -2  -7   9    0.13    0.12
  -2  -7   9    0.06    0.09
  -2  -7   9    0.30    0.16
   1   7  -9    3.17    0.48
  -1  -7   9    3.02    0.34
  -1  -7   9    3.95    0.35
  -1  -7   9    3.64    0.40
   0   7  -9    0.01    0.16
   0  -7   9   -0.05    0.11
   0  -7   9   -0.03    0.08
  -1   7  -9    1.11    0.33
   1  -7   9    0.79    0.18
   1  -7   9    0.73    0.17
  -2   7  -9    0.24    0.19
   2  -7   9    0.07    0.09
   2  -7   9    0.24    0.12
   3  -7   9    2.86    0.33
   3  -7   9    2.77    0.30
   4  -7   9    0.09    0.09
   4  -7   9    0.15    0.12
   5  -7   9    0.20    0.13
   6  -7   9    0.94    0.20
   9   6  -9    0.01    0.23
   8   6  -9    1.64    0.40
  -8  -6   9    2.18    0.49
   7   6  -9    2.07    0.42
   7   6  -9    3.99    0.35
  -7  -6   9    2.30    0.51
  -7  -6   9    1.82    0.45
   6   6  -9    0.17    0.20
   6   6  -9    0.59    0.15
   6   6  -9   -0.03    0.16
  -6  -6   9    0.42    0.25
  -6  -6   9    0.20    0.19
   5   6  -9   22.39    0.98
   5   6  -9   22.42    1.10
   5   6  -9   21.66    1.11
  -5  -6   9   21.77    1.14
  -5  -6   9   21.88    1.16
   4   6  -9    2.42    0.31
   4   6  -9    3.15    0.45
   4   6  -9    2.19    0.35
  -4  -6   9    3.31    0.46
  -4  -6   9    2.70    0.43
   3   6  -9    2.75    0.40
   3   6  -9    1.84    0.26
  -3  -6   9    2.55    0.38
  -3  -6   9    2.09    0.32
  -3  -6   9    2.64    0.37
  -3  -6   9    2.16    0.27
  -3  -6   9    2.57    0.32
   2   6  -9   11.14    0.69
  -2  -6   9   10.58    0.55
  -2  -6   9   10.78    0.62
  -2  -6   9   11.23    0.60
  -2  -6   9   10.31    0.59
   1   6  -9    2.76    0.43
  -1  -6   9    2.79    0.31
  -1  -6   9    3.50    0.38
  -1  -6   9    2.81    0.33
  -1  -6   9    3.19    0.28
   0   6  -9   13.95    0.81
   0  -6   9   13.78    0.62
   0  -6   9   14.38    0.68
   0  -6   9   14.43    0.65
  -1   6  -9   10.27    0.71
   1  -6   9   10.06    0.54
   1  -6   9   11.12    0.53
   1  -6   9   10.17    0.49
  -2   6  -9   20.16    1.07
   2  -6   9   19.96    0.76
   2  -6   9   18.35    0.79
   3  -6   9    4.05    0.27
   3  -6   9    3.76    0.29
   4  -6   9    7.99    0.43
   5  -6   9    2.93    0.29
   6  -6   9    0.27    0.13
   7  -6   9    0.68    0.17
   9   5  -9    0.07    0.22
  -9  -5   9    0.16    0.23
   8   5  -9    1.74    0.40
  -8  -5   9    1.85    0.45
   7   5  -9    0.33    0.13
   7   5  -9    0.20    0.20
  -7  -5   9    0.16    0.19
  -7  -5   9    0.37    0.24
   6   5  -9    1.78    0.32
   6   5  -9    2.33    0.33
   6   5  -9    2.64    0.43
  -6  -5   9    2.49    0.45
  -6  -5   9    2.19    0.42
   5   5  -9    0.42    0.20
   5   5  -9    0.31    0.14
   5   5  -9    0.52    0.21
  -5  -5   9    0.20    0.17
  -5  -5   9    0.58    0.22
   4   5  -9    3.29    0.40
   4   5  -9    3.54    0.44
   4   5  -9    3.74    0.39
  -4  -5   9    4.08    0.49
  -4  -5   9    3.02    0.42
   3   5  -9    1.94    0.31
   3   5  -9    1.90    0.26
   3   5  -9    2.10    0.32
  -3  -5   9    1.59    0.28
  -3  -5   9    1.65    0.30
  -3  -5   9    2.35    0.26
  -3  -5   9    1.74    0.25
   2   5  -9   10.78    0.53
   2   5  -9   11.07    0.59
   2   5  -9   10.66    0.62
  -2  -5   9   10.17    0.55
  -2  -5   9   10.53    0.56
  -2  -5   9   11.81    0.58
  -2  -5   9   11.72    0.62
  -2  -5   9   11.44    0.53
   1   5  -9    0.16    0.11
   1   5  -9    0.05    0.12
   1   5  -9    0.17    0.10
  -1  -5   9    0.24    0.10
  -1  -5   9    0.10    0.07
  -1  -5   9   -0.02    0.07
  -1  -5   9    0.07    0.08
   0   5  -9   15.24    0.81
   0  -5   9   15.44    0.63
   0  -5   9   15.37    0.66
   0  -5   9   15.96    0.68
  -1   5  -9    5.28    0.46
   1  -5   9    5.30    0.31
   1  -5   9    5.76    0.35
   1  -5   9    5.44    0.30
  -2   5  -9    7.07    0.55
   2  -5   9    6.33    0.32
   2  -5   9    7.33    0.38
   2  -5   9    6.81    0.35
   3  -5   9    7.34    0.41
   3  -5   9    7.90    0.39
   3  -5   9    7.36    0.38
   4  -5   9   24.12    0.86
   5  -5   9    0.12    0.09
   6  -5   9    0.07    0.09
   9   4  -9    0.13    0.22
  -9  -4   9    0.19    0.24
   8   4  -9    2.33    0.42
  -8  -4   9    2.92    0.52
  -8  -4   9    2.13    0.50
   7   4  -9    1.92    0.29
   7   4  -9    2.48    0.40
  -7  -4   9    2.19    0.45
  -7  -4   9    1.78    0.40
   6   4  -9    9.00    0.61
   6   4  -9    8.64    0.52
  -6  -4   9    8.62    0.67
  -6  -4   9    7.95    0.65
   5   4  -9    2.12    0.30
   5   4  -9    2.27    0.31
   5   4  -9    1.54    0.28
  -5  -4   9    1.93    0.35
  -5  -4   9    2.00    0.36
   4   4  -9    6.86    0.44
   4   4  -9    6.94    0.42
   4   4  -9    6.14    0.45
  -4  -4   9    6.36    0.48
  -4  -4   9    6.39    0.36
  -4  -4   9    6.50    0.50
   3   4  -9    6.41    0.42
   3   4  -9    5.58    0.40
   3   4  -9    5.44    0.35
  -3  -4   9    4.98    0.38
  -3  -4   9    5.05    0.35
  -3  -4   9    5.76    0.43
  -3  -4   9    5.66    0.33
   2   4  -9   79.22    2.55
   2   4  -9   75.34    2.42
   2   4  -9   77.32    2.51
   2   4  -9   75.53    2.44
  -2  -4   9   76.49    2.42
  -2  -4   9   76.21    2.53
  -2  -4   9   77.06    2.48
  -2  -4   9   78.80    2.49
   1   4  -9    0.72    0.16
   1   4  -9    0.53    0.12
   1   4  -9    0.31    0.14
   1   4  -9    0.28    0.11
  -1  -4   9    0.36    0.09
  -1  -4   9    0.47    0.11
  -1  -4   9    0.51    0.14
  -1  -4   9    0.35    0.12
   0   4  -9    6.37    0.44
   0  -4   9    6.15    0.30
   0  -4   9    5.50    0.33
   0  -4   9    5.84    0.33
   0  -4   9    5.88    0.34
  -1   4  -9   22.87    1.02
   1  -4   9   22.62    0.82
   1  -4   9   22.77    0.78
   1  -4   9   23.03    0.82
   1  -4   9   22.10    0.83
   2  -4   9    5.09    0.29
   2  -4   9    5.33    0.29
   3  -4   9    2.95    0.24
   3  -4   9    3.63    0.22
   3  -4   9    3.35    0.23
   3  -4   9    3.35    0.21
   4  -4   9    0.64    0.13
   4  -4   9    0.75    0.15
   4  -4   9    0.69    0.11
   5  -4   9    2.81    0.26
   6  -4   9   10.71    0.76
  10   3  -9   -0.01    0.22
 -10  -3   9    0.10    0.23
   9   3  -9    0.10    0.21
  -9  -3   9    0.04    0.19
   8   3  -9    3.87    0.43
   8   3  -9    3.33    0.47
  -8  -3   9    4.01    0.61
  -8  -3   9    4.25    0.63
   7   3  -9   11.05    0.63
   7   3  -9   12.03    0.72
  -7  -3   9   11.40    0.81
  -7  -3   9   11.38    0.82
   6   3  -9   15.67    0.83
   6   3  -9   16.97    0.78
  -6  -3   9   18.20    0.98
  -6  -3   9   17.90    0.98
   5   3  -9    0.21    0.11
   5   3  -9    0.24    0.13
   5   3  -9    0.53    0.18
  -5  -3   9    0.42    0.18
  -5  -3   9    0.14    0.15
   4   3  -9    2.61    0.24
   4   3  -9    2.80    0.25
   4   3  -9    2.59    0.32
  -4  -3   9    3.20    0.40
  -4  -3   9    2.26    0.34
  -4  -3   9    2.17    0.19
   3   3  -9    7.17    0.43
   3   3  -9    7.24    0.39
   3   3  -9    7.14    0.40
  -3  -3   9    6.84    0.43
  -3  -3   9    7.12    0.40
  -3  -3   9    7.28    0.47
  -3  -3   9    7.49    0.36
   2   3  -9   31.26    1.12
   2   3  -9   33.89    1.18
   2   3  -9   30.80    1.13
   2   3  -9   32.12    1.18
  -2  -3   9   34.68    1.17
  -2  -3   9   30.07    1.19
  -2  -3   9   33.46    1.16
  -2  -3   9   32.20    1.09
   1   3  -9    0.43    0.11
   1   3  -9    0.27    0.07
   1   3  -9    0.38    0.12
   1   3  -9    0.37    0.14
  -1  -3   9    0.52    0.13
  -1  -3   9    0.28    0.10
  -1  -3   9    0.43    0.10
  -1  -3   9    0.33    0.10
  -1  -3   9    0.70    0.12
   0   3  -9    0.58    0.16
   0  -3   9    0.77    0.13
   0  -3   9    0.73    0.12
   0  -3   9    0.47    0.12
   0  -3   9    0.82    0.13
   1  -3   9    1.25    0.11
   1  -3   9    1.51    0.17
   1  -3   9    1.40    0.13
   1  -3   9    1.39    0.17
   2  -3   9   13.02    0.52
   2  -3   9   13.26    0.50
   2  -3   9   13.41    0.53
   3  -3   9    0.51    0.12
   3  -3   9    0.44    0.08
   3  -3   9    0.33    0.08
   3  -3   9    0.52    0.12
   3  -3   9    0.41    0.10
  -4   3  -9    3.52    0.43
   4  -3   9    3.83    0.44
   4  -3   9    3.41    0.36
  -5   3  -9   13.97    0.99
   5  -3   9   14.05    0.97
   5  -3   9   15.12    0.85
   6  -3   9    7.64    0.63
   8  -3   9    0.51    0.26
  10   2  -9    0.40    0.25
 -10  -2   9    0.42    0.30
   9   2  -9   -0.10    0.18
  -9  -2   9    0.08    0.18
   8   2  -9    1.28    0.29
   8   2  -9    1.38    0.26
  -8  -2   9    1.52    0.36
  -8  -2   9    1.94    0.44
   7   2  -9    2.29    0.36
   7   2  -9    2.43    0.32
  -7  -2   9    2.10    0.42
  -7  -2   9    1.98    0.39
   6   2  -9   32.00    1.19
   6   2  -9   30.80    1.25
  -6  -2   9   30.26    1.39
  -6  -2   9   31.46    1.39
   5   2  -9    0.62    0.15
   5   2  -9    0.47    0.14
   5   2  -9    0.41    0.16
  -5  -2   9    0.50    0.18
  -5  -2   9    0.97    0.24
   4   2  -9   12.73    0.57
   4   2  -9   12.40    0.61
   4   2  -9   12.55    0.51
  -4  -2   9   11.36    0.65
  -4  -2   9   12.57    0.67
   3   2  -9    6.95    0.37
   3   2  -9    6.84    0.40
   3   2  -9    6.95    0.35
  -3  -2   9    6.73    0.36
  -3  -2   9    6.63    0.41
  -3  -2   9    6.18    0.42
  -3  -2   9    7.35    0.33
   2   2  -9   11.52    0.53
   2   2  -9   12.11    0.54
   2   2  -9   12.31    0.51
   2   2  -9   11.85    0.50
  -2  -2   9   12.33    0.53
  -2  -2   9   11.33    0.46
  -2  -2   9   11.42    0.55
  -2  -2   9   11.90    0.52
   1   2  -9    8.84    0.37
   1   2  -9    9.15    0.44
   1   2  -9    9.02    0.39
   1   2  -9    8.78    0.41
  -1  -2   9    8.60    0.37
  -1  -2   9    8.96    0.40
  -1  -2   9    8.54    0.40
  -1  -2   9    8.87    0.42
  -1  -2   9    8.76    0.36
   0   2  -9   21.92    0.71
   0  -2   9   21.46    0.71
   0  -2   9   21.14    0.76
   0  -2   9   21.36    0.78
   0  -2   9   20.74    0.76
   0  -2   9   20.82    0.74
   1  -2   9   32.46    1.07
   1  -2   9   31.43    0.98
   1  -2   9   32.49    1.04
   1  -2   9   30.81    1.01
   2  -2   9    0.45    0.07
   2  -2   9    0.48    0.08
   2  -2   9    0.44    0.11
   3  -2   9    5.72    0.32
  -4   2  -9    0.08    0.13
   4  -2   9    0.10    0.11
   4  -2   9    0.08    0.12
   5  -2   9    7.43    0.65
   5  -2   9    6.97    0.57
   6  -2   9    5.73    0.57
   7  -2   9    1.61    0.40
   8  -2   9    0.49    0.28
  10   1  -9    0.11    0.19
 -10  -1   9    0.20    0.25
   9   1  -9    0.77    0.26
  -9  -1   9    1.51    0.39
   8   1  -9    0.27    0.19
   8   1  -9    0.27    0.16
  -8  -1   9    0.16    0.19
   7   1  -9   13.09    0.71
   7   1  -9   13.62    0.66
  -7  -1   9   12.93    0.82
   6   1  -9    0.17    0.14
   6   1  -9    0.08    0.10
  -6  -1   9    0.02    0.13
   5   1  -9   15.29    0.71
   5   1  -9   16.15    0.68
   5   1  -9   15.89    0.61
  -5  -1   9   15.01    0.80
  -5  -1   9   16.23    0.84
   4   1  -9   11.96    0.48
   4   1  -9   11.51    0.53
   4   1  -9   13.38    0.59
  -4  -1   9   11.15    0.63
  -4  -1   9   11.18    0.62
   3   1  -9    2.30    0.21
   3   1  -9    2.86    0.21
   3   1  -9    2.37    0.17
  -3  -1   9    2.38    0.27
  -3  -1   9    2.24    0.15
   2   1  -9    9.45    0.36
   2   1  -9    9.55    0.46
   2   1  -9    9.70    0.41
   2   1  -9    8.46    0.42
  -2  -1   9    8.07    0.43
  -2  -1   9    8.82    0.36
  -2  -1   9    9.25    0.41
   1   1  -9   21.90    0.75
   1   1  -9   21.49    0.71
   1   1  -9   20.98    0.77
   1   1  -9   21.51    0.76
  -1  -1   9   22.32    0.77
  -1  -1   9   21.65    0.77
  -1  -1   9   20.96    0.71
  -1  -1   9   21.09    0.78
   0   1  -9    0.05    0.04
   0   1  -9    0.01    0.04
   0  -1   9    0.05    0.04
   0  -1   9    0.07    0.04
   0  -1   9    0.02    0.04
   0  -1   9    0.05    0.06
   1  -1   9    0.10    0.07
   1  -1   9    0.04    0.03
   2  -1   9   88.50    2.67
   2  -1   9   92.80    2.68
   2  -1   9   91.31    2.73
  -3   1  -9    0.12    0.07
   3  -1   9   -0.01    0.05
  -4   1  -9   14.45    0.66
  -5   1  -9    8.95    0.54
  -6   1  -9    5.45    0.45
   6  -1   9    4.81    0.50
  -7   1  -9   25.33    1.18
   7  -1   9   22.65    1.23
  -8   1  -9    0.73    0.25
   8  -1   9    1.04    0.35
  10   0  -9    0.27    0.21
 -10   0   9    0.27    0.25
   9   0  -9    0.12    0.17
  -9   0   9    0.20    0.22
   8   0  -9   11.28    0.61
   8   0  -9   10.36    0.64
  -8   0   9   11.03    0.78
   7   0  -9    4.47    0.36
   7   0  -9    6.16    0.43
  -7   0   9    5.81    0.52
   6   0  -9   16.27    0.71
   6   0  -9   17.30    0.76
  -6   0   9   16.73    0.87
   5   0  -9    2.64    0.29
   5   0  -9    2.29    0.21
   5   0  -9    2.67    0.23
  -5   0   9    2.59    0.34
   4   0  -9   44.67    1.46
   4   0  -9   44.06    1.49
   4   0  -9   43.80    1.38
  -4   0   9   42.59    1.57
   3   0  -9   55.54    1.72
   3   0  -9   56.49    1.79
   3   0  -9   55.94    1.81
  -3   0   9   56.56    1.87
   2   0  -9    3.06    0.17
   2   0  -9    2.53    0.19
   2   0  -9    3.00    0.24
   2   0  -9    2.76    0.19
  -2   0   9    2.72    0.16
  -2   0   9    2.84    0.19
  -2   0   9    2.40    0.21
   1   0  -9   36.66    1.16
   1   0  -9   34.26    1.15
   1   0  -9   35.77    1.16
   1   0  -9   35.15    1.11
  -1   0   9   35.51    1.17
  -1   0   9   36.07    1.16
  -1   0   9   35.52    1.11
  -1   0   9   35.99    1.18
   0   0  -9    0.20    0.06
   0   0  -9    0.24    0.06
   0   0  -9    0.12    0.06
   0   0   9    0.15    0.05
   0   0   9    0.01    0.04
   0   0   9    0.20    0.08
   0   0   9    0.17    0.05
   0   0   9    0.23    0.06
  -1   0  -9   44.14    1.38
   1   0   9   43.92    1.42
   1   0   9   43.99    1.34
   1   0   9   46.41    1.37
   1   0   9   44.25    1.39
   1   0   9   44.43    1.37
  -2   0  -9   13.93    0.56
   2   0   9   14.98    0.48
   2   0   9   14.28    0.49
   2   0   9   14.42    0.54
  -3   0  -9   77.36    2.46
   3   0   9   76.15    2.59
   3   0   9   77.87    2.43
  -4   0  -9    2.48    0.25
   4   0   9    3.01    0.32
  -5   0  -9    7.04    0.49
   5   0   9    7.20    0.54
  -6   0  -9   14.44    0.81
   6   0   9   15.62    0.89
  -7   0  -9    0.20    0.15
   7   0   9    0.17    0.19
  -8   0  -9   11.34    0.80
   8   0   9   12.06    0.88
  -9   0  -9    0.32    0.25
   9   0   9    0.58    0.42
  10  -1  -9    0.48    0.23
 -10   1   9    0.24    0.27
   9  -1  -9    1.60    0.32
  -9   1   9    1.38    0.38
   8  -1  -9    0.03    0.15
   8  -1  -9    0.06    0.13
  -8   1   9    0.19    0.19
   7  -1  -9    2.80    0.33
  -7   1   9    2.83    0.41
   6  -1  -9    1.10    0.22
   6  -1  -9    1.41    0.22
  -6   1   9    1.34    0.27
   5  -1  -9   19.63    0.78
   5  -1  -9   18.90    0.75
  -5   1   9   18.91    0.87
   4  -1  -9    0.25    0.09
   4  -1  -9    0.27    0.10
   4  -1  -9    0.17    0.07
  -4   1   9    0.24    0.11
   3  -1  -9    0.36    0.10
   3  -1  -9    0.44    0.09
   3  -1  -9    0.64    0.15
   3  -1  -9    0.43    0.11
  -3   1   9    0.52    0.12
   2  -1  -9    1.57    0.12
   2  -1  -9    1.27    0.18
   2  -1  -9    1.68    0.17
   2  -1  -9    1.42    0.17
  -2   1   9    1.39    0.11
  -2   1   9    1.24    0.16
   1  -1  -9   -0.05    0.04
   1  -1  -9   -0.09    0.03
   1  -1  -9   -0.06    0.04
   1  -1  -9   -0.08    0.04
  -1   1   9   -0.04    0.04
  -1   1   9    0.00    0.05
  -1   1   9   -0.11    0.04
  -1   1   9   -0.04    0.04
  -1   1   9   -0.03    0.05
   0  -1  -9   17.08    0.62
   0  -1  -9   17.69    0.58
   0  -1  -9   17.18    0.61
   0  -1  -9   17.09    0.60
   0   1   9   17.86    0.63
   0   1   9   17.93    0.67
   0   1   9   16.49    0.61
   0   1   9   16.63    0.61
   0   1   9   18.03    0.58
   0   1   9   17.15    0.62
  -1  -1  -9    8.37    0.32
  -1  -1  -9    8.91    0.39
  -1  -1  -9    8.15    0.32
   1   1   9    8.92    0.33
   1   1   9    8.68    0.37
   1   1   9    8.57    0.36
   1   1   9    8.87    0.45
   1   1   9    8.22    0.34
  -2  -1  -9    4.38    0.27
   2   1   9    3.90    0.21
   2   1   9    4.02    0.25
   2   1   9    4.40    0.32
  -3  -1  -9   50.31    1.72
   3   1   9   50.33    1.67
   3   1   9   50.38    1.51
   3   1   9   49.79    1.79
   3   1   9   50.47    1.55
  -4  -1  -9    0.14    0.10
   4   1   9    0.11    0.05
   4   1   9   -0.01    0.10
   4   1   9    0.13    0.05
  -5  -1  -9    1.82    0.31
   5   1   9    2.41    0.37
  -6  -1  -9    4.50    0.44
   6   1   9    3.98    0.44
  -7  -1  -9   15.04    0.90
   7   1   9   14.12    0.89
  -8  -1  -9    0.55    0.26
   8   1   9    0.62    0.31
  -9  -1  -9    0.80    0.33
   9   1   9    0.89    0.38
   9  -2  -9   -0.04    0.14
   8  -2  -9    0.07    0.13
  -8   2   9    0.05    0.15
   7  -2  -9    0.38    0.16
   7  -2  -9    0.43    0.22
  -7   2   9    0.50    0.20
   6  -2  -9    6.67    0.54
   6  -2  -9    5.78    0.38
  -6   2   9    6.89    0.49
   5  -2  -9   16.66    0.85
   5  -2  -9   16.50    0.68
   5  -2  -9   17.52    0.71
  -5   2   9   18.37    0.81
   4  -2  -9    4.00    0.26
   4  -2  -9    3.60    0.24
   4  -2  -9    4.16    0.35
   4  -2  -9    3.41    0.20
  -4   2   9    3.72    0.29
   3  -2  -9    1.47    0.18
   3  -2  -9    1.79    0.14
   3  -2  -9    1.75    0.26
   3  -2  -9    1.45    0.17
  -3   2   9    1.76    0.21
   2  -2  -9    1.38    0.16
   2  -2  -9    1.39    0.12
   2  -2  -9    1.23    0.18
   2  -2  -9    1.54    0.18
  -2   2   9    1.54    0.17
   1  -2  -9   29.49    1.02
   1  -2  -9   28.70    1.00
   1  -2  -9   28.28    0.97
   1  -2  -9   28.08    0.94
  -1   2   9   30.82    0.93
  -1   2   9   28.79    1.01
  -1   2   9   28.69    0.97
  -1   2   9   29.32    0.98
  -1   2   9   32.27    1.11
   0  -2  -9    0.02    0.04
   0  -2  -9    0.01    0.08
   0  -2  -9    0.03    0.06
   0  -2  -9    0.07    0.05
   0   2   9    0.09    0.07
   0   2   9    0.06    0.06
   0   2   9    0.01    0.03
   0   2   9    0.05    0.05
   0   2   9    0.13    0.06
   0   2   9    0.05    0.06
  -1  -2  -9   15.23    0.54
  -1  -2  -9   15.35    0.56
  -1  -2  -9   15.08    0.56
  -1  -2  -9   15.57    0.63
   1   2   9   14.55    0.65
   1   2   9   15.59    0.54
   1   2   9   15.38    0.57
   1   2   9   15.49    0.59
   1   2   9   15.65    0.61
  -2  -2  -9    0.28    0.10
   2   2   9    0.44    0.09
   2   2   9    0.29    0.12
   2   2   9    0.32    0.08
   2   2   9    0.39    0.09
   2   2   9    0.23    0.11
   3   2   9   18.60    0.70
   3   2   9   19.64    0.87
  -4  -2  -9   39.72    1.53
   4   2   9   40.36    1.26
   4   2   9   39.90    1.32
   4   2   9   40.50    1.55
  -5  -2  -9    1.62    0.31
   5   2   9    1.63    0.31
   5   2   9    1.43    0.14
   5   2   9    1.45    0.17
  -6  -2  -9    7.84    0.61
   6   2   9    7.62    0.59
   6   2   9    8.01    0.40
  -7  -2  -9    0.82    0.29
   7   2   9    1.22    0.19
   7   2   9    1.66    0.37
  -8  -2  -9    1.82    0.45
   8   2   9    1.29    0.38
   8   2   9    1.02    0.20
  -9  -2  -9   -0.09    0.19
   9   2   9    0.12    0.25
   9   2   9    0.07    0.13
  10   2   9    0.61    0.21
   9  -3  -9    0.78    0.23
   8  -3  -9    0.37    0.17
   7  -3  -9    7.39    0.46
   7  -3  -9    8.45    0.64
   6  -3  -9    4.93    0.34
   6  -3  -9    4.47    0.45
  -6   3   9    4.87    0.40
   5  -3  -9    3.93    0.30
   5  -3  -9    4.17    0.41
   5  -3  -9    4.41    0.30
  -5   3   9    4.70    0.35
   4  -3  -9   12.59    0.65
   4  -3  -9   12.49    0.53
   4  -3  -9   12.79    0.54
  -4   3   9   11.58    0.56
   3  -3  -9    1.51    0.18
   3  -3  -9    1.25    0.17
   3  -3  -9    1.42    0.13
   3  -3  -9    1.44    0.23
  -3   3   9    2.04    0.21
   2  -3  -9    1.43    0.21
   2  -3  -9    1.53    0.15
   2  -3  -9    1.59    0.18
   2  -3  -9    1.69    0.20
  -2   3   9    1.33    0.14
  -2   3   9    1.49    0.13
   1  -3  -9    0.55    0.14
   1  -3  -9    0.81    0.13
   1  -3  -9    0.85    0.12
   1  -3  -9    0.94    0.15
  -1   3   9    0.92    0.15
  -1   3   9    0.66    0.12
  -1   3   9    0.72    0.11
  -1   3   9    1.04    0.11
   0  -3  -9   52.15    1.65
   0  -3  -9   52.54    1.62
   0  -3  -9   48.91    1.69
   0  -3  -9   50.43    1.60
   0   3   9   50.69    1.67
   0   3   9   51.47    1.59
   0   3   9   50.86    1.69
   0   3   9   52.13    1.58
  -1  -3  -9   14.23    0.57
  -1  -3  -9   14.36    0.65
  -1  -3  -9   14.94    0.55
   1   3   9   13.98    0.54
   1   3   9   14.55    0.57
   1   3   9   14.79    0.65
   1   3   9   14.73    0.60
  -2  -3  -9    3.58    0.21
  -2  -3  -9    4.00    0.30
  -2  -3  -9    3.68    0.25
   2   3   9    3.71    0.24
   2   3   9    3.39    0.25
   2   3   9    3.52    0.30
   2   3   9    4.50    0.25
  -3  -3  -9   27.51    1.10
   3   3   9   26.80    0.93
   3   3   9   27.81    0.99
   3   3   9   25.61    1.10
   3   3   9   26.49    0.92
  -4  -3  -9    0.01    0.08
   4   3   9    0.05    0.06
   4   3   9    0.14    0.08
   4   3   9    0.06    0.08
   4   3   9    0.09    0.12
  -5  -3  -9    5.37    0.47
   5   3   9    5.28    0.34
   5   3   9    5.78    0.48
  -6  -3  -9   18.73    1.04
   6   3   9   19.30    1.03
   6   3   9   19.33    0.81
  -7  -3  -9    9.63    0.76
   7   3   9   10.15    0.56
   7   3   9   10.64    0.77
  -8  -3  -9    0.41    0.25
   8   3   9    0.43    0.17
   8   3   9    1.09    0.33
   9   3   9    1.03    0.39
   9   3   9    0.99    0.24
  10   3   9   10.10    0.67
   9  -4  -9    0.78    0.23
   8  -4  -9    3.52    0.37
   7  -4  -9    0.25    0.14
   7  -4  -9    0.68    0.22
   6  -4  -9    4.33    0.34
   6  -4  -9    5.02    0.46
   6  -4  -9    5.15    0.36
   5  -4  -9    1.26    0.29
   5  -4  -9    1.11    0.20
   5  -4  -9    0.84    0.17
   4  -4  -9    1.62    0.28
   4  -4  -9    1.43    0.21
   4  -4  -9    2.30    0.24
  -4   4   9    2.03    0.25
   3  -4  -9   28.70    1.00
   3  -4  -9   28.34    1.11
   3  -4  -9   26.47    0.94
   3  -4  -9   29.87    1.04
  -3   4   9   27.89    1.03
  -3   4   9   29.05    0.97
   2  -4  -9    0.18    0.09
   2  -4  -9    0.15    0.12
   2  -4  -9    0.06    0.09
   2  -4  -9    0.38    0.10
  -2   4   9    0.15    0.06
  -2   4   9    0.31    0.11
   1  -4  -9    3.91    0.26
   1  -4  -9    4.02    0.32
   1  -4  -9    3.97    0.25
   1  -4  -9    3.89    0.25
  -1   4   9    4.11    0.20
  -1   4   9    3.63    0.27
   0  -4  -9   30.75    1.09
   0  -4  -9   29.78    1.16
   0  -4  -9   31.87    1.05
   0   4   9   31.24    1.02
   0   4   9   30.49    1.12
   0   4   9   30.22    1.14
   0   4   9   31.11    1.00
  -1  -4  -9   40.29    1.28
  -1  -4  -9   37.77    1.31
  -1  -4  -9   38.15    1.41
   1   4   9   39.82    1.27
   1   4   9   38.02    1.36
   1   4   9   38.16    1.40
  -2  -4  -9   84.99    2.81
  -2  -4  -9   87.08    2.67
   2   4   9   85.37    2.65
   2   4   9   88.52    2.84
   2   4   9   84.59    2.74
  -3  -4  -9    5.02    0.41
   3   4   9    5.40    0.36
   3   4   9    5.40    0.43
   3   4   9    6.30    0.35
   3   4   9    5.25    0.31
  -4  -4  -9    3.96    0.39
   4   4   9    4.13    0.32
   4   4   9    3.91    0.30
   4   4   9    4.28    0.40
   4   4   9    3.98    0.27
  -5  -4  -9    1.49    0.31
   5   4   9    1.43    0.21
   5   4   9    2.10    0.27
   5   4   9    2.03    0.35
  -6  -4  -9   21.15    1.17
   6   4   9   23.19    1.15
   6   4   9   22.80    0.98
   6   4   9   22.48    0.87
  -7  -4  -9    1.39    0.38
   7   4   9    2.36    0.27
   7   4   9    2.17    0.43
   7   4   9    1.67    0.29
  -8  -4  -9   -0.22    0.15
   8   4   9    0.17    0.21
   8   4   9    0.15    0.15
   8   4   9    0.30    0.11
   9   4   9    0.04    0.24
   9   4   9    0.29    0.19
  10   4   9    0.98    0.28
   8  -5  -9    1.11    0.24
   7  -5  -9    0.30    0.16
   6  -5  -9   -0.05    0.11
   6  -5  -9    0.61    0.18
   6  -5  -9    0.00    0.11
   5  -5  -9    0.19    0.12
   5  -5  -9    0.29    0.16
   5  -5  -9    0.27    0.14
   4  -5  -9   18.64    0.78
   4  -5  -9   17.26    0.85
   4  -5  -9   18.70    0.74
  -4   5   9   16.94    0.80
   3  -5  -9    0.22    0.13
   3  -5  -9    0.05    0.13
   3  -5  -9    0.12    0.11
  -3   5   9   -0.06    0.12
   2  -5  -9    1.22    0.25
   2  -5  -9    1.14    0.18
   2  -5  -9    1.23    0.18
   2  -5  -9    1.30    0.21
  -2   5   9    1.44    0.22
   1  -5  -9    4.91    0.41
   1  -5  -9    5.37    0.34
   1  -5  -9    4.79    0.30
  -1   5   9    4.41    0.34
   0  -5  -9   19.85    0.75
   0  -5  -9   19.57    0.78
   0  -5  -9   19.61    0.89
   0   5   9   20.05    0.86
   0   5   9   19.61    0.67
   0   5   9   18.57    0.70
   0   5   9   19.30    0.82
  -1  -5  -9    1.01    0.16
  -1  -5  -9    1.22    0.20
  -1  -5  -9    0.94    0.24
   1   5   9    1.07    0.21
   1   5   9    1.15    0.17
   1   5   9    1.31    0.26
  -2  -5  -9    1.53    0.21
  -2  -5  -9    1.98    0.30
  -2  -5  -9    1.40    0.19
   2   5   9    1.80    0.25
   2   5   9    1.56    0.28
   2   5   9    1.57    0.21
  -3  -5  -9    4.08    0.39
  -3  -5  -9    4.48    0.29
  -3  -5  -9    4.39    0.29
   3   5   9    4.14    0.35
   3   5   9    4.64    0.34
   3   5   9    4.53    0.40
  -4  -5  -9    0.16    0.14
   4   5   9    0.32    0.16
   4   5   9    0.67    0.18
   4   5   9    0.73    0.21
  -5  -5  -9    2.41    0.42
   5   5   9    2.48    0.41
   5   5   9    2.76    0.35
   5   5   9    2.98    0.33
  -6  -5  -9    2.88    0.48
   6   5   9    3.07    0.33
   6   5   9    3.15    0.48
   6   5   9    2.99    0.38
  -7  -5  -9    1.82    0.44
   7   5   9    1.47    0.38
   7   5   9    2.25    0.28
   7   5   9    1.72    0.32
  -8  -5  -9    0.06    0.25
   8   5   9    0.39    0.20
   8   5   9    0.44    0.29
   8   5   9    0.92    0.19
   9   5   9    0.82    0.38
   9   5   9    0.58    0.25
  10   5   9   -0.10    0.20
   7  -6  -9    1.17    0.25
   6  -6  -9    0.48    0.17
   5  -6  -9    1.09    0.21
   5  -6  -9    1.30    0.26
   5  -6  -9    0.84    0.20
   4  -6  -9   14.78    0.77
   4  -6  -9   14.57    0.66
   4  -6  -9   14.78    0.71
  -4   6   9   14.39    0.76
   3  -6  -9    2.54    0.29
   3  -6  -9    2.41    0.34
   3  -6  -9    2.65    0.33
  -3   6   9    2.47    0.34
   2  -6  -9    2.60    0.33
   2  -6  -9    2.89    0.39
   2  -6  -9    3.24    0.28
  -2   6   9    3.02    0.31
   1  -6  -9    0.39    0.22
   1  -6  -9    0.44    0.15
   1  -6  -9    0.94    0.19
  -1   6   9    0.68    0.20
   0  -6  -9    9.86    0.63
   0  -6  -9    9.15    0.50
   0  -6  -9    9.70    0.49
   0   6   9    9.20    0.42
   0   6   9    9.31    0.56
  -1  -6  -9    0.71    0.17
  -1  -6  -9    0.75    0.24
  -1  -6  -9    0.77    0.18
   1   6   9    0.79    0.18
   1   6   9    1.08    0.24
   1   6   9    0.94    0.18
  -2  -6  -9   87.08    2.80
  -2  -6  -9   87.46    2.77
  -2  -6  -9   87.91    2.97
   2   6   9   86.91    2.75
   2   6   9   87.42    2.91
   2   6   9   86.69    2.96
  -3  -6  -9    3.08    0.44
  -3  -6  -9    3.94    0.30
   3   6   9    3.12    0.38
   3   6   9    4.44    0.36
  -4  -6  -9    1.16    0.31
   4   6   9    1.56    0.28
   4   6   9    1.16    0.24
   4   6   9    1.44    0.32
  -5  -6  -9    0.00    0.13
   5   6   9    0.20    0.16
   5   6   9    0.02    0.13
   5   6   9    0.27    0.22
  -6  -6  -9    3.18    0.54
   6   6   9    3.60    0.54
   6   6   9    3.92    0.40
   6   6   9    3.34    0.43
  -7  -6  -9    1.92    0.49
   7   6   9    0.99    0.27
   7   6   9    2.51    0.51
   8   6   9    0.20    0.20
   8   6   9    0.07    0.25
   9   6   9    0.22    0.30
   9   6   9    0.23    0.23
   7  -7  -9    0.18    0.18
   6  -7  -9    0.48    0.19
   5  -7  -9    1.82    0.29
   4  -7  -9    1.63    0.29
   4  -7  -9    1.71    0.27
   4  -7  -9    1.21    0.28
   3  -7  -9    2.94    0.37
   3  -7  -9    1.81    0.33
   3  -7  -9    2.35    0.29
  -3   7   9    2.19    0.36
   2  -7  -9    2.09    0.27
   2  -7  -9    2.10    0.31
   2  -7  -9    2.19    0.36
  -2   7   9    1.91    0.33
   1  -7  -9    2.47    0.30
   1  -7  -9    1.86    0.30
   1  -7  -9    2.31    0.39
  -1   7   9    2.42    0.36
   0  -7  -9   -0.08    0.11
   0  -7  -9    0.10    0.21
   0  -7  -9    0.06    0.12
   0   7   9    0.05    0.13
  -1  -7  -9    9.50    0.55
  -1  -7  -9   10.44    0.55
  -1  -7  -9   10.37    0.69
   1   7   9    9.28    0.64
  -2  -7  -9    0.52    0.23
  -2  -7  -9    0.59    0.17
  -2  -7  -9    0.39    0.15
   2   7   9    1.37    0.31
   2   7   9    0.58    0.18
   2   7   9    0.71    0.19
  -3  -7  -9   45.30    1.81
   3   7   9   44.26    1.71
   3   7   9   43.69    1.54
   3   7   9   40.57    1.76
  -4  -7  -9    4.56    0.58
   4   7   9    4.72    0.51
   4   7   9    4.19    0.39
   4   7   9    4.35    0.56
  -5  -7  -9   14.38    0.96
   5   7   9   14.73    0.74
   5   7   9   14.66    0.84
   5   7   9   13.26    0.89
  -6  -7  -9    4.61    0.68
   6   7   9    4.11    0.42
   6   7   9    3.30    0.46
   6   7   9    3.27    0.54
   7   7   9    3.72    0.41
   7   7   9    3.38    0.60
   7   7   9    3.21    0.49
   8   7   9    1.53    0.46
   8   7   9    1.16    0.34
   9   7   9    0.15    0.33
   9   7   9   -0.13    0.22
   6  -8  -9    2.11    0.34
   5  -8  -9    0.06    0.17
   4  -8  -9    1.71    0.29
   3  -8  -9    3.32    0.48
   3  -8  -9    3.05    0.37
   3  -8  -9    2.68    0.39
  -3   8   9    2.72    0.44
   2  -8  -9    5.74    0.47
   2  -8  -9    4.16    0.55
   2  -8  -9    6.44    0.45
  -2   8   9    5.42    0.50
   1  -8  -9    0.28    0.17
   1  -8  -9    0.25    0.15
   1  -8  -9   -0.04    0.22
  -1   8   9    0.11    0.17
   0  -8  -9    1.05    0.27
   0  -8  -9    0.82    0.32
   0  -8  -9    1.22    0.25
   0   8   9    0.72    0.25
  -1  -8  -9    3.68    0.44
  -1  -8  -9    2.60    0.46
  -1  -8  -9    3.60    0.38
   1   8   9    2.81    0.45
  -2  -8  -9   -0.10    0.15
   2   8   9    0.19    0.17
  -3  -8  -9    9.25    0.73
   3   8   9   11.08    0.76
  -4  -8  -9    2.38    0.48
   4   8   9    2.53    0.35
   4   8   9    2.82    0.49
   4   8   9    1.67    0.34
  -5  -8  -9    5.79    0.78
   5   8   9    4.91    0.56
   5   8   9    4.22    0.61
   5   8   9    5.28    0.51
   6   8   9    2.00    0.44
   6   8   9    1.18    0.33
   6   8   9    0.58    0.24
   7   8   9    8.00    0.81
   7   8   9    8.01    0.73
   8   8   9   -0.23    0.21
   8   8   9    0.76    0.40
   4  -9  -9    0.95    0.28
   3  -9  -9    0.08    0.17
  -3   9   9    0.07    0.17
   2  -9  -9   -0.30    0.27
   2  -9  -9   -0.08    0.15
  -2   9   9    0.00    0.16
   1  -9  -9    1.32    0.29
   1  -9  -9    0.93    0.36
   1  -9  -9    1.99    0.33
  -1   9   9    1.20    0.32
   0  -9  -9   -0.28    0.21
   0  -9  -9    0.06    0.16
   0  -9  -9    0.06    0.14
   0   9   9    0.00    0.16
  -1  -9  -9   -0.06    0.20
  -1  -9  -9    0.50    0.21
   1   9   9    0.20    0.17
  -2  -9  -9    1.54    0.39
   2   9   9    1.94    0.41
  -3  -9  -9    0.24    0.20
   3   9   9    1.48    0.33
   4   9   9    0.21    0.24
   5   9   9    0.26    0.29
   6   9   9    2.97    0.56
   7   9   9    0.20    0.27
   7   9   9    1.13    0.39
   3 -10  -9    0.48    0.27
  -3  10   9    0.28    0.25
   2 -10  -9    1.23    0.30
  -2  10   9    0.60    0.27
   1 -10  -9    0.20    0.19
  -1  10   9    0.27    0.21
   0 -10  -9    0.02    0.16
   0  10   9   -0.04    0.17
   1  10   9   -0.03    0.18
   2  10   9    0.76    0.28
   3  10   9    2.23    0.46
   4  10   9    0.52    0.29
   5  10   9    0.30    0.29
   6  10   9    0.36    0.34
   1  11   9    0.10    0.23
   2  11   9    0.16    0.23
   3  11   9    0.39    0.28
   3  10 -10    0.03    0.24
   2  10 -10   -0.02    0.23
   1  10 -10    0.05    0.27
   0  10 -10    0.75    0.40
   0 -10  10    1.29    0.33
  -1  10 -10    0.32    0.29
   1 -10  10    0.38    0.22
   5   9 -10    3.86    0.70
   4   9 -10    2.23    0.51
   3   9 -10    2.40    0.52
   2   9 -10    2.41    0.52
   1   9 -10    3.61    0.64
  -1  -9  10    4.61    0.58
  -1  -9  10    3.96    0.47
   0   9 -10    1.35    0.41
   0  -9  10    0.98    0.28
  -1   9 -10   -0.06    0.18
   1  -9  10    0.06    0.15
  -2   9 -10    0.13    0.22
   2  -9  10    0.13    0.16
   3  -9  10    1.15    0.28
   4  -9  10    0.70    0.22
  -7  -8  10    0.43    0.31
   6   8 -10    0.08    0.23
  -6  -8  10    0.22    0.24
   5   8 -10    0.71    0.36
  -5  -8  10    0.81    0.32
   4   8 -10    0.33    0.24
  -4  -8  10    0.25    0.20
   3   8 -10    2.61    0.48
  -3  -8  10    3.15    0.46
   2   8 -10    0.03    0.19
  -2  -8  10    0.01    0.12
  -2  -8  10    0.18    0.14
   1   8 -10    1.07    0.33
  -1  -8  10    0.97    0.23
  -1  -8  10    1.25    0.30
   0   8 -10    0.38    0.26
   0  -8  10    0.51    0.17
   0  -8  10    0.53    0.20
  -1   8 -10    4.28    0.68
   1  -8  10    4.76    0.51
   1  -8  10    3.83    0.34
  -2   8 -10    1.92    0.46
   2  -8  10    2.27    0.36
   3  -8  10    2.04    0.32
   4  -8  10    0.03    0.14
   5  -8  10    0.28    0.16
  -8  -7  10    0.20    0.25
  -7  -7  10    0.15    0.25
   6   7 -10    2.70    0.50
  -6  -7  10    2.68    0.52
   5   7 -10    0.20    0.22
  -5  -7  10    0.55    0.26
   4   7 -10    4.36    0.59
  -4  -7  10    4.87    0.60
   3   7 -10    3.25    0.49
  -3  -7  10    3.34    0.48
   2   7 -10   19.36    1.09
  -2  -7  10   19.78    0.90
  -2  -7  10   20.31    0.97
  -2  -7  10   21.68    0.99
   1   7 -10    2.38    0.42
  -1  -7  10    2.96    0.38
  -1  -7  10    2.44    0.31
  -1  -7  10    2.43    0.35
   0   7 -10    0.04    0.16
   0  -7  10    0.01    0.10
   0  -7  10   -0.05    0.09
  -1   7 -10    6.59    0.61
   1  -7  10    6.90    0.45
   1  -7  10    6.13    0.40
  -2   7 -10    8.21    0.71
   2  -7  10    7.56    0.44
   2  -7  10    8.50    0.50
   3  -7  10    0.26    0.12
   3  -7  10    0.12    0.11
   4  -7  10    6.17    0.37
   4  -7  10    6.14    0.41
   5  -7  10    2.57    0.31
   6  -7  10    0.87    0.19
   8   6 -10    1.67    0.40
  -8  -6  10    1.63    0.44
   7   6 -10    0.08    0.20
  -7  -6  10   -0.08    0.18
  -7  -6  10    0.09    0.22
   6   6 -10    0.53    0.13
   6   6 -10   -0.11    0.23
   6   6 -10   -0.08    0.18
  -6  -6  10    0.23    0.20
  -6  -6  10    0.07    0.18
   5   6 -10    2.11    0.30
   5   6 -10    2.09    0.38
   5   6 -10    1.89    0.36
  -5  -6  10    1.36    0.36
  -5  -6  10    2.07    0.38
   4   6 -10    3.23    0.44
   4   6 -10    4.43    0.36
  -4  -6  10    3.78    0.51
  -4  -6  10    4.44    0.44
   3   6 -10   14.60    0.83
  -3  -6  10   13.13    0.71
  -3  -6  10   14.33    0.79
  -3  -6  10   14.02    0.75
  -3  -6  10   14.44    0.68
   2   6 -10    0.32    0.20
  -2  -6  10    0.46    0.15
  -2  -6  10    0.44    0.16
  -2  -6  10    0.09    0.10
  -2  -6  10    0.47    0.16
  -2  -6  10    0.62    0.17
   1   6 -10    1.43    0.32
  -1  -6  10    1.33    0.24
  -1  -6  10    1.62    0.26
  -1  -6  10    1.75    0.25
   0   6 -10   20.67    1.03
   0  -6  10   18.92    0.79
   0  -6  10   19.29    0.82
   0  -6  10   18.12    0.83
  -1   6 -10    0.09    0.17
   1  -6  10    0.16    0.10
   1  -6  10   -0.03    0.09
   1  -6  10    0.17    0.09
  -2   6 -10    9.65    0.71
   2  -6  10    8.83    0.49
   2  -6  10    9.01    0.45
   3  -6  10    8.19    0.45
   3  -6  10    7.97    0.39
   4  -6  10   10.50    0.51
   5  -6  10    0.40    0.13
   6  -6  10    1.81    0.23
   7  -6  10    0.74    0.17
   9   5 -10    3.61    0.54
  -9  -5  10    3.02    0.60
   8   5 -10    3.63    0.54
  -8  -5  10    3.93    0.64
   7   5 -10    4.99    0.42
   7   5 -10    4.30    0.56
  -7  -5  10    5.51    0.71
  -7  -5  10    4.61    0.66
   6   5 -10   -0.06    0.13
   6   5 -10    0.22    0.11
  -6  -5  10   -0.03    0.15
  -6  -5  10    0.02    0.18
   5   5 -10    2.22    0.36
   5   5 -10    1.79    0.33
   5   5 -10    2.40    0.31
  -5  -5  10    2.24    0.41
  -5  -5  10    1.77    0.37
   4   5 -10    4.07    0.34
   4   5 -10    3.91    0.40
   4   5 -10    4.24    0.46
  -4  -5  10    3.89    0.47
  -4  -5  10    4.38    0.52
   3   5 -10   13.38    0.65
   3   5 -10   14.60    0.75
   3   5 -10   14.01    0.72
  -3  -5  10   12.76    0.66
  -3  -5  10   14.49    0.76
  -3  -5  10   12.77    0.62
  -3  -5  10   14.95    0.73
   2   5 -10    2.09    0.29
   2   5 -10    1.99    0.33
   2   5 -10    2.29    0.27
  -2  -5  10    1.93    0.29
  -2  -5  10    1.88    0.25
  -2  -5  10    1.81    0.24
  -2  -5  10    1.82    0.26
  -2  -5  10    2.39    0.29
   1   5 -10   22.65    1.04
   1   5 -10   23.27    0.85
  -1  -5  10   23.34    0.93
  -1  -5  10   22.52    0.88
  -1  -5  10   22.82    0.94
   0   5 -10   15.08    0.83
   0  -5  10   16.27    0.69
   0  -5  10   16.32    0.71
   0  -5  10   16.30    0.65
  -1   5 -10    7.94    0.59
   1  -5  10    8.96    0.45
   1  -5  10    8.25    0.43
   1  -5  10    8.46    0.40
   2  -5  10    1.12    0.15
   2  -5  10    0.72    0.15
   2  -5  10    0.92    0.16
   3  -5  10    0.08    0.08
   3  -5  10    0.01    0.08
   4  -5  10    1.43    0.18
   5  -5  10    2.14    0.20
   9   4 -10    0.04    0.20
  -9  -4  10    0.13    0.24
   8   4 -10    1.38    0.35
  -8  -4  10    1.63    0.41
   7   4 -10    2.70    0.35
   7   4 -10    2.28    0.40
  -7  -4  10    2.96    0.48
  -7  -4  10    3.55    0.55
   6   4 -10    0.48    0.16
   6   4 -10    0.16    0.16
  -6  -4  10    0.01    0.14
  -6  -4  10    0.24    0.19
   5   4 -10    4.67    0.37
   5   4 -10    4.01    0.45
   5   4 -10    4.67    0.36
  -5  -4  10    4.55    0.44
  -5  -4  10    4.12    0.52
   4   4 -10    1.03    0.20
   4   4 -10    0.66    0.18
   4   4 -10    1.02    0.22
  -4  -4  10    0.94    0.23
  -4  -4  10    1.00    0.24
  -4  -4  10    0.89    0.16
   3   4 -10   25.54    0.99
   3   4 -10   25.78    1.05
   3   4 -10   25.83    1.06
  -3  -4  10   25.64    0.96
  -3  -4  10   26.75    1.06
  -3  -4  10   26.19    1.11
  -3  -4  10   25.70    1.02
   2   4 -10   15.30    0.66
   2   4 -10   16.66    0.69
   2   4 -10   17.03    0.78
   2   4 -10   15.61    0.73
  -2  -4  10   16.56    0.72
  -2  -4  10   17.16    0.67
  -2  -4  10   18.02    0.73
  -2  -4  10   16.99    0.77
   1   4 -10    3.28    0.27
   1   4 -10    3.63    0.33
   1   4 -10    3.15    0.23
  -1  -4  10    3.43    0.28
  -1  -4  10    3.32    0.26
  -1  -4  10    3.64    0.27
  -1  -4  10    3.16    0.23
   0   4 -10   13.95    0.71
   0  -4  10   12.33    0.55
   0  -4  10   13.16    0.53
   0  -4  10   13.00    0.58
   0  -4  10   13.44    0.58
  -1   4 -10   35.51    1.41
   1  -4  10   34.72    1.19
   1  -4  10   34.59    1.20
   1  -4  10   33.74    1.20
   1  -4  10   37.35    1.15
   2  -4  10    3.41    0.25
   2  -4  10    3.86    0.25
   3  -4  10    0.25    0.10
   3  -4  10    0.15    0.08
   4  -4  10    2.34    0.20
   4  -4  10    2.52    0.18
   4  -4  10    2.41    0.25
   5  -4  10    1.33    0.21
   6  -4  10    4.03    0.44
  10   3 -10    0.03    0.22
   9   3 -10   -0.01    0.19
  -9  -3  10    0.04    0.20
   8   3 -10    0.34    0.16
   8   3 -10    0.86    0.27
  -8  -3  10    0.23    0.23
  -8  -3  10    0.30    0.23
   7   3 -10    0.96    0.22
   7   3 -10    1.23    0.28
  -7  -3  10    0.91    0.30
  -7  -3  10    1.67    0.40
   6   3 -10    3.84    0.34
   6   3 -10    3.63    0.43
  -6  -3  10    2.73    0.45
  -6  -3  10    3.50    0.49
   5   3 -10    0.04    0.09
   5   3 -10    0.16    0.12
  -5  -3  10    0.01    0.13
  -5  -3  10    0.11    0.13
   4   3 -10    9.29    0.53
   4   3 -10    8.71    0.47
   4   3 -10    8.45    0.46
  -4  -3  10    9.32    0.42
  -4  -3  10    8.46    0.54
  -4  -3  10    8.86    0.57
   3   3 -10   20.28    0.85
   3   3 -10   19.48    0.78
   3   3 -10   19.55    0.80
  -3  -3  10   19.74    0.84
  -3  -3  10   19.47    0.74
  -3  -3  10   19.54    0.80
  -3  -3  10   19.34    0.88
   2   3 -10    0.07    0.07
   2   3 -10   -0.01    0.06
   2   3 -10    0.17    0.11
   2   3 -10    0.07    0.09
  -2  -3  10    0.13    0.10
  -2  -3  10    0.02    0.07
  -2  -3  10    0.03    0.06
  -2  -3  10    0.20    0.08
   1   3 -10    9.30    0.45
   1   3 -10    8.96    0.49
   1   3 -10    9.04    0.41
  -1  -3  10    8.73    0.46
  -1  -3  10    8.63    0.43
  -1  -3  10    8.57    0.39
   0   3 -10   15.89    0.74
   0  -3  10   15.31    0.63
   0  -3  10   15.27    0.63
   0  -3  10   15.93    0.57
   0  -3  10   16.02    0.62
   1  -3  10   26.58    0.86
   1  -3  10   26.82    0.92
   1  -3  10   26.05    0.93
   1  -3  10   26.10    0.90
   2  -3  10    0.51    0.11
   2  -3  10    0.66    0.13
   2  -3  10    0.70    0.12
   3  -3  10    4.75    0.29
   3  -3  10    4.42    0.24
   3  -3  10    4.36    0.24
   3  -3  10    4.78    0.23
   4  -3  10    0.04    0.08
  -5   3 -10    9.45    0.79
   5  -3  10   10.02    0.68
   5  -3  10   10.49    0.81
   6  -3  10    5.43    0.52
   7  -3  10    0.37    0.20
   8  -3  10    4.69    0.73
  10   2 -10    2.14    0.40
 -10  -2  10    1.99    0.51
   9   2 -10    0.64    0.27
  -9  -2  10    0.60    0.31
   8   2 -10    0.19    0.20
   8   2 -10    0.19    0.14
  -8  -2  10   -0.15    0.15
   7   2 -10    0.54    0.21
   7   2 -10    0.60    0.19
  -7  -2  10    0.65    0.25
  -7  -2  10    0.68    0.27
   6   2 -10   13.97    0.74
   6   2 -10   14.00    0.69
  -6  -2  10   15.53    0.87
  -6  -2  10   13.78    0.85
   5   2 -10   38.56    1.43
   5   2 -10   37.19    1.36
  -5  -2  10   36.89    1.52
  -5  -2  10   38.01    1.53
   4   2 -10    3.59    0.28
   4   2 -10    3.94    0.33
  -4  -2  10    3.78    0.35
  -4  -2  10    4.15    0.37
   3   2 -10    2.09    0.19
   3   2 -10    2.37    0.21
   3   2 -10    2.07    0.25
  -3  -2  10    1.79    0.16
  -3  -2  10    2.37    0.24
  -3  -2  10    2.13    0.28
  -3  -2  10    2.25    0.20
   2   2 -10    0.80    0.15
   2   2 -10    0.76    0.15
   2   2 -10    0.90    0.16
   2   2 -10    0.80    0.14
  -2  -2  10    0.91    0.17
  -2  -2  10    0.77    0.14
  -2  -2  10    0.77    0.14
  -2  -2  10    0.96    0.13
   1   2 -10   79.29    2.48
   1   2 -10   77.84    2.52
   1   2 -10   79.27    2.43
   1   2 -10   79.57    2.45
  -1  -2  10   80.76    2.42
  -1  -2  10   81.65    2.51
  -1  -2  10   79.25    2.47
  -1  -2  10   78.81    2.48
   0   2 -10   25.23    0.83
   0  -2  10   25.10    0.90
   0  -2  10   24.15    0.86
   0  -2  10   25.86    0.83
   1  -2  10   42.60    1.35
   1  -2  10   46.28    1.42
   1  -2  10   44.42    1.39
   1  -2  10   44.36    1.44
   2  -2  10  277.03    7.93
   2  -2  10  280.05    8.00
   2  -2  10  260.09    7.93
   3  -2  10    3.95    0.25
   3  -2  10    3.99    0.18
   4  -2  10   32.10    1.19
   5  -2  10    6.23    0.52
   5  -2  10    6.75    0.61
   6  -2  10    2.70    0.46
   7  -2  10    4.45    0.64
   8  -2  10    3.17    0.57
  10   1 -10   -0.02    0.18
 -10  -1  10    0.45    0.27
   9   1 -10    1.35    0.30
  -9  -1  10    1.75    0.41
   8   1 -10    2.13    0.31
   8   1 -10    2.26    0.37
  -8  -1  10    2.39    0.46
   7   1 -10    0.02    0.11
   7   1 -10    0.03    0.14
  -7  -1  10    0.11    0.14
   6   1 -10    4.96    0.36
   6   1 -10    5.88    0.43
  -6  -1  10    5.14    0.47
   5   1 -10   16.79    0.75
   5   1 -10   19.12    0.81
  -5  -1  10   19.00    0.91
   4   1 -10    3.13    0.21
   4   1 -10    3.32    0.28
   4   1 -10    3.02    0.25
  -4  -1  10    3.60    0.39
   3   1 -10   12.18    0.55
   3   1 -10   11.60    0.46
   3   1 -10   12.75    0.54
  -3  -1  10   10.72    0.50
  -3  -1  10   11.87    0.59
  -3  -1  10   13.11    0.47
   2   1 -10   26.22    0.97
   2   1 -10   25.79    0.92
   2   1 -10   26.32    0.94
  -2  -1  10   24.39    0.92
  -2  -1  10   26.09    0.98
  -2  -1  10   26.35    0.86
   1   1 -10   96.91    2.88
   1   1 -10   98.80    2.90
   1   1 -10   92.28    2.87
  -1  -1  10   96.15    2.88
  -1  -1  10   95.34    2.90
  -1  -1  10   88.14    2.90
   0   1 -10    2.34    0.14
   0  -1  10    2.18    0.18
   0  -1  10    2.17    0.16
   0  -1  10    1.86    0.15
   0  -1  10    1.98    0.13
   1  -1  10   11.52    0.43
   1  -1  10   12.05    0.49
   1  -1  10   11.48    0.45
   2  -1  10   60.09    1.77
   2  -1  10   55.38    1.75
   2  -1  10   59.14    1.77
  -3   1 -10   43.97    1.48
   3  -1  10   44.83    1.47
  -4   1 -10   26.74    1.04
  -5   1 -10    2.27    0.33
  -6   1 -10   11.20    0.65
   6  -1  10    8.84    0.70
  -7   1 -10    0.13    0.14
   7  -1  10    0.55    0.26
  -8   1 -10    0.60    0.27
   8  -1  10    1.27    0.39
   9  -1  10    0.89    0.44
  10   0 -10    0.24    0.21
 -10   0  10    0.15    0.25
   9   0 -10   -0.01    0.18
  -9   0  10    0.30    0.23
   8   0 -10    0.55    0.21
   8   0 -10    0.32    0.16
  -8   0  10    0.22    0.21
   7   0 -10   32.20    1.26
   7   0 -10   31.48    1.22
  -7   0  10   32.00    1.43
   6   0 -10    4.23    0.35
   6   0 -10    4.01    0.32
  -6   0  10    3.74    0.46
   5   0 -10   13.43    0.63
   5   0 -10   12.98    0.59
  -5   0  10   13.26    0.71
   4   0 -10   14.28    0.63
   4   0 -10   13.83    0.54
   4   0 -10   15.17    0.62
  -4   0  10   14.27    0.70
   3   0 -10   18.05    0.72
   3   0 -10   20.32    0.75
   3   0 -10   18.76    0.66
  -3   0  10   18.61    0.79
   2   0 -10   10.26    0.44
   2   0 -10   10.28    0.50
   2   0 -10    9.49    0.39
   2   0 -10   10.13    0.45
  -2   0  10   10.29    0.39
  -2   0  10    9.74    0.47
  -2   0  10    9.95    0.44
   1   0 -10  143.19    4.56
   1   0 -10  154.05    4.58
   1   0 -10  154.62    4.59
  -1   0  10  154.40    4.53
  -1   0  10  161.02    4.59
  -1   0  10  158.10    4.61
  -1   0  10  155.66    4.60
   0   0 -10   12.16    0.42
   0   0 -10   11.28    0.43
   0   0 -10   12.02    0.45
   0   0 -10   12.11    0.45
   0   0  10   11.53    0.43
   0   0  10   12.39    0.47
   0   0  10   11.32    0.42
   0   0  10   11.90    0.48
   0   0  10   12.46    0.48
  -1   0 -10    2.06    0.15
   1   0  10    2.13    0.15
   1   0  10    1.97    0.12
   1   0  10    2.07    0.15
   1   0  10    1.84    0.16
   1   0  10    1.99    0.13
  -2   0 -10   32.89    1.09
   2   0  10   33.07    1.06
   2   0  10   32.17    1.02
   2   0  10   30.27    0.99
  -3   0 -10   52.25    1.76
   3   0  10   52.34    1.72
   3   0  10   51.69    1.89
   3   0  10   54.74    1.57
   3   0  10   52.61    1.59
  -4   0 -10    0.07    0.08
   4   0  10    0.01    0.11
  -5   0 -10   18.16    0.87
   5   0  10   17.68    0.94
  -6   0 -10    0.05    0.11
   6   0  10    0.07    0.15
  -7   0 -10    6.24    0.55
   7   0  10    6.47    0.62
  -8   0 -10    0.33    0.22
   8   0  10    0.63    0.30
  -9   0 -10    0.94    0.33
   9   0  10    2.13    0.51
  10  -1 -10    0.40    0.23
   9  -1 -10   -0.03    0.16
  -9   1  10    0.24    0.23
   8  -1 -10    1.21    0.27
   8  -1 -10    1.45    0.26
  -8   1  10    1.15    0.31
   7  -1 -10   12.67    0.64
   7  -1 -10   12.44    0.66
  -7   1  10   13.03    0.79
   6  -1 -10    8.19    0.46
   6  -1 -10    8.18    0.48
  -6   1  10    7.98    0.55
   5  -1 -10    0.11    0.10
   5  -1 -10    0.04    0.08
  -5   1  10   -0.02    0.09
   4  -1 -10    3.77    0.27
   4  -1 -10    4.20    0.29
   4  -1 -10    4.02    0.23
  -4   1  10    3.96    0.32
   3  -1 -10    0.65    0.11
   3  -1 -10    0.83    0.18
   3  -1 -10    0.55    0.12
   3  -1 -10    0.49    0.12
  -3   1  10    0.62    0.14
   2  -1 -10   30.81    1.10
   2  -1 -10   31.90    1.07
   2  -1 -10   29.31    1.04
   2  -1 -10   30.28    0.99
  -2   1  10   32.30    1.10
  -2   1  10   31.88    0.98
  -2   1  10   29.75    1.07
   1  -1 -10    2.85    0.17
   1  -1 -10    3.36    0.20
   1  -1 -10    3.00    0.21
   1  -1 -10    3.33    0.21
  -1   1  10    2.82    0.21
  -1   1  10    2.75    0.17
  -1   1  10    3.09    0.21
  -1   1  10    2.95    0.20
  -1   1  10    2.97    0.19
  -1   1  10    3.51    0.24
   0  -1 -10   26.73    0.84
   0  -1 -10   25.98    0.89
   0  -1 -10   26.49    0.89
   0  -1 -10   25.98    0.86
   0   1  10   26.82    0.84
   0   1  10   26.86    0.95
   0   1  10   25.58    0.89
   0   1  10   25.35    0.88
   0   1  10   26.69    0.91
   0   1  10   26.09    0.89
  -1  -1 -10    0.40    0.08
  -1  -1 -10    0.61    0.12
   1   1  10    0.46    0.09
   1   1  10    0.36    0.10
   1   1  10    0.71    0.10
   1   1  10    0.51    0.09
   1   1  10    0.49    0.15
  -2  -1 -10   20.04    0.75
   2   1  10   19.47    0.84
   2   1  10   18.13    0.67
   2   1  10   19.82    0.73
  -3  -1 -10    2.53    0.24
   3   1  10    1.88    0.13
   3   1  10    2.06    0.20
   3   1  10    2.05    0.30
   3   1  10    2.08    0.15
  -4  -1 -10    3.62    0.32
   4   1  10    3.45    0.19
   4   1  10    3.45    0.17
   4   1  10    3.37    0.36
  -5  -1 -10    0.90    0.22
   5   1  10    1.02    0.26
  -6  -1 -10   27.46    1.25
   6   1  10   26.68    1.29
  -7  -1 -10   13.82    0.86
   7   1  10   13.84    0.90
  -8  -1 -10    3.61    0.56
   8   1  10    4.00    0.61
  -9  -1 -10    0.68    0.31
   9   1  10    0.70    0.34
   9  -2 -10    2.50    0.35
   8  -2 -10   -0.16    0.12
  -8   2  10   -0.03    0.15
   7  -2 -10    0.62    0.20
   7  -2 -10    0.72    0.26
  -7   2  10    1.40    0.30
   6  -2 -10    0.15    0.17
   6  -2 -10    0.12    0.12
   6  -2 -10    0.15    0.11
  -6   2  10    0.08    0.13
   5  -2 -10   16.28    0.72
   5  -2 -10   18.41    0.75
   5  -2 -10   19.89    0.92
  -5   2  10   19.03    0.84
   4  -2 -10   35.36    1.34
   4  -2 -10   34.09    1.13
   4  -2 -10   36.11    1.22
   4  -2 -10   34.91    1.21
  -4   2  10   34.39    1.28
   3  -2 -10    9.90    0.41
   3  -2 -10   11.13    0.48
   3  -2 -10   11.09    0.47
   3  -2 -10    9.72    0.53
  -3   2  10   11.43    0.51
   2  -2 -10   18.32    0.74
   2  -2 -10   19.62    0.71
   2  -2 -10   17.82    0.67
   2  -2 -10   17.66    0.63
  -2   2  10   18.17    0.69
  -2   2  10   18.39    0.61
   1  -2 -10   28.08    0.95
   1  -2 -10   28.65    0.92
   1  -2 -10   27.88    1.00
   1  -2 -10   28.58    0.99
  -1   2  10   30.14    0.97
  -1   2  10   28.24    0.91
  -1   2  10   27.73    0.99
  -1   2  10   28.46    0.97
   0  -2 -10    0.34    0.09
   0  -2 -10    0.22    0.08
   0  -2 -10    0.22    0.10
   0  -2 -10    0.30    0.08
   0   2  10    0.25    0.08
   0   2  10    0.29    0.08
   0   2  10    0.22    0.07
   0   2  10    0.28    0.09
   0   2  10    0.18    0.08
   0   2  10    0.19    0.07
  -1  -2 -10   39.66    1.27
  -1  -2 -10   39.57    1.35
  -1  -2 -10   39.66    1.24
   1   2  10   41.14    1.29
   1   2  10   37.30    1.30
   1   2  10   40.24    1.24
   1   2  10   39.49    1.31
   1   2  10   38.41    1.38
  -2  -2 -10    0.63    0.14
   2   2  10    0.62    0.11
   2   2  10    0.64    0.11
   2   2  10    1.22    0.23
   2   2  10    0.56    0.16
   2   2  10    0.79    0.12
  -3  -2 -10   25.47    1.05
   3   2  10   27.32    1.12
   3   2  10   26.44    0.87
   3   2  10   25.69    0.89
   3   2  10   28.17    0.94
  -4  -2 -10   52.87    1.91
   4   2  10   52.64    1.69
   4   2  10   53.39    1.63
   4   2  10   51.87    1.95
  -5  -2 -10    0.25    0.14
   5   2  10    0.40    0.19
   5   2  10    0.26    0.09
   5   2  10    0.30    0.09
  -6  -2 -10    4.87    0.48
   6   2  10    4.57    0.29
   6   2  10    4.25    0.46
  -7  -2 -10    7.80    0.67
   7   2  10    9.60    0.46
   7   2  10    6.69    0.62
  -8  -2 -10    3.87    0.60
   8   2  10    4.47    0.63
   8   2  10    4.53    0.34
  -9  -2 -10    1.41    0.42
   9   2  10    1.80    0.44
   9   2  10    1.79    0.28
   9  -3 -10    0.93    0.24
   8  -3 -10    2.87    0.35
   7  -3 -10    1.38    0.31
   7  -3 -10    1.02    0.21
   6  -3 -10    5.44    0.37
   6  -3 -10    5.88    0.50
   6  -3 -10    4.48    0.35
  -6   3  10    5.23    0.42
   5  -3 -10    1.77    0.25
   5  -3 -10    1.92    0.24
   5  -3 -10    2.39    0.37
  -5   3  10    2.08    0.28
   4  -3 -10   16.06    0.69
   4  -3 -10   16.66    0.79
   4  -3 -10   17.19    0.69
  -4   3  10   18.01    0.73
   3  -3 -10   54.67    1.83
   3  -3 -10   55.01    1.72
   3  -3 -10   52.47    1.74
   3  -3 -10   51.42    1.65
  -3   3  10   52.52    1.73
   2  -3 -10    4.44    0.24
   2  -3 -10    4.93    0.27
   2  -3 -10    4.93    0.29
   2  -3 -10    4.31    0.32
  -2   3  10    4.75    0.26
  -2   3  10    4.68    0.26
   1  -3 -10   21.31    0.86
   1  -3 -10   22.52    0.77
   1  -3 -10   22.58    0.80
   1  -3 -10   22.95    0.84
  -1   3  10   23.57    0.78
  -1   3  10   22.11    0.83
  -1   3  10   23.24    0.85
  -1   3  10   22.56    0.75
   0  -3 -10    5.53    0.37
   0  -3 -10    5.64    0.29
   0  -3 -10    6.00    0.32
   0   3  10    5.58    0.34
   0   3  10    6.09    0.28
   0   3  10    5.80    0.28
   0   3  10    6.09    0.34
  -1  -3 -10   44.25    1.52
  -1  -3 -10   44.37    1.43
  -1  -3 -10   43.87    1.40
   1   3  10   44.14    1.39
   1   3  10   42.82    1.53
   1   3  10   43.17    1.47
   1   3  10   43.31    1.42
  -2  -3 -10    0.05    0.05
  -2  -3 -10    0.09    0.10
   2   3  10    0.10    0.06
   2   3  10   -0.04    0.05
   2   3  10    0.19    0.10
   2   3  10    0.08    0.09
  -3  -3 -10   10.54    0.59
   3   3  10   11.29    0.52
   3   3  10   11.28    0.47
   3   3  10   10.94    0.62
   3   3  10   11.54    0.48
  -4  -3 -10  110.29    3.60
   4   3  10  111.78    3.39
   4   3  10  107.70    3.60
   4   3  10  106.11    3.31
   4   3  10  110.94    3.30
  -5  -3 -10    4.50    0.55
   5   3  10    4.69    0.32
   5   3  10    4.88    0.45
  -6  -3 -10    1.06    0.29
   6   3  10    1.33    0.21
   6   3  10    1.98    0.37
  -7  -3 -10    0.16    0.18
   7   3  10    0.20    0.22
   7   3  10    0.24    0.14
  -8  -3 -10    1.85    0.46
   8   3  10    1.48    0.27
   8   3  10    1.56    0.41
   9   3  10    4.58    0.67
   9   3  10    4.08    0.46
  10   3  10    2.07    0.34
   9  -4 -10    0.02    0.16
   8  -4 -10    1.09    0.23
   7  -4 -10    4.36    0.37
   7  -4 -10    4.11    0.37
   6  -4 -10    0.39    0.18
   6  -4 -10    0.21    0.13
   6  -4 -10    0.12    0.12
   5  -4 -10    0.58    0.16
   5  -4 -10    0.43    0.15
   5  -4 -10    0.67    0.22
   4  -4 -10    1.83    0.30
   4  -4 -10    1.76    0.24
   4  -4 -10    1.28    0.20
  -4   4  10    1.59    0.23
   3  -4 -10    0.04    0.09
   3  -4 -10    0.22    0.13
   3  -4 -10    0.15    0.09
   3  -4 -10    0.09    0.09
  -3   4  10    0.11    0.07
  -3   4  10    0.03    0.09
   2  -4 -10   29.92    1.03
   2  -4 -10   29.57    0.99
   2  -4 -10   28.19    1.11
   2  -4 -10   29.93    1.07
  -2   4  10   29.71    0.97
  -2   4  10   29.49    1.06
   1  -4 -10   16.47    0.74
   1  -4 -10   16.71    0.69
   1  -4 -10   16.95    0.65
  -1   4  10   17.38    0.60
  -1   4  10   16.83    0.59
  -1   4  10   17.03    0.71
  -1   4  10   16.40    0.70
   0  -4 -10   11.57    0.53
   0  -4 -10   11.36    0.59
   0  -4 -10   11.65    0.49
   0   4  10   11.44    0.45
   0   4  10   11.57    0.56
   0   4  10   12.50    0.56
   0   4  10   11.68    0.47
  -1  -4 -10    2.44    0.20
  -1  -4 -10    2.45    0.32
  -1  -4 -10    2.81    0.22
   1   4  10    2.87    0.25
   1   4  10    3.12    0.29
   1   4  10    2.80    0.22
  -2  -4 -10   32.68    1.10
  -2  -4 -10   30.65    1.06
  -2  -4 -10   30.24    1.22
   2   4  10   29.80    1.23
   2   4  10   30.36    1.15
   2   4  10   33.70    1.09
  -3  -4 -10    5.80    0.44
   3   4  10    6.51    0.40
   3   4  10    5.93    0.36
   3   4  10    7.08    0.49
   3   4  10    6.20    0.35
  -4  -4 -10    0.00    0.09
   4   4  10    0.12    0.12
   4   4  10    0.03    0.12
   4   4  10    0.01    0.08
   4   4  10   -0.02    0.08
  -5  -4 -10   10.33    0.70
   5   4  10    9.46    0.49
   5   4  10   10.80    0.70
   5   4  10   10.05    0.55
  -6  -4 -10    1.33    0.35
   6   4  10    1.32    0.23
   6   4  10    2.48    0.43
   6   4  10    1.57    0.22
  -7  -4 -10    0.37    0.23
   7   4  10    0.38    0.12
   7   4  10    0.40    0.25
   7   4  10    0.33    0.18
  -8  -4 -10    3.38    0.58
   8   4  10    3.94    0.31
   8   4  10    3.30    0.41
   8   4  10    3.50    0.56
   9   4  10   -0.19    0.14
   9   4  10    0.37    0.28
  10   4  10    1.89    0.36
   8  -5 -10   -0.06    0.16
   7  -5 -10    0.82    0.21
   6  -5 -10    0.37    0.15
   6  -5 -10    0.97    0.22
   6  -5 -10    0.45    0.17
   5  -5 -10   13.39    0.65
   5  -5 -10   13.60    0.63
   5  -5 -10   13.72    0.75
   4  -5 -10    1.51    0.22
   4  -5 -10    0.91    0.24
   4  -5 -10    1.47    0.23
  -4   5  10    1.17    0.26
   3  -5 -10    6.73    0.43
   3  -5 -10    7.56    0.41
   3  -5 -10    7.29    0.50
  -3   5  10    7.81    0.46
   2  -5 -10    0.64    0.16
   2  -5 -10    0.88    0.21
   2  -5 -10    0.84    0.16
  -2   5  10    0.77    0.17
   1  -5 -10    1.45    0.20
   1  -5 -10    1.81    0.25
   1  -5 -10    1.82    0.30
  -1   5  10    1.68    0.16
  -1   5  10    1.76    0.13
  -1   5  10    1.98    0.27
   0  -5 -10    0.39    0.12
   0  -5 -10    0.17    0.18
   0  -5 -10    0.27    0.10
   0   5  10    0.18    0.07
   0   5  10    0.23    0.13
   0   5  10    0.35    0.11
   0   5  10    0.41    0.12
  -1  -5 -10    3.76    0.42
  -1  -5 -10    3.36    0.26
  -1  -5 -10    3.15    0.26
   1   5  10    3.17    0.31
   1   5  10    3.18    0.25
  -2  -5 -10    2.33    0.26
  -2  -5 -10    2.13    0.33
  -2  -5 -10    2.39    0.25
   2   5  10    2.27    0.25
   2   5  10    3.22    0.33
   2   5  10    2.21    0.28
  -3  -5 -10    2.10    0.33
  -3  -5 -10    1.95    0.22
   3   5  10    2.36    0.30
   3   5  10    2.17    0.26
   3   5  10    2.06    0.33
  -4  -5 -10    9.00    0.63
   4   5  10    8.15    0.60
   4   5  10    8.61    0.49
   4   5  10    9.05    0.54
  -5  -5 -10    5.03    0.62
   5   5  10    4.46    0.46
   5   5  10    3.66    0.40
   5   5  10    3.85    0.35
  -6  -5 -10    0.23    0.20
   6   5  10    0.53    0.24
   6   5  10    0.76    0.19
   6   5  10    0.36    0.17
  -7  -5 -10    2.98    0.54
   7   5  10    3.54    0.55
   7   5  10    2.44    0.36
   7   5  10    2.94    0.33
   8   5  10    0.53    0.30
   8   5  10    0.60    0.15
   8   5  10    0.52    0.23
   9   5  10    0.41    0.22
   9   5  10    0.40    0.33
  10   5  10    0.24    0.23
   7  -6 -10    0.05    0.15
   6  -6 -10    2.24    0.31
   5  -6 -10    0.02    0.12
   5  -6 -10    0.02    0.12
   5  -6 -10    0.37    0.16
   4  -6 -10    7.64    0.44
   4  -6 -10    7.46    0.53
   4  -6 -10    7.30    0.48
   3  -6 -10    1.90    0.31
   3  -6 -10    1.34    0.26
   3  -6 -10    1.96    0.26
  -3   6  10    1.81    0.29
   2  -6 -10    3.46    0.31
   2  -6 -10    3.83    0.45
   2  -6 -10    3.92    0.33
  -2   6  10    3.70    0.35
   1  -6 -10   -0.02    0.10
   1  -6 -10    0.11    0.19
   1  -6 -10    0.03    0.12
  -1   6  10    0.01    0.11
   0  -6 -10    3.04    0.42
   0  -6 -10    2.65    0.31
   0  -6 -10    3.32    0.28
   0   6  10    3.01    0.23
   0   6  10    2.91    0.32
  -1  -6 -10   22.67    0.91
  -1  -6 -10   22.61    0.88
  -1  -6 -10   21.53    1.03
   1   6  10   21.80    0.83
   1   6  10   22.31    1.01
[truncated: 469,316 more chars]
