# Supplementary material for: Crystal structure of penoxsulam
Source: Acta Crystallogr E Crystallogr Commun. 2017 Aug 8;73(Pt 9):1312–5. doi: 10.1107/S2056989017011458 (PMC5588569; doi:10.1107/S2056989017011458)
Supplement: Supplementary file 2 [file e-73-01312-Isup2.hkl]

data_I                                                                          
_shelx_title ' JK724 in P-1'                                                    
_shelx_refln_list_code          4                                               
_shelx_F_calc_maximum      278.88                                               
_exptl_crystal_F_000       984.00                                               
_reflns_d_resolution_high  0.8409                                               
                                                                                
loop_                                                                           
 _space_group_symop_operation_xyz                                               
 'x, y, z'                                                                      
 '-x, -y, -z'                                                                   
                                                                                
_cell_length_a     8.1945                                                       
_cell_length_b     8.3733                                                       
_cell_length_c    28.3277                                                       
_cell_angle_alpha  82.698                                                       
_cell_angle_beta   84.183                                                       
_cell_angle_gamma  81.814                                                       
                                                                                
_shelx_F_squared_multiplier     1.000                                           
                                                                                
loop_                                                                           
 _refln_index_h                                                                 
 _refln_index_k                                                                 
 _refln_index_l                                                                 
 _refln_F_squared_calc                                                          
 _refln_F_squared_meas                                                          
 _refln_F_squared_sigma                                                         
 _refln_observed_status                                                         
   1   0   0       2043.83       2017.95        35.10 o                         
   2   0   0         62.38         47.47         4.75 o                         
   3   0   0       5730.29       5529.83        87.30 o                         
   4   0   0      15089.41      15006.70       260.49 o                         
   5   0   0        156.01         99.07         9.78 o                         
   6   0   0          0.02          1.35         2.93 o                         
   7   0   0        492.11        432.70        17.84 o                         
   8   0   0        763.06        700.77        29.66 o                         
   9   0   0        451.05        354.67        28.60 o                         
  -9   1   0        125.64        139.44        17.88 o                         
  -7   1   0        143.52        176.62        26.46 o                         
  -6   1   0        174.93        202.36        25.03 o                         
  -5   1   0        111.73        136.34        11.19 o                         
  -4   1   0         26.49         46.22         7.58 o                         
  -3   1   0       2464.86       2816.62        68.17 o                         
  -2   1   0         32.46         46.78         5.29 o                         
  -1   1   0        368.05        364.80        11.12 o                         
   0   1   0       2972.46       3068.64        33.63 o                         
   1   1   0       8278.02       7934.96        77.70 o                         
   2   1   0        713.54        590.60        19.74 o                         
   3   1   0         40.38         27.57         2.83 o                         
   4   1   0        413.19        393.14        11.10 o                         
   5   1   0        107.68        105.37         5.88 o                         
   6   1   0       1515.15       1469.89        32.13 o                         
   7   1   0         82.67        131.57        10.47 o                         
   8   1   0         40.70         54.24        16.83 o                         
   9   1   0        308.15        289.27        23.71 o                         
  -6   2   0        173.04        119.42        30.03 o                         
  -5   2   0         60.75         57.21        20.02 o                         
  -4   2   0        390.31        352.85        21.83 o                         
  -3   2   0        121.39        152.65        12.67 o                         
  -2   2   0        741.92        730.66        13.78 o                         
  -1   2   0        289.11        318.17         7.63 o                         
   0   2   0       2354.62       2293.82        23.81 o                         
   1   2   0          3.24         10.75         1.91 o                         
   2   2   0         86.05         89.44         2.61 o                         
   3   2   0       3890.50       3600.25        44.49 o                         
   4   2   0          1.25          1.94         2.00 o                         
   5   2   0          2.93          3.13         2.16 o                         
   6   2   0          4.32          3.59         4.03 o                         
   7   2   0         44.35         41.54         7.28 o                         
   8   2   0        631.17        552.16        25.59 o                         
   9   2   0          1.89          8.13         8.75 o                         
  -6   3   0        269.05        285.31        45.76 o                         
  -5   3   0        753.28        751.54        41.47 o                         
  -4   3   0         23.35         17.88         8.58 o                         
  -3   3   0          6.28         33.79         6.09 o                         
  -2   3   0         35.07         53.02         4.04 o                         
  -1   3   0       2996.29       3327.51        42.52 o                         
   0   3   0         57.31        104.85         3.01 o                         
   1   3   0         94.48        115.42         3.35 o                         
   2   3   0        943.40        879.67        12.15 o                         
   3   3   0         46.66         65.08         6.21 o                         
   4   3   0       2343.38       2261.71        36.09 o                         
   5   3   0        809.89        803.16        16.44 o                         
   6   3   0          0.89          3.37         3.28 o                         
   7   3   0         52.57         72.60         7.56 o                         
   8   3   0        135.09        126.63        11.14 o                         
   9   3   0       1134.58       1125.50        36.03 o                         
  -8   4   0         38.05         54.58        13.94 o                         
  -7   4   0          4.25          2.96         5.29 o                         
  -6   4   0        540.36        542.38        21.00 o                         
  -5   4   0       2438.05       2488.83        61.58 o                         
  -4   4   0        702.81        642.23        21.11 o                         
  -3   4   0        112.96        111.86         7.00 o                         
  -2   4   0        663.67        751.15        19.18 o                         
  -1   4   0       4603.38       5490.38        69.38 o                         
   0   4   0       4392.39       4508.34        49.76 o                         
   1   4   0        232.44        235.95         5.87 o                         
   2   4   0       2032.07       2108.32        28.62 o                         
   3   4   0        864.70        762.31        12.83 o                         
   4   4   0         18.10         16.79         3.36 o                         
   5   4   0        259.03        264.89         9.79 o                         
   6   4   0         15.65         26.43         5.50 o                         
   7   4   0        108.19        130.67        10.25 o                         
   8   4   0        542.47        575.30        30.96 o                         
   9   4   0         12.79         31.82        12.64 o                         
  -7   5   0         35.82         71.03         9.62 o                         
  -6   5   0         77.79         96.38        16.45 o                         
  -5   5   0       1443.99       1523.78        74.01 o                         
  -4   5   0       1285.25       1362.03        38.07 o                         
  -3   5   0        605.11        605.40        25.73 o                         
  -2   5   0       2794.27       2737.51        41.73 o                         
  -1   5   0         64.06         47.72         4.63 o                         
   0   5   0        384.87        396.53         8.44 o                         
   1   5   0       1287.25       1198.47        18.67 o                         
   2   5   0        133.59        159.83         8.53 o                         
   3   5   0       1354.96       1370.77        20.50 o                         
   4   5   0        304.81        312.19        10.29 o                         
   5   5   0       1104.14       1097.54        25.50 o                         
   6   5   0        121.78        134.41        18.80 o                         
   7   5   0         43.57         48.21         7.47 o                         
   8   5   0         37.88         57.55        10.48 o                         
  -6   6   0        317.03        408.95        35.04 o                         
  -5   6   0        100.54        120.29        13.23 o                         
  -4   6   0        523.51        536.14        19.28 o                         
  -3   6   0       2171.83       2196.63        41.38 o                         
  -2   6   0        144.63        165.34        10.84 o                         
  -1   6   0        961.86        940.98        22.44 o                         
   0   6   0        468.15        466.05        12.74 o                         
   1   6   0       2773.70       2736.89        36.94 o                         
   2   6   0         16.60         12.94         3.63 o                         
   3   6   0       1140.61       1086.26        19.91 o                         
   4   6   0        317.77        300.96        13.05 o                         
   5   6   0          1.35          2.11         4.15 o                         
   6   6   0        140.66        157.44        11.65 o                         
   7   6   0        324.72        345.28        16.72 o                         
   8   6   0        237.72        237.13        21.59 o                         
  -5   7   0        343.25        370.18        15.69 o                         
  -4   7   0          1.39          2.91         4.22 o                         
  -3   7   0        545.25        519.98        17.05 o                         
  -2   7   0         64.62         96.13         8.96 o                         
  -1   7   0        244.58        238.47        12.28 o                         
   0   7   0        282.44        311.84        13.61 o                         
   1   7   0        526.58        519.94        17.32 o                         
   2   7   0          4.62          4.88         3.26 o                         
   3   7   0        110.63        110.88         7.37 o                         
   4   7   0        115.88        108.05         9.48 o                         
   5   7   0          0.60          7.09         4.98 o                         
   6   7   0        484.12        507.82        19.12 o                         
   7   7   0          0.62          9.52         6.71 o                         
  -4   8   0        227.37        253.35        23.14 o                         
  -3   8   0          4.17         19.85         6.73 o                         
  -2   8   0         44.77         38.85         7.48 o                         
  -1   8   0         40.30         32.48         7.24 o                         
   0   8   0         19.18         59.75        23.23 o                         
   1   8   0        123.52        132.44        11.71 o                         
   2   8   0        211.59        163.08        12.35 o                         
   3   8   0        670.93        592.53        33.37 o                         
   4   8   0        566.91        597.18        26.57 o                         
   5   8   0         13.06         21.10         7.19 o                         
   6   8   0        297.30        318.77        28.33 o                         
  -2   9   0        140.89        195.84        22.29 o                         
  -1   9   0         40.87         45.82         9.58 o                         
   0   9   0        255.95        250.32        21.92 o                         
   1   9   0         55.95         87.87        15.17 o                         
   2   9   0         26.79         21.58        11.08 o                         
   3   9   0          4.46         11.98        10.37 o                         
   4   9   0         22.49         13.94        10.62 o                         
   5   9   0        102.54         86.29        19.03 o                         
  -5  -9   1          5.81         11.16        11.30 o                         
  -4  -9   1          6.17          6.30         9.45 o                         
  -3  -9   1         21.94         33.85        11.87 o                         
  -2  -9   1        331.58        365.40        39.33 o                         
  -1  -9   1        867.91        734.93        41.83 o                         
   0  -9   1         26.42         31.84         8.07 o                         
   1  -9   1         18.98         23.39         7.77 o                         
   2  -9   1        129.80        178.88        21.81 o                         
  -6  -8   1        149.17        141.53        12.86 o                         
  -5  -8   1        187.64        201.43        34.77 o                         
  -4  -8   1         39.33         50.44        10.63 o                         
  -3  -8   1        328.98        367.55        26.23 o                         
  -2  -8   1          8.46         35.61         7.24 o                         
  -1  -8   1        164.03        187.05        13.24 o                         
   0  -8   1       1728.05       1574.25        36.41 o                         
   1  -8   1          0.53          0.15         4.61 o                         
   2  -8   1          0.50          0.00         5.34 o                         
   3  -8   1         57.61         61.96         9.43 o                         
   4  -8   1         28.66         33.18        10.71 o                         
  -7  -7   1        240.77        231.22        15.62 o                         
  -6  -7   1        273.99        274.67        15.49 o                         
  -5  -7   1        102.95         99.60         9.63 o                         
  -4  -7   1        363.97        367.78        14.80 o                         
  -3  -7   1          6.36          6.99         3.93 o                         
  -2  -7   1        126.89        125.20         9.13 o                         
  -1  -7   1          3.37         14.09         4.63 o                         
   0  -7   1        516.07        471.79        16.21 o                         
   1  -7   1         65.35         70.21         8.16 o                         
   2  -7   1       1338.27       1248.98        34.37 o                         
   3  -7   1          3.71         13.08         4.64 o                         
   4  -7   1         84.38         97.95         8.81 o                         
   5  -7   1         19.24         23.60        10.01 o                         
  -8  -6   1          3.56         10.46        10.79 o                         
  -7  -6   1        138.88        153.34        12.22 o                         
  -6  -6   1        273.36        288.19        15.23 o                         
  -5  -6   1        236.71        212.20        17.86 o                         
  -4  -6   1        395.20        343.25        14.93 o                         
  -3  -6   1       1045.76       1059.31        19.57 o                         
  -2  -6   1        490.29        507.12        11.95 o                         
  -1  -6   1         51.09        106.71         8.49 o                         
   0  -6   1        621.19        609.37        14.50 o                         
   1  -6   1        326.89        330.22        12.35 o                         
   2  -6   1         67.15         80.51         7.31 o                         
   3  -6   1       2540.58       2468.11        45.27 o                         
   4  -6   1          1.09          6.04         7.51 o                         
   5  -6   1         19.92         25.79         7.87 o                         
   6  -6   1          4.71         15.02         8.58 o                         
  -8  -5   1         50.11         64.37        12.91 o                         
  -7  -5   1        674.44        635.62        20.56 o                         
  -6  -5   1        221.59        225.61        12.64 o                         
  -5  -5   1        227.46        243.68        12.70 o                         
  -4  -5   1          2.08          4.83         2.86 o                         
  -3  -5   1         99.99         96.65         5.86 o                         
  -2  -5   1       1011.28       1102.18        18.38 o                         
  -1  -5   1        429.40        359.15         8.62 o                         
   0  -5   1         73.85         86.05         5.08 o                         
   1  -5   1        248.66        279.56         8.74 o                         
   2  -5   1         48.87         56.28         4.60 o                         
   3  -5   1         20.51         34.32         6.71 o                         
   4  -5   1         48.45         59.50         8.06 o                         
   5  -5   1         32.80         28.67         6.48 o                         
   6  -5   1        305.18        300.22        32.54 o                         
   7  -5   1        252.22        284.24        46.84 o                         
  -9  -4   1         45.79         53.44        34.68 o                         
  -8  -4   1        161.06        172.29        13.93 o                         
  -7  -4   1        923.21        943.68        24.55 o                         
  -6  -4   1       2585.80       2438.01        44.40 o                         
  -5  -4   1        440.47        397.87        11.60 o                         
  -4  -4   1       1175.62       1128.33        23.69 o                         
  -3  -4   1        203.59        244.76         7.25 o                         
  -2  -4   1        644.30        577.38        11.12 o                         
  -1  -4   1         55.47         55.70         3.92 o                         
   0  -4   1        187.09        143.35         4.56 o                         
   1  -4   1         34.98         59.73         3.89 o                         
   2  -4   1       1341.59       1538.48        46.61 o                         
   3  -4   1        349.31        411.21        13.64 o                         
   4  -4   1         42.59         47.38         5.17 o                         
   5  -4   1        790.33        883.75        27.23 o                         
   6  -4   1        355.85        354.67        30.75 o                         
   7  -4   1          7.78         15.02        11.44 o                         
   8  -4   1         76.31         90.10        21.45 o                         
  -9  -3   1         77.65        107.01        18.48 o                         
  -8  -3   1          3.75          3.67         4.78 o                         
  -7  -3   1        316.90        340.24        13.69 o                         
  -6  -3   1        123.06        171.72        15.53 o                         
  -5  -3   1       1116.31       1040.25        26.04 o                         
  -4  -3   1         37.84         48.08         4.12 o                         
  -3  -3   1        917.39        904.52        14.12 o                         
  -2  -3   1       1951.92       1942.14        22.64 o                         
  -1  -3   1         95.08        107.51         4.51 o                         
   0  -3   1        317.90        280.07         4.87 o                         
   1  -3   1         44.27         94.07         3.78 o                         
   2  -3   1        835.95        835.51        21.26 o                         
   3  -3   1          2.17          3.38         1.90 o                         
   4  -3   1        756.13        769.41        38.61 o                         
   5  -3   1        126.15        166.61        22.88 o                         
   6  -3   1        143.35        119.42        29.32 o                         
  -9  -2   1        284.77        261.70        24.39 o                         
  -8  -2   1         21.01         19.23         7.53 o                         
  -7  -2   1         28.33         26.70         6.26 o                         
  -6  -2   1        679.85        583.73        18.66 o                         
  -5  -2   1          3.64          5.92         3.47 o                         
  -4  -2   1       1001.08       1062.46        18.00 o                         
  -3  -2   1        496.96        444.21         8.83 o                         
  -2  -2   1         32.44         78.14         2.79 o                         
  -1  -2   1       7662.12       8123.64        76.20 o                         
   0  -2   1       3865.15       4398.15        43.95 o                         
   1  -2   1       5398.40       5977.85       111.35 o                         
   2  -2   1          2.90          1.35         2.23 o                         
   3  -2   1       3759.92       3888.53       130.86 o                         
   4  -2   1       1816.42       2067.16        56.63 o                         
   5  -2   1         64.74         66.50        20.74 o                         
   6  -2   1          0.25          0.00        10.01 o                         
  -9  -1   1         20.16         16.49        17.16 o                         
  -8  -1   1         83.93         75.41        15.75 o                         
  -7  -1   1       1801.09       1684.40        43.87 o                         
  -6  -1   1        291.19        375.08        30.76 o                         
  -5  -1   1       1911.52       1875.16        31.78 o                         
  -4  -1   1         85.37        106.44         5.52 o                         
  -3  -1   1         44.26         26.03         2.89 o                         
  -2  -1   1      13518.29      12379.63       220.12 o                         
  -1  -1   1       5752.77       5818.48        57.41 o                         
   0  -1   1        422.25        421.49         5.26 o                         
   1  -1   1         20.31         30.03         5.72 o                         
   2  -1   1      20343.62      20532.43       602.09 o                         
   3  -1   1       6785.08       7023.31       125.88 o                         
   4  -1   1         52.41         85.40         9.77 o                         
   5  -1   1         19.26         25.21         5.60 o                         
   6  -1   1        106.53         79.37        12.30 o                         
   7  -1   1        517.50        697.19        55.06 o                         
  -9   0   1        131.05        159.67        20.38 o                         
  -8   0   1         29.19         17.48         6.83 o                         
  -7   0   1        572.54        640.24        31.07 o                         
  -6   0   1       1332.07       1267.67        45.04 o                         
  -5   0   1         75.35         82.37         5.68 o                         
  -4   0   1      10110.96      10513.17       183.68 o                         
  -3   0   1          0.53          0.09         2.21 o                         
  -2   0   1         12.99         23.21         2.44 o                         
  -1   0   1      16491.91      16011.66       232.75 o                         
   1   0   1        108.61         93.93         3.98 o                         
   2   0   1        160.60        140.82         5.50 o                         
   3   0   1       6765.18       6765.57       105.27 o                         
   4   0   1        560.78        427.26        15.48 o                         
   5   0   1        344.33        409.52        16.60 o                         
   6   0   1          0.03          0.00         3.67 o                         
   7   0   1         59.50         77.99        11.22 o                         
   8   0   1       1275.78       1215.76        71.86 o                         
   9   0   1         19.85         48.62        12.87 o                         
  -9   1   1        361.66        338.23        26.46 o                         
  -8   1   1          6.41          2.86        10.73 o                         
  -7   1   1          1.23          5.01         8.58 o                         
  -6   1   1         67.65         61.50        15.02 o                         
  -5   1   1       1072.16       1033.27        48.62 o                         
  -4   1   1        606.94        767.98        36.47 o                         
  -3   1   1       6590.07       6641.72       146.57 o                         
  -2   1   1       1564.12       1781.71        56.13 o                         
  -1   1   1          6.91          5.84         1.00 o                         
   0   1   1       7265.25       7698.98        79.29 o                         
   1   1   1       1357.22       1329.20        17.38 o                         
   2   1   1       4089.31       3951.08        61.70 o                         
   3   1   1       2593.28       2623.43        35.87 o                         
   4   1   1         39.61         56.77         4.96 o                         
   5   1   1         38.92         57.41         4.44 o                         
   6   1   1        237.46        248.96        11.72 o                         
   7   1   1        124.57        114.52        10.84 o                         
   8   1   1        176.22        153.27        14.17 o                         
   9   1   1        294.14        270.73        25.35 o                         
  -9   2   1         60.32         72.94        15.02 o                         
  -6   2   1        405.87        414.02        29.32 o                         
  -5   2   1         19.36         20.02         7.87 o                         
  -4   2   1        360.62        394.00        22.88 o                         
  -3   2   1         69.60         60.78         8.58 o                         
  -2   2   1          3.50          6.22         1.77 o                         
  -1   2   1       4431.03       4549.28        72.87 o                         
   0   2   1       1262.68       1299.04        14.48 o                         
   1   2   1       3823.27       3893.73        37.77 o                         
   2   2   1          6.74          7.16         1.18 o                         
   3   2   1        473.27        437.53        17.89 o                         
   4   2   1        808.39        782.45        19.40 o                         
   5   2   1          1.27          0.40         2.40 o                         
   6   2   1        202.16        227.18        15.07 o                         
   7   2   1         26.31         27.49         6.46 o                         
   8   2   1        223.81        221.95        24.88 o                         
   9   2   1         70.91        115.38        16.64 o                         
  -8   3   1          5.29         21.45        12.87 o                         
  -7   3   1        201.61        182.57        22.88 o                         
  -6   3   1         52.22         65.07        17.16 o                         
  -5   3   1         67.47         72.96         5.92 o                         
  -4   3   1       1122.70       1134.37        25.11 o                         
  -3   3   1          0.29          2.32         2.05 o                         
  -2   3   1        721.11        697.52        20.75 o                         
  -1   3   1        974.89       1048.01        15.53 o                         
   0   3   1       8079.69       8276.45        77.92 o                         
   1   3   1       2476.63       2510.75        26.02 o                         
   2   3   1        953.48       1091.75        14.00 o                         
   3   3   1       4953.25       5036.43        81.87 o                         
   4   3   1        247.41        303.78         9.97 o                         
   5   3   1        568.50        495.38        12.02 o                         
   6   3   1       1012.53        982.72        22.61 o                         
   7   3   1        818.86        734.70        19.95 o                         
   8   3   1       1555.87       1505.38        36.72 o                         
   9   3   1         22.32         62.97        13.57 o                         
  -8   4   1        185.68        201.65        18.59 o                         
  -7   4   1         55.36         61.64         9.39 o                         
  -6   4   1         35.53         35.93        10.37 o                         
  -5   4   1        207.89        250.24        13.62 o                         
  -4   4   1          7.52         19.10         5.36 o                         
  -3   4   1       1728.28       1827.40        34.16 o                         
  -2   4   1        441.93        529.84        12.59 o                         
  -1   4   1        198.57        253.91         9.79 o                         
   0   4   1       6446.65       6255.54        82.20 o                         
   1   4   1        610.77        606.06        10.35 o                         
   2   4   1          0.75          0.79         1.70 o                         
   3   4   1        865.99        842.72        14.84 o                         
   4   4   1        335.10        290.17        10.55 o                         
   5   4   1        101.84        115.72         7.35 o                         
   6   4   1         92.05         88.60         8.07 o                         
   7   4   1        227.32        203.47        11.94 o                         
   8   4   1        310.43        323.57        16.20 o                         
   9   4   1        546.42        516.46        32.17 o                         
  -7   5   1        179.88        250.98        46.84 o                         
  -6   5   1          0.52         11.87        18.23 o                         
  -5   5   1         52.07         75.78         9.39 o                         
  -4   5   1        292.16        339.26        14.06 o                         
  -3   5   1        360.56        399.52        14.95 o                         
  -2   5   1          0.91         11.29         3.33 o                         
  -1   5   1         89.13        120.50         7.61 o                         
   0   5   1       1268.06       1284.72        17.67 o                         
   1   5   1        101.82        136.64         6.08 o                         
   2   5   1        219.66        216.84         6.95 o                         
   3   5   1        184.50        183.56         7.35 o                         
   4   5   1        389.98        406.66        11.64 o                         
   5   5   1          1.05          2.59         3.99 o                         
   6   5   1        126.15        119.14         9.79 o                         
   7   5   1          9.59         13.46         5.19 o                         
   8   5   1        638.43        636.53        21.86 o                         
  -6   6   1         12.09         19.31         9.30 o                         
  -5   6   1        244.89        232.86        28.96 o                         
  -4   6   1        575.08        556.31        19.69 o                         
  -3   6   1         37.93         47.55         6.81 o                         
  -2   6   1          0.01          6.45         4.33 o                         
  -1   6   1       1716.63       1605.62        29.20 o                         
   0   6   1        354.20        345.47        12.69 o                         
   1   6   1        133.67        159.92        10.73 o                         
   2   6   1          0.00          0.00         2.24 o                         
   3   6   1          0.35         10.22         4.12 o                         
   4   6   1        891.27        859.08        22.02 o                         
   5   6   1         49.42         39.81         6.26 o                         
   6   6   1          7.02         13.15         5.20 o                         
   7   6   1         36.62         61.00         8.16 o                         
   8   6   1         98.62        106.72        16.05 o                         
  -5   7   1         14.67         36.83         9.52 o                         
  -4   7   1         18.49         22.42         5.50 o                         
  -3   7   1         93.75         82.45         8.31 o                         
  -2   7   1        180.25        169.22        13.00 o                         
  -1   7   1        819.77        860.97        22.87 o                         
   0   7   1         73.13         80.36         8.26 o                         
   1   7   1        388.13        383.99        14.79 o                         
   2   7   1        681.24        694.44        16.30 o                         
   3   7   1        292.85        271.27        10.36 o                         
   4   7   1         63.18         43.75         6.65 o                         
   5   7   1          3.05          2.73         4.76 o                         
   6   7   1          5.51         23.87        12.33 o                         
   7   7   1         73.71         67.38         9.17 o                         
  -4   8   1         70.85        109.29        35.04 o                         
  -3   8   1         19.23         15.24         6.27 o                         
  -2   8   1        249.66        239.82        15.19 o                         
  -1   8   1         50.55         58.54         8.49 o                         
   0   8   1        939.71        967.47        26.49 o                         
   1   8   1        133.17        147.67        11.90 o                         
   2   8   1        629.59        615.02        20.98 o                         
   3   8   1       1121.41       1039.70        72.58 o                         
   4   8   1          0.82         20.82        12.83 o                         
   5   8   1        343.09        323.77        29.87 o                         
   6   8   1         15.97         29.94         7.05 o                         
  -2   9   1          7.91         17.35         9.57 o                         
  -1   9   1         11.51         14.79         6.92 o                         
   0   9   1         35.02         45.05         9.70 o                         
   1   9   1        205.66        208.51        15.04 o                         
   2   9   1         38.92         55.70        14.05 o                         
   3   9   1          6.95          3.19         8.24 o                         
   4   9   1        350.07        333.49        76.15 o                         
   5   9   1          4.05          9.10        10.65 o                         
  -4  -9   2          3.28         25.03        16.45 o                         
  -3  -9   2        269.31        263.86        40.04 o                         
  -2  -9   2        286.64        256.71        38.61 o                         
  -1  -9   2          6.27         27.87         8.09 o                         
   0  -9   2        127.25        120.64        14.45 o                         
   1  -9   2         34.47         47.90         9.41 o                         
   2  -9   2        306.37        363.62        55.42 o                         
  -6  -8   2        149.34        150.41        20.44 o                         
  -5  -8   2          0.04          0.80         6.69 o                         
  -4  -8   2        165.77        227.46        26.95 o                         
  -3  -8   2        374.10        394.22        27.05 o                         
  -2  -8   2        899.20        928.03        26.69 o                         
  -1  -8   2       1030.13        900.45        25.65 o                         
   0  -8   2         63.06         80.60         9.07 o                         
   1  -8   2        135.27        134.81        12.99 o                         
   2  -8   2          1.51          0.40         5.19 o                         
   3  -8   2        142.69        149.38        14.51 o                         
   4  -8   2          0.17          0.00         7.87 o                         
  -7  -7   2          6.07         18.70         7.90 o                         
  -6  -7   2         78.27         85.33         9.46 o                         
  -5  -7   2        317.59        299.75        15.85 o                         
  -4  -7   2        426.44        435.13        16.01 o                         
  -3  -7   2          4.22          8.95         4.33 o                         
  -2  -7   2         28.86         33.93         5.18 o                         
  -1  -7   2        460.12        466.84        16.46 o                         
   0  -7   2         25.04         37.36         6.33 o                         
   1  -7   2         40.94         41.57        10.66 o                         
   2  -7   2         26.64         22.86         5.67 o                         
   3  -7   2        400.78        347.89        13.78 o                         
   4  -7   2         93.77        110.83        10.41 o                         
   5  -7   2         25.19         21.09         7.08 o                         
  -8  -6   2        165.85        181.24        23.98 o                         
  -7  -6   2         97.18        108.28        10.51 o                         
  -6  -6   2        205.78        215.00        13.81 o                         
  -5  -6   2         36.24         46.97         6.66 o                         
  -4  -6   2       1355.03       1382.11        33.19 o                         
  -3  -6   2        449.69        464.26        12.19 o                         
  -2  -6   2         82.22         73.51         5.48 o                         
  -1  -6   2       2985.59       2939.89        42.25 o                         
   0  -6   2        369.00        368.26        11.04 o                         
   1  -6   2       1480.08       1448.54        30.36 o                         
   2  -6   2       1109.25       1056.96        24.18 o                         
   3  -6   2        674.18        678.77        18.03 o                         
   4  -6   2        185.98        210.11        13.90 o                         
   5  -6   2        101.84        117.91        14.66 o                         
   6  -6   2         56.91         77.41        12.16 o                         
  -8  -5   2          9.57         11.75         5.93 o                         
  -7  -5   2        177.21        181.49        12.81 o                         
  -6  -5   2        175.08        200.50        12.64 o                         
  -5  -5   2         84.65         74.60         7.77 o                         
  -4  -5   2        360.13        348.73         9.80 o                         
  -3  -5   2        248.47        293.55         8.72 o                         
  -2  -5   2        438.07        461.69        10.50 o                         
  -1  -5   2         42.11         46.51         3.78 o                         
   0  -5   2        188.04        185.41         5.75 o                         
   1  -5   2          0.78          2.74         2.59 o                         
   2  -5   2        431.99        485.77        14.42 o                         
   3  -5   2       2448.26       2481.94        51.60 o                         
   4  -5   2        279.47        285.77        13.92 o                         
   5  -5   2          4.39          3.84         8.58 o                         
   6  -5   2        225.28        241.51        14.66 o                         
   7  -5   2        304.24        399.37        19.03 o                         
  -9  -4   2          1.81         17.15        11.09 o                         
  -8  -4   2        117.18        104.86        11.09 o                         
  -7  -4   2          4.37         26.27         5.60 o                         
  -6  -4   2        147.73        197.13        13.99 o                         
  -5  -4   2       1201.17       1150.38        25.15 o                         
  -4  -4   2          8.79          7.59         2.64 o                         
  -3  -4   2          8.61         23.78         3.01 o                         
  -2  -4   2         27.57         36.54         3.86 o                         
  -1  -4   2         30.80         16.62         2.22 o                         
   0  -4   2       1768.85       1796.93        22.11 o                         
   1  -4   2         31.13         37.97         2.74 o                         
   2  -4   2        439.27        379.83        12.48 o                         
   3  -4   2         11.46          8.59         2.08 o                         
   4  -4   2          2.10          4.11         2.74 o                         
   5  -4   2         77.49        105.11        18.59 o                         
   6  -4   2        113.32        100.82        19.31 o                         
   7  -4   2         64.25         75.80        18.59 o                         
   8  -4   2         33.51         51.48        14.30 o                         
  -9  -3   2        112.68        100.09        16.99 o                         
  -8  -3   2         13.19         30.61         6.77 o                         
  -7  -3   2          9.78         16.36         5.44 o                         
  -6  -3   2       2799.34       2672.92        50.98 o                         
  -5  -3   2         53.90         54.83         4.89 o                         
  -4  -3   2         28.00         23.84         3.21 o                         
  -3  -3   2       1738.24       1848.54        23.64 o                         
  -2  -3   2       8183.13       8149.61        82.42 o                         
  -1  -3   2       3677.51       4014.02        39.76 o                         
   0  -3   2         54.51         95.70         3.89 o                         
   1  -3   2       2596.37       2972.47        56.18 o                         
   2  -3   2       5542.14       6520.77        88.05 o                         
   3  -3   2        637.28        838.38        18.39 o                         
   4  -3   2         24.23         50.05        11.44 o                         
   5  -3   2        167.40        220.24        30.03 o                         
   6  -3   2       1699.98       1614.62        92.96 o                         
  -9  -2   2        189.60        179.02        29.68 o                         
  -8  -2   2         44.09         40.29         9.78 o                         
  -7  -2   2        320.85        354.26        22.01 o                         
  -6  -2   2        121.16        156.72        16.41 o                         
  -5  -2   2        405.18        368.61        14.98 o                         
  -4  -2   2       2221.01       2427.27        40.19 o                         
  -3  -2   2        837.59        734.68        12.47 o                         
  -2  -2   2        878.83        847.34        10.07 o                         
  -1  -2   2      77776.62      70629.53       667.41 o                         
   0  -2   2       7611.92       7908.39        77.49 o                         
   1  -2   2          1.24         17.39         2.91 o                         
   2  -2   2       1388.77       1557.84        45.76 o                         
   3  -2   2       5766.44       6519.98       206.65 o                         
   4  -2   2        242.92        300.50        32.23 o                         
   5  -2   2       1847.72       1776.73        67.11 o                         
   6  -2   2        124.74        148.02        32.18 o                         
   7  -2   2        806.73        702.20        47.91 o                         
  -9  -1   2         76.20         70.08        19.66 o                         
  -8  -1   2        299.96        311.52        21.97 o                         
  -7  -1   2         25.42         22.64         6.83 o                         
  -6  -1   2       1950.21       1891.10        50.34 o                         
  -5  -1   2        241.81        204.93         9.18 o                         
  -4  -1   2         95.47        118.98         6.03 o                         
  -3  -1   2         26.77          8.58         2.17 o                         
  -2  -1   2       8854.45       8279.34        93.25 o                         
  -1  -1   2       7053.58       6865.39        67.66 o                         
   0  -1   2       2684.74       2769.85        31.19 o                         
   1  -1   2       1162.63       1159.12        38.61 o                         
   2  -1   2          7.78         32.19         5.06 o                         
   3  -1   2        335.32        332.17        22.52 o                         
   4  -1   2       2895.68       3455.92       121.56 o                         
   5  -1   2        676.08        583.44        25.73 o                         
   6  -1   2       1101.98       1046.59        41.12 o                         
   7  -1   2        238.11        250.27        27.89 o                         
  -9   0   2         27.80         21.83         9.45 o                         
  -8   0   2          1.57         10.51         9.65 o                         
  -7   0   2       2237.95       2222.81        52.59 o                         
  -6   0   2        280.49        327.72        14.61 o                         
  -5   0   2       2109.23       2126.37        45.10 o                         
  -4   0   2       2847.60       2812.92        47.14 o                         
  -3   0   2         19.77         33.25         3.68 o                         
  -2   0   2        962.56        880.11        21.22 o                         
  -1   0   2       1201.03       1078.76        18.03 o                         
   0   0   2       1460.38       1235.88        46.95 o                         
   1   0   2       2472.27       2483.71        54.61 o                         
   2   0   2       5974.71       5654.03        86.79 o                         
   3   0   2        212.36        270.83         9.37 o                         
   4   0   2        350.74        320.30        13.47 o                         
   5   0   2        795.03        868.81        26.08 o                         
   6   0   2         16.11         15.79         5.63 o                         
   7   0   2        556.00        518.24        22.83 o                         
   8   0   2         18.54         61.50        20.02 o                         
   9   0   2          6.94          6.86         8.20 o                         
  -9   1   2         58.34         70.79        15.73 o                         
  -8   1   2         27.22         16.64         8.06 o                         
  -7   1   2        393.95        353.28        37.54 o                         
  -6   1   2         62.48         65.92         7.90 o                         
  -5   1   2         23.54         16.94         4.32 o                         
  -4   1   2        569.31        618.90        19.03 o                         
  -3   1   2        419.48        425.50        17.18 o                         
  -2   1   2        516.60        493.77        10.03 o                         
  -1   1   2       5173.99       5530.66        81.59 o                         
   0   1   2       1126.89       1119.86        12.56 o                         
   1   1   2        665.74        625.68         8.00 o                         
   2   1   2         64.53         74.50         4.45 o                         
   3   1   2        622.03        667.68        11.79 o                         
   4   1   2         45.15         77.01         4.53 o                         
   5   1   2        108.41        129.83         6.19 o                         
   6   1   2        810.06        782.38        18.03 o                         
   7   1   2        304.45        306.22        14.14 o                         
   8   1   2        250.14        239.28        16.26 o                         
   9   1   2        185.94        163.96        18.19 o                         
  -9   2   2         30.58         37.90        12.87 o                         
  -8   2   2         36.73         43.62        10.73 o                         
  -7   2   2        377.30        386.18        18.12 o                         
  -6   2   2          6.38          2.15         4.10 o                         
  -5   2   2        343.11        317.52        11.96 o                         
  -4   2   2         87.07         81.61        14.66 o                         
  -3   2   2        105.54        126.40         5.19 o                         
  -2   2   2       1085.55       1239.68        19.23 o                         
  -1   2   2          6.48          8.67         1.69 o                         
   0   2   2        337.05        343.39         5.65 o                         
   1   2   2        936.75        826.40         9.56 o                         
   2   2   2        367.14        379.48         6.13 o                         
   3   2   2       8128.70       7809.90        90.44 o                         
   4   2   2        185.45        231.21         9.50 o                         
   5   2   2        426.67        399.46        11.40 o                         
   6   2   2        209.05        232.80        12.24 o                         
   7   2   2        532.86        542.65        32.69 o                         
   8   2   2        348.86        343.92        20.99 o                         
   9   2   2          0.00          0.00         8.22 o                         
  -8   3   2        252.43        225.75        17.88 o                         
  -7   3   2         19.59         37.36        12.16 o                         
  -6   3   2       1291.39       1337.11        39.25 o                         
  -5   3   2        356.68        369.63        12.55 o                         
  -4   3   2        649.74        628.75        16.45 o                         
  -3   3   2       3107.79       3429.95        55.56 o                         
  -2   3   2         95.25        110.93         6.23 o                         
  -1   3   2        808.58       1017.16        22.12 o                         
   0   3   2       6944.46       7056.74        70.62 o                         
   1   3   2        119.93        135.04         4.31 o                         
   2   3   2       3380.95       3305.10        35.78 o                         
   3   3   2       7346.15       7066.41        89.55 o                         
   4   3   2        526.86        528.12        11.88 o                         
   5   3   2        450.47        436.13        14.76 o                         
   6   3   2       1121.71       1086.34        23.95 o                         
   7   3   2        557.95        604.72        21.72 o                         
   8   3   2        829.13        861.85        28.67 o                         
   9   3   2         81.93         80.62        13.10 o                         
  -8   4   2        214.02        235.97        22.17 o                         
  -7   4   2       1448.83       1429.61        43.79 o                         
  -6   4   2         74.23        104.73        11.24 o                         
  -5   4   2       1617.22       1569.72        43.29 o                         
  -4   4   2       2531.01       2470.13        60.57 o                         
  -3   4   2        439.75        433.16        13.62 o                         
  -2   4   2         73.59         67.76         5.38 o                         
  -1   4   2        318.35        340.02         8.66 o                         
   0   4   2      15355.27      16189.14       180.41 o                         
   1   4   2         26.55         11.87         2.13 o                         
   2   4   2         86.43        128.00         5.23 o                         
   3   4   2        274.97        267.24         6.80 o                         
   4   4   2       1159.63       1084.03        20.29 o                         
   5   4   2          3.80          1.93         2.73 o                         
   6   4   2         90.49        100.91         8.41 o                         
   7   4   2        111.97        101.30         9.32 o                         
   8   4   2       1168.74       1113.93        28.44 o                         
   9   4   2          3.14         23.92        11.37 o                         
  -7   5   2          8.30         12.16         8.58 o                         
  -6   5   2        251.92        267.03        33.25 o                         
  -5   5   2        338.87        322.03        16.48 o                         
  -4   5   2         53.40         63.11         7.78 o                         
  -3   5   2         36.20         45.90         5.12 o                         
  -2   5   2        259.38        273.69        10.85 o                         
  -1   5   2         90.89         80.00         5.64 o                         
   0   5   2         54.94         85.15         6.01 o                         
   1   5   2         15.01         21.93         2.81 o                         
   2   5   2        140.28        135.09         6.68 o                         
   3   5   2        367.85        373.04         9.73 o                         
   4   5   2        171.21        169.24         8.39 o                         
   5   5   2        662.48        648.53        18.51 o                         
   6   5   2        250.90        277.97        13.82 o                         
   7   5   2         42.07         64.67         8.31 o                         
   8   5   2        154.51        173.93        18.11 o                         
   9   5   2          0.05          0.00         9.34 o                         
  -6   6   2        591.32        670.24        26.82 o                         
  -5   6   2         30.69         32.58        11.80 o                         
  -4   6   2        583.60        596.41        22.81 o                         
  -3   6   2        600.48        569.83        16.54 o                         
  -2   6   2        199.47        184.76        10.10 o                         
  -1   6   2        118.12        139.41         9.38 o                         
   0   6   2         46.55         48.49         4.90 o                         
   1   6   2        281.46        281.86         8.56 o                         
   2   6   2          0.09          0.00         2.29 o                         
   3   6   2       1244.81       1145.47        20.49 o                         
   4   6   2          6.60         17.79         8.93 o                         
   5   6   2          2.83          3.54         4.31 o                         
   6   6   2         11.58         16.01         5.34 o                         
   7   6   2        245.74        277.10        17.49 o                         
   8   6   2        490.54        498.47        43.16 o                         
  -5   7   2        169.15        219.46        16.87 o                         
  -4   7   2          3.14          0.00         7.12 o                         
  -3   7   2          4.28          0.00         3.91 o                         
  -2   7   2        544.84        524.01        17.28 o                         
  -1   7   2         14.09         41.33         6.23 o                         
   0   7   2        300.15        304.61        13.22 o                         
   1   7   2        404.86        380.94        14.86 o                         
   2   7   2       1282.08       1329.98        22.70 o                         
   3   7   2        336.08        320.28        11.79 o                         
   4   7   2        590.99        544.59        17.80 o                         
   5   7   2        197.66        209.00        13.91 o                         
   6   7   2        151.24        143.06        11.86 o                         
   7   7   2        183.51        206.72        14.82 o                         
  -4   8   2        241.96        263.78        19.12 o                         
  -3   8   2         17.70          4.68         5.38 o                         
  -2   8   2          2.98         10.28         6.30 o                         
  -1   8   2        516.51        499.20        18.45 o                         
   0   8   2        139.48        187.14        18.06 o                         
   1   8   2         76.73        106.06        10.07 o                         
   2   8   2          5.09         19.03        10.05 o                         
   3   8   2        278.34        383.93        70.79 o                         
   4   8   2        238.31        236.64        20.57 o                         
   5   8   2          0.12          9.59         5.68 o                         
   6   8   2        101.03         94.34        11.94 o                         
  -2   9   2         14.52         35.80        11.09 o                         
  -1   9   2         41.22         34.90        10.11 o                         
   0   9   2         39.08         54.83        10.32 o                         
   1   9   2          9.38         13.80         5.11 o                         
   2   9   2         61.95         68.86        17.16 o                         
   3   9   2        980.88        869.29       100.82 o                         
   4   9   2          6.13         23.25        11.24 o                         
   5   9   2        271.39        247.25        66.50 o                         
  -4  -9   3        267.20        245.98        40.04 o                         
  -3  -9   3        347.19        397.58        42.19 o                         
  -2  -9   3        299.33        293.18        41.47 o                         
  -1  -9   3        458.65        447.33        21.95 o                         
   0  -9   3         45.81         47.69         8.95 o                         
   1  -9   3        267.19        257.66        19.55 o                         
   2  -9   3          0.72         16.88        10.01 o                         
  -6  -8   3          9.31         17.04         9.04 o                         
  -5  -8   3         30.98         27.94         9.73 o                         
  -4  -8   3        101.56         97.72        13.64 o                         
  -3  -8   3         20.00         16.83         9.26 o                         
  -2  -8   3        625.28        599.80        30.55 o                         
  -1  -8   3         57.64         64.03         8.17 o                         
   0  -8   3         87.03         62.72         9.29 o                         
   1  -8   3         19.99         18.91         6.50 o                         
   2  -8   3         66.58         68.79         9.72 o                         
   3  -8   3          6.69          4.11         5.19 o                         
   4  -8   3          3.32          5.01         9.30 o                         
  -7  -7   3          4.12          7.20         7.58 o                         
  -6  -7   3         38.62         50.13         8.14 o                         
  -5  -7   3        113.30        124.30        10.71 o                         
  -4  -7   3        257.04        274.15        16.85 o                         
  -3  -7   3        389.44        413.43        14.39 o                         
  -2  -7   3         59.87         69.47         7.13 o                         
  -1  -7   3       1596.06       1432.60        32.53 o                         
   0  -7   3        441.79        425.60        15.31 o                         
   1  -7   3        146.96        180.18        12.59 o                         
   2  -7   3        228.13        252.02        13.12 o                         
   3  -7   3         26.55         44.61         6.62 o                         
   4  -7   3        383.87        384.57        20.38 o                         
   5  -7   3        128.98        147.30        20.02 o                         
  -8  -6   3         60.64        101.30        18.55 o                         
  -7  -6   3        539.14        564.36        20.33 o                         
  -6  -6   3         62.97         75.79         8.73 o                         
  -5  -6   3        100.74        102.82        10.22 o                         
  -4  -6   3       1375.32       1342.50        29.15 o                         
  -3  -6   3       1388.56       1326.57        22.93 o                         
  -2  -6   3        441.88        416.37        10.82 o                         
  -1  -6   3        300.79        324.83         9.64 o                         
   0  -6   3       1052.87       1050.67        21.13 o                         
   1  -6   3        685.46        655.46        17.88 o                         
   2  -6   3         48.54         63.51         6.67 o                         
   3  -6   3       1049.89       1027.79        23.52 o                         
   4  -6   3         51.17         64.40        11.44 o                         
   5  -6   3        613.76        658.20        29.32 o                         
   6  -6   3         41.92         60.07        12.87 o                         
  -8  -5   3        122.31        138.93        13.58 o                         
  -7  -5   3         29.81         31.83         6.83 o                         
  -6  -5   3        652.32        638.07        19.58 o                         
  -5  -5   3        162.21        173.02        11.25 o                         
  -4  -5   3         58.92         70.66         6.40 o                         
  -3  -5   3         32.15         37.70         4.11 o                         
  -2  -5   3        775.39        733.56        14.03 o                         
  -1  -5   3         50.91         69.60         4.61 o                         
   0  -5   3        516.96        561.32        11.83 o                         
   1  -5   3         81.70         88.83         5.76 o                         
   2  -5   3       3347.63       3477.64        51.48 o                         
   3  -5   3         11.18         17.60         4.43 o                         
   4  -5   3          2.92          5.76         4.65 o                         
   5  -5   3          0.71          2.22         8.94 o                         
   6  -5   3        392.50        424.56        28.25 o                         
   7  -5   3        162.95        173.05        23.60 o                         
  -9  -4   3        108.41        129.84        20.06 o                         
  -8  -4   3         78.33         85.12        10.49 o                         
  -7  -4   3        392.34        425.84        16.04 o                         
  -6  -4   3        895.10        918.11        24.59 o                         
  -5  -4   3         58.30         51.09         7.47 o                         
  -4  -4   3          0.14          5.65         2.05 o                         
  -3  -4   3        216.78        234.59         6.76 o                         
  -2  -4   3       7042.41       7458.73        87.35 o                         
  -1  -4   3       1005.31       1081.80        15.50 o                         
   0  -4   3        274.48        335.04         6.64 o                         
   1  -4   3        949.12       1138.09        16.20 o                         
   2  -4   3        234.17        228.05         6.89 o                         
   3  -4   3          4.75          5.39         2.05 o                         
   4  -4   3          0.70         10.19         3.67 o                         
   5  -4   3        227.41        238.12        22.17 o                         
   6  -4   3        632.27        486.96        34.32 o                         
   7  -4   3          7.13         35.04        12.87 o                         
   8  -4   3         12.96         47.19        12.87 o                         
  -9  -3   3         30.42         32.89        12.10 o                         
  -8  -3   3        748.44        700.69        23.92 o                         
  -7  -3   3        896.63        817.55        33.65 o                         
  -6  -3   3        460.97        560.00        16.38 o                         
  -5  -3   3       1174.42       1164.55        21.36 o                         
  -4  -3   3        215.79        227.38        11.14 o                         
  -3  -3   3        402.27        358.22         7.45 o                         
  -2  -3   3        438.28        551.49         8.81 o                         
  -1  -3   3         26.51         29.77         2.04 o                         
   0  -3   3        664.88        641.79         8.60 o                         
   1  -3   3       2381.80       2281.31        47.04 o                         
   2  -3   3        528.26        597.02        11.59 o                         
   3  -3   3          1.63          3.80         2.28 o                         
   4  -3   3          1.14          6.44         5.72 o                         
   5  -3   3        170.12        168.04        30.75 o                         
   6  -3   3       2418.87       2532.05       122.28 o                         
  -9  -2   3         10.77          9.11         9.45 o                         
  -8  -2   3         21.14         41.53         9.63 o                         
  -7  -2   3        882.64        872.91        24.26 o                         
  -6  -2   3       4401.02       4335.33        75.49 o                         
  -5  -2   3        125.46        119.46         6.30 o                         
  -4  -2   3       1871.29       1872.16        28.12 o                         
  -3  -2   3        325.27        349.58         7.80 o                         
  -2  -2   3       6367.57       6361.82        61.10 o                         
  -1  -2   3       3559.99       3812.72        37.26 o                         
   0  -2   3        498.33        603.69         8.41 o                         
   1  -2   3      14321.40      16052.91       412.85 o                         
   2  -2   3         14.18         13.89         3.43 o                         
   3  -2   3        816.24        899.55        41.47 o                         
   4  -2   3         37.78         67.53        10.53 o                         
   5  -2   3          0.12          7.32         7.21 o                         
   6  -2   3        196.41        161.61        33.61 o                         
   7  -2   3        612.58        592.79        44.33 o                         
  -9  -1   3          0.01          0.52         8.24 o                         
  -8  -1   3        229.80        224.14        18.21 o                         
  -7  -1   3        445.13        446.21        20.24 o                         
  -6  -1   3        202.06        231.07        17.00 o                         
  -5  -1   3        389.39        414.69        13.13 o                         
  -4  -1   3       2289.05       1924.08        42.24 o                         
  -3  -1   3        961.48        848.36        14.27 o                         
  -2  -1   3        174.27        152.07         6.26 o                         
  -1  -1   3      12659.76      12134.91       112.09 o                         
   0  -1   3         19.03          5.04         1.50 o                         
   1  -1   3          3.27          5.72         2.15 o                         
   2  -1   3      14548.15      14714.54       306.66 o                         
   3  -1   3       3598.92       3146.57        75.59 o                         
   4  -1   3        169.87        208.08        19.31 o                         
   5  -1   3        291.13        273.87        25.03 o                         
   6  -1   3        945.84        912.43        36.87 o                         
   7  -1   3       1238.07       1222.34        47.23 o                         
  -9   0   3          0.74          0.00         8.33 o                         
  -8   0   3         22.87         18.68         8.55 o                         
  -7   0   3        169.37        179.62        17.56 o                         
  -6   0   3       1217.06       1159.68        36.71 o                         
  -5   0   3         87.77         99.58         6.70 o                         
  -4   0   3        606.00        643.83        16.51 o                         
  -3   0   3       1927.18       1862.55        29.31 o                         
  -2   0   3       4302.70       3825.03        60.11 o                         
  -1   0   3         20.66         16.03         1.07 o                         
   0   0   3          0.85          0.00         3.66 o                         
   1   0   3        297.53        285.06         9.10 o                         
   2   0   3       7292.22       7589.57       212.02 o                         
   3   0   3         47.11         32.85         5.08 o                         
   4   0   3       1312.07       1400.69        34.11 o                         
   5   0   3        755.18        661.88        22.36 o                         
   6   0   3        745.77        715.96        31.53 o                         
   7   0   3          4.56         15.18         8.55 o                         
   8   0   3        100.05         76.51        22.17 o                         
   9   0   3          2.55         15.73        16.45 o                         
  -9   1   3          2.32         12.68         9.65 o                         
  -8   1   3         31.36         30.90         8.86 o                         
  -7   1   3          0.58          2.54         4.98 o                         
  -6   1   3          4.94          0.00         3.95 o                         
  -5   1   3        202.79        186.08        14.37 o                         
  -4   1   3        288.67        272.86        11.90 o                         
  -3   1   3       1842.03       1970.99        37.45 o                         
  -2   1   3       2943.77       2820.25        51.70 o                         
  -1   1   3          3.81          8.40         2.02 o                         
   0   1   3       5687.56       5542.51        54.39 o                         
   1   1   3         32.66         58.35         2.40 o                         
   2   1   3       6178.36       6304.36        78.05 o                         
   3   1   3        244.97        249.45         7.45 o                         
   4   1   3       1156.47       1218.11        24.93 o                         
   5   1   3         85.83        113.95         6.17 o                         
   6   1   3        191.93        149.80        15.98 o                         
   7   1   3        588.93        567.22        18.88 o                         
   8   1   3         34.27         25.06         8.65 o                         
   9   1   3        106.16         98.43        18.23 o                         
  -9   2   3          0.78          7.15        10.73 o                         
  -8   2   3        104.54        115.61        13.21 o                         
  -7   2   3         13.97         23.53         6.52 o                         
  -6   2   3          2.99          2.37         4.65 o                         
  -5   2   3         13.53         15.54         3.45 o                         
  -4   2   3       1010.71        998.89        22.19 o                         
  -3   2   3         13.35         14.65         2.37 o                         
  -2   2   3         18.42         20.51         2.41 o                         
  -1   2   3      12852.09      13329.30       158.99 o                         
   0   2   3       1371.63       1216.89        17.15 o                         
   1   2   3      14719.31      14143.96       138.11 o                         
   2   2   3          1.77          0.28         1.34 o                         
   3   2   3       2108.88       2385.73        39.80 o                         
   4   2   3          4.29          9.10         2.80 o                         
   5   2   3         10.37          4.35         2.35 o                         
   6   2   3        954.61        942.53        24.67 o                         
   7   2   3       1627.94       1582.19        56.84 o                         
   8   2   3        181.34        158.12        15.28 o                         
   9   2   3          0.15         11.01        10.50 o                         
  -8   3   3        104.60        102.81        13.21 o                         
  -7   3   3       1234.59       1159.77        38.10 o                         
  -6   3   3       2146.71       2115.14        56.87 o                         
  -5   3   3          1.08          5.20         3.33 o                         
  -4   3   3       1105.65        950.60        19.61 o                         
  -3   3   3         18.21         22.64         2.76 o                         
  -2   3   3        797.97        817.01        19.53 o                         
  -1   3   3       4530.29       4560.88        57.33 o                         
   0   3   3        268.39        312.26         6.78 o                         
   1   3   3         24.40         39.10         2.17 o                         
   2   3   3        881.47        780.62        15.44 o                         
   3   3   3       5490.87       5507.76        88.74 o                         
   4   3   3        467.63        429.53        10.48 o                         
   5   3   3        395.50        391.84        10.51 o                         
   6   3   3        756.48        851.18        20.53 o                         
   7   3   3        679.45        628.31        29.52 o                         
   8   3   3         66.74         90.22        10.71 o                         
   9   3   3         11.94         21.57        18.23 o                         
  -8   4   3          2.63         14.30         8.58 o                         
  -7   4   3          2.46         35.17         8.22 o                         
  -6   4   3        937.44        856.05        29.85 o                         
  -5   4   3        154.16        181.27        24.67 o                         
  -4   4   3         29.63         54.21         7.51 o                         
  -3   4   3        217.97        192.71         8.22 o                         
  -2   4   3        309.72        378.85         9.04 o                         
  -1   4   3        705.97        874.40        16.13 o                         
   0   4   3      13053.00      14228.13       159.25 o                         
   1   4   3         68.44         49.40         3.81 o                         
   2   4   3        900.59        857.62        14.53 o                         
   3   4   3        283.52        334.02         7.65 o                         
   4   4   3         61.73         64.75         5.10 o                         
   5   4   3          9.81          8.99         3.24 o                         
   6   4   3        152.48        128.17         9.48 o                         
   7   4   3         40.05         41.87         6.40 o                         
   8   4   3         14.35         42.57         8.98 o                         
   9   4   3        164.52        159.67        21.07 o                         
  -7   5   3          0.25         20.03        26.10 o                         
  -6   5   3          4.18         11.64         6.18 o                         
  -5   5   3          8.13          9.30         5.49 o                         
  -4   5   3       1101.19       1165.39        29.86 o                         
  -3   5   3        223.78        225.48         9.20 o                         
  -2   5   3          9.10          8.88         2.91 o                         
  -1   5   3        127.55        144.73         7.58 o                         
   0   5   3        130.34        176.24         6.60 o                         
   1   5   3        207.43        233.22         7.24 o                         
   2   5   3          1.02          6.72         2.10 o                         
   3   5   3          0.11          0.05         2.21 o                         
   4   5   3          2.37          0.00         2.36 o                         
   5   5   3         15.41         28.35         5.38 o                         
   6   5   3        110.79        130.23        10.16 o                         
   7   5   3         43.09         41.54         7.06 o                         
   8   5   3        112.27        106.73        10.52 o                         
   9   5   3        386.62        329.09        29.72 o                         
  -6   6   3         24.86         52.41        18.23 o                         
  -5   6   3         64.84         80.50        10.79 o                         
  -4   6   3        473.61        417.31        14.66 o                         
  -3   6   3        558.34        517.53        15.93 o                         
  -2   6   3        210.82        194.10         9.85 o                         
  -1   6   3         62.40         91.62         7.88 o                         
   0   6   3         25.88         30.18         4.41 o                         
   1   6   3         30.35         37.93         5.79 o                         
   2   6   3       1997.91       1920.06        26.69 o                         
   3   6   3        742.49        769.34        31.27 o                         
   4   6   3         89.25         72.26         7.50 o                         
   5   6   3        115.08        108.32         9.37 o                         
   6   6   3        314.29        315.67        15.53 o                         
   7   6   3        787.86        779.70        23.67 o                         
   8   6   3         69.66        106.62        15.50 o                         
  -5   7   3         16.47         31.67        13.03 o                         
  -4   7   3          0.72          6.68         4.59 o                         
  -3   7   3         78.65         81.81         8.44 o                         
  -2   7   3        198.95        211.06        12.84 o                         
  -1   7   3        362.95        420.95        15.40 o                         
   0   7   3        374.79        435.48        15.84 o                         
   1   7   3       1499.23       1360.62        31.34 o                         
   2   7   3        496.28        517.05        25.37 o                         
   3   7   3       1250.12       1238.21        24.67 o                         
   4   7   3          0.75         19.71        11.48 o                         
   5   7   3        253.06        228.09        14.01 o                         
   6   7   3         93.77        122.06        10.94 o                         
   7   7   3          3.20         23.82         6.86 o                         
  -4   8   3         96.15        114.81        12.99 o                         
  -3   8   3         45.08         52.64         8.12 o                         
  -2   8   3        663.29        652.12        21.24 o                         
  -1   8   3         47.86         68.59         8.55 o                         
   0   8   3        260.61        294.64        15.70 o                         
   1   8   3        215.65        173.58        11.14 o                         
   2   8   3        285.19        292.53        14.67 o                         
   3   8   3          0.06         16.41        16.45 o                         
   4   8   3         17.08         24.10         7.37 o                         
   5   8   3          1.54          0.00         5.25 o                         
   6   8   3        100.87         78.80        10.17 o                         
  -2   9   3          0.62          0.00         7.24 o                         
  -1   9   3        182.66        214.25        20.77 o                         
   0   9   3         24.83         28.48         8.19 o                         
   1   9   3         18.77         20.38         5.55 o                         
   2   9   3        289.69        286.35        28.81 o                         
   3   9   3          0.53        114.41        26.46 o                         
   4   9   3          0.23          0.00         9.34 o                         
   5   9   3         48.29        100.27        22.32 o                         
  -4  -9   4        354.21        270.30        42.19 o                         
  -3  -9   4        593.02        522.71        50.05 o                         
  -2  -9   4         22.93         11.44        13.59 o                         
  -1  -9   4         29.00         35.38         8.30 o                         
   0  -9   4        207.58        204.69        18.08 o                         
   1  -9   4          5.74          2.87         6.08 o                         
   2  -9   4         98.35         96.47        22.52 o                         
  -6  -8   4        178.60        175.68        19.67 o                         
  -5  -8   4         15.54         32.41         9.48 o                         
  -4  -8   4        207.18        236.39        20.47 o                         
  -3  -8   4         20.22          9.74         7.52 o                         
  -2  -8   4         49.39         47.43         7.38 o                         
  -1  -8   4        128.60        162.50        14.52 o                         
   0  -8   4         89.99         89.23        11.05 o                         
   1  -8   4        163.92        148.86        13.83 o                         
   2  -8   4          8.02          8.02         5.23 o                         
   3  -8   4          9.37         16.79         6.30 o                         
   4  -8   4        112.34        133.00        20.74 o                         
  -7  -7   4         20.04         35.59         7.56 o                         
  -6  -7   4        215.48        205.97        18.09 o                         
  -5  -7   4         56.10         62.52         8.34 o                         
  -4  -7   4        189.36        196.52        12.93 o                         
  -3  -7   4          0.05          2.26         4.19 o                         
  -2  -7   4         75.88         92.05         8.70 o                         
  -1  -7   4       1049.46        976.59        25.37 o                         
   0  -7   4        187.74        211.12        12.74 o                         
   1  -7   4         42.00         39.24         6.18 o                         
   2  -7   4         15.23          4.50         5.51 o                         
   3  -7   4        193.12        217.39        13.64 o                         
   4  -7   4        103.28        107.94        11.37 o                         
   5  -7   4         29.42         42.19        12.87 o                         
  -8  -6   4        863.58        873.81        45.43 o                         
  -7  -6   4         34.75         38.10         7.22 o                         
  -6  -6   4         20.68         31.10         6.60 o                         
  -5  -6   4        679.88        684.37        20.45 o                         
  -4  -6   4         66.82         98.88        12.68 o                         
  -3  -6   4        257.01        279.79         9.91 o                         
  -2  -6   4          0.17          1.48         2.55 o                         
  -1  -6   4        841.95        837.34        22.44 o                         
   0  -6   4       2475.90       2540.32        40.96 o                         
   1  -6   4        367.41        365.32        12.86 o                         
   2  -6   4        136.58        161.29        10.01 o                         
   3  -6   4         98.09        103.82         7.96 o                         
   4  -6   4        976.57        944.61        30.01 o                         
   5  -6   4         19.75          5.01         7.15 o                         
   6  -6   4         24.81         15.02         9.30 o                         
  -8  -5   4        131.85        143.85        20.54 o                         
  -7  -5   4        348.83        354.53        16.49 o                         
  -6  -5   4          0.12          0.48         3.89 o                         
  -5  -5   4        196.50        179.03        11.39 o                         
  -4  -5   4        866.45        836.11        18.10 o                         
  -3  -5   4        649.51        680.56        16.05 o                         
  -2  -5   4        133.17        132.39         6.76 o                         
  -1  -5   4        672.10        625.50        12.21 o                         
   0  -5   4        279.41        257.39         6.89 o                         
   1  -5   4       1768.34       1773.42        24.62 o                         
   2  -5   4         22.71         22.09         3.44 o                         
   3  -5   4        206.43        216.55        13.12 o                         
   4  -5   4          0.16          1.43         8.58 o                         
   5  -5   4        512.34        559.07        20.44 o                         
   6  -5   4          0.34         14.24        10.73 o                         
   7  -5   4          5.14         50.05        12.16 o                         
  -9  -4   4        226.74        251.59        27.08 o                         
  -8  -4   4         55.97         63.84         9.32 o                         
  -7  -4   4         50.44         44.39         7.71 o                         
  -6  -4   4         11.32         17.20         4.64 o                         
  -5  -4   4        609.95        589.17        16.69 o                         
  -4  -4   4         23.73         18.40         3.15 o                         
  -3  -4   4       1868.79       1941.42        25.99 o                         
  -2  -4   4       7534.36       7443.02        81.89 o                         
  -1  -4   4         61.02        101.52         4.73 o                         
   0  -4   4         68.25         85.31         4.07 o                         
   1  -4   4          6.58         14.27         2.00 o                         
   2  -4   4         54.71         64.70         4.44 o                         
   3  -4   4        174.61        170.08         6.18 o                         
   4  -4   4       1463.42       1444.83        64.46 o                         
   5  -4   4       1149.87       1131.24        52.91 o                         
   6  -4   4        544.98        558.47        37.18 o                         
   7  -4   4         67.25         99.39        19.31 o                         
   8  -4   4        160.66        187.35        27.89 o                         
  -9  -3   4         98.86         75.90        19.66 o                         
  -8  -3   4         94.80         96.58        11.00 o                         
  -7  -3   4         27.76         24.81         6.29 o                         
  -6  -3   4        251.49        239.12        11.38 o                         
  -5  -3   4         29.09         26.94         4.91 o                         
  -4  -3   4       4174.02       4181.98        56.88 o                         
  -3  -3   4        892.36        880.64        13.65 o                         
  -2  -3   4         29.29         28.73         2.40 o                         
  -1  -3   4       4526.25       4581.30        47.58 o                         
   0  -3   4        355.14        364.28         6.30 o                         
   1  -3   4         55.93         81.67         3.70 o                         
   2  -3   4          3.42         13.57         3.00 o                         
   3  -3   4       4358.63       4808.54       110.84 o                         
   4  -3   4        516.53        495.54        28.60 o                         
   5  -3   4       1143.10       1158.41        67.93 o                         
   6  -3   4       1063.65       1069.74        71.51 o                         
  -9  -2   4        165.51        132.03        20.29 o                         
  -8  -2   4        625.41        606.86        28.28 o                         
  -7  -2   4        879.03        801.11        23.21 o                         
  -6  -2   4        827.29        867.58        23.14 o                         
  -5  -2   4       1995.23       1918.33        29.78 o                         
  -4  -2   4        109.57        118.79        12.02 o                         
  -3  -2   4       6784.38       6557.58        82.65 o                         
  -2  -2   4       5140.38       5508.04        53.52 o                         
  -1  -2   4      13850.58      13711.26       127.30 o                         
   0  -2   4        357.90        292.27         5.17 o                         
   1  -2   4         98.65        118.70         7.64 o                         
   2  -2   4       1735.96       1864.18        64.36 o                         
   3  -2   4        627.12        833.77        38.61 o                         
   4  -2   4        697.47        574.20        25.28 o                         
   5  -2   4        671.51        679.92        37.25 o                         
   6  -2   4        503.95        461.93        46.48 o                         
   7  -2   4         93.34        102.97        22.88 o                         
  -9  -1   4          1.25          0.46         7.87 o                         
  -8  -1   4         28.24         23.68         7.98 o                         
  -7  -1   4        152.80        132.57        13.10 o                         
  -6  -1   4       1184.72       1147.77        32.59 o                         
  -5  -1   4        108.81        102.37         9.36 o                         
  -4  -1   4         23.80         42.98         4.43 o                         
  -3  -1   4        375.52        394.11        10.50 o                         
  -2  -1   4      11161.50      10815.24       113.08 o                         
  -1  -1   4       1049.38       1053.40        12.19 o                         
   0  -1   4         60.37         53.36         1.79 o                         
   1  -1   4        642.90        507.70        16.45 o                         
   2  -1   4          9.79         27.99         4.28 o                         
   3  -1   4       3870.57       4117.22        95.31 o                         
   4  -1   4        100.73        101.54        16.45 o                         
   5  -1   4         24.53         10.73         7.87 o                         
   6  -1   4         75.87         89.79        13.54 o                         
   7  -1   4         16.13         30.56        10.36 o                         
  -9   0   4         32.55         17.62         9.62 o                         
  -8   0   4          4.80          6.11         7.73 o                         
  -7   0   4        856.58        805.84        31.44 o                         
  -6   0   4         11.10         17.60         5.44 o                         
  -5   0   4        495.66        452.61        13.49 o                         
  -4   0   4        124.11        146.22         8.16 o                         
  -3   0   4         31.05         21.31         3.42 o                         
  -2   0   4         21.86         27.00         2.00 o                         
  -1   0   4      11817.16      11067.95       122.04 o                         
   0   0   4       1573.99       1408.35        15.92 o                         
   1   0   4        933.46        921.18        17.68 o                         
   2   0   4       2894.15       2929.98        67.50 o                         
   3   0   4         86.78        126.68         9.92 o                         
   4   0   4        108.74        130.24        30.03 o                         
   5   0   4        218.41        219.56        22.88 o                         
   6   0   4        100.57        122.59        16.16 o                         
   7   0   4        259.93        299.88        27.29 o                         
   8   0   4         36.38         18.59        15.73 o                         
   9   0   4         38.53         31.46        20.02 o                         
  -9   1   4         13.81         28.35        13.59 o                         
  -8   1   4        134.19        106.69        13.62 o                         
  -7   1   4         83.89         69.82        10.82 o                         
  -6   1   4         36.01         33.72         7.02 o                         
  -5   1   4        714.47        704.32        18.69 o                         
  -4   1   4       1700.68       1976.26        39.59 o                         
  -3   1   4        253.97        254.68         8.38 o                         
  -2   1   4       2938.75       2926.54        64.70 o                         
  -1   1   4      20005.87      20303.64       240.44 o                         
   0   1   4       3345.49       2980.91        28.53 o                         
   1   1   4       9403.78       9092.45       109.17 o                         
   2   1   4      75095.78      65724.90       888.18 o                         
   3   1   4       3515.84       3780.88        61.52 o                         
   4   1   4         64.26         52.82         5.08 o                         
   5   1   4        504.95        516.20        19.81 o                         
   6   1   4       4898.36       4749.06        81.32 o                         
   7   1   4       1632.36       1564.62        44.00 o                         
   8   1   4        116.55        132.81        17.65 o                         
   9   1   4         25.90         38.60        10.49 o                         
  -9   2   4         91.47         74.37        15.73 o                         
  -8   2   4        132.77        157.79        16.12 o                         
  -7   2   4         10.09         10.30         7.15 o                         
  -6   2   4        217.00        263.34        22.88 o                         
  -5   2   4        398.14        382.64        12.48 o                         
  -4   2   4        182.15        190.56         7.85 o                         
  -3   2   4        108.63        110.30         7.07 o                         
  -2   2   4        104.49        116.20         4.95 o                         
  -1   2   4       3136.04       3120.14        46.06 o                         
   0   2   4       1076.14        996.64        11.83 o                         
   1   2   4       7484.41       6990.14        74.06 o                         
   2   2   4         45.01         27.90         2.63 o                         
   3   2   4       1000.56       1018.40        21.71 o                         
   4   2   4       1619.73       1604.17        27.59 o                         
   5   2   4         27.67         40.96         6.49 o                         
   6   2   4        280.55        283.89        13.00 o                         
   7   2   4        982.15        947.85        26.95 o                         
   8   2   4          4.48          2.08         6.50 o                         
   9   2   4          9.71         13.73        10.37 o                         
  -8   3   4        179.72        157.44        16.56 o                         
  -7   3   4         40.77         69.35        10.58 o                         
  -6   3   4         50.59         68.43         8.98 o                         
  -5   3   4         29.68         45.41         6.07 o                         
  -4   3   4        174.99        181.00         7.38 o                         
  -3   3   4        722.13        810.92        15.18 o                         
  -2   3   4          0.62          0.53         2.26 o                         
  -1   3   4        179.02        202.93         5.73 o                         
   0   3   4        134.50        163.46         3.70 o                         
   1   3   4        590.82        499.47         7.93 o                         
   2   3   4       9246.47       8727.52        88.15 o                         
   3   3   4         46.04         59.83         6.57 o                         
   4   3   4        239.50        205.72         6.32 o                         
   5   3   4          8.43         11.69         2.98 o                         
   6   3   4        788.41        722.63        34.16 o                         
   7   3   4         25.78         29.08         6.77 o                         
   8   3   4         57.15         51.04         9.07 o                         
   9   3   4          1.24         15.73        12.87 o                         
  -8   4   4          0.18          7.87         9.30 o                         
  -7   4   4        518.91        493.37        52.91 o                         
  -6   4   4        203.35        211.86        15.16 o                         
  -5   4   4         34.99         45.82         8.20 o                         
  -4   4   4       1450.05       1619.93        43.76 o                         
  -3   4   4          4.53          3.27         3.12 o                         
  -2   4   4         39.27         61.52         4.57 o                         
  -1   4   4         50.70         65.14         4.87 o                         
   0   4   4         65.23        111.56        13.09 o                         
   1   4   4        393.73        419.64         8.81 o                         
   2   4   4          6.92          6.16         1.94 o                         
   3   4   4        273.87        245.73         6.55 o                         
   4   4   4        288.46        252.05         8.57 o                         
   5   4   4        185.96        191.22         8.65 o                         
   6   4   4          2.18          0.00         3.41 o                         
   7   4   4        362.81        351.85        15.05 o                         
   8   4   4         25.50         23.44         6.07 o                         
   9   4   4         16.06         12.16        14.30 o                         
  -7   5   4        128.67        203.07        64.71 o                         
  -6   5   4         89.66         85.68        10.71 o                         
  -5   5   4        834.71        837.24        31.11 o                         
  -4   5   4         64.25         91.28         9.16 o                         
  -3   5   4        384.25        366.04        11.90 o                         
  -2   5   4        172.96        155.98         6.97 o                         
  -1   5   4        136.12        151.34         8.11 o                         
   0   5   4         80.48        144.08         8.79 o                         
   1   5   4        464.52        446.93         9.88 o                         
   2   5   4        227.78        212.14         8.06 o                         
   3   5   4          1.61          0.26         2.07 o                         
   4   5   4         37.71         31.58         4.26 o                         
   5   5   4        480.71        489.72        20.82 o                         
   6   5   4          0.82          6.00         4.01 o                         
   7   5   4        103.99         84.50         9.59 o                         
   8   5   4        120.97        128.36        12.55 o                         
   9   5   4          5.84         30.03        17.16 o                         
  -6   6   4        200.08        247.63        30.75 o                         
  -5   6   4        260.96        247.35        14.82 o                         
  -4   6   4       1039.75       1024.67        24.43 o                         
  -3   6   4        731.64        796.37        24.40 o                         
  -2   6   4        119.82        120.31         8.92 o                         
  -1   6   4        470.61        449.76        21.16 o                         
   0   6   4         49.37         57.21         5.48 o                         
   1   6   4       4050.26       3950.29        50.76 o                         
   2   6   4          0.70         22.39         9.17 o                         
   3   6   4       1683.49       1682.29        26.72 o                         
   4   6   4         45.55         53.21         6.97 o                         
   5   6   4         22.34         38.97         6.32 o                         
   6   6   4        619.91        595.64        19.55 o                         
   7   6   4         78.86        133.04        16.96 o                         
   8   6   4         17.72         25.47        10.21 o                         
  -5   7   4          4.40          3.66         7.27 o                         
  -4   7   4       1026.16       1056.31        26.49 o                         
  -3   7   4        243.86        241.07        14.86 o                         
  -2   7   4        194.58        241.52        12.76 o                         
  -1   7   4        167.62        172.49        11.76 o                         
   0   7   4        500.32        466.51        19.09 o                         
   1   7   4        807.94        835.32        20.31 o                         
   2   7   4        612.91        602.39        16.74 o                         
   3   7   4        456.31        471.43        15.75 o                         
   4   7   4       1301.90       1260.87        44.71 o                         
   5   7   4         25.95         21.77         5.78 o                         
   6   7   4         56.43         72.90         9.51 o                         
   7   7   4        291.99        330.23        22.29 o                         
  -4   8   4         34.33         22.88         8.07 o                         
  -3   8   4        731.96        700.39        31.38 o                         
  -2   8   4        234.08        251.19        20.85 o                         
  -1   8   4        138.09        113.74        10.73 o                         
   0   8   4        194.76        149.52        11.80 o                         
   1   8   4        602.65        570.14        17.33 o                         
   2   8   4        307.83        291.56        20.75 o                         
   3   8   4         61.20         62.23        15.02 o                         
   4   8   4         89.57        107.07        13.57 o                         
   5   8   4        101.66         94.74        16.51 o                         
   6   8   4        606.59        599.16        33.65 o                         
  -2   9   4        213.65        219.69        19.18 o                         
  -1   9   4          0.01          1.41         4.99 o                         
   0   9   4         19.91         23.26         6.08 o                         
   1   9   4         43.88         58.58         8.90 o                         
   2   9   4        123.58        133.29        19.70 o                         
   3   9   4         10.28         24.27        11.87 o                         
   4   9   4         20.16         24.81        11.34 o                         
   5   9   4        500.10        338.23        47.19 o                         
  -4  -9   5        231.10        230.97        40.76 o                         
  -3  -9   5         17.01          5.72        14.30 o                         
  -2  -9   5         46.08         55.06        22.17 o                         
  -1  -9   5        107.19        110.38        13.39 o                         
   0  -9   5         15.59         21.59         7.37 o                         
   1  -9   5         14.50         29.80        10.65 o                         
   2  -9   5         24.25         59.17        13.73 o                         
  -6  -8   5         90.27        105.21        16.07 o                         
  -5  -8   5        377.39        434.43        34.29 o                         
  -4  -8   5         62.26         66.76        11.66 o                         
  -3  -8   5         65.10         96.14        17.44 o                         
  -2  -8   5         18.96         26.52         7.60 o                         
  -1  -8   5        151.17        153.02        13.84 o                         
   0  -8   5        456.64        445.75        19.97 o                         
   1  -8   5          4.48          0.00         4.68 o                         
   2  -8   5         54.76         60.61         9.43 o                         
   3  -8   5        125.78        165.51        15.03 o                         
   4  -8   5         51.79         76.51        17.16 o                         
  -7  -7   5          5.51          2.39         6.89 o                         
  -6  -7   5          5.56          3.83         6.52 o                         
  -5  -7   5         25.34         41.79         7.29 o                         
  -4  -7   5         43.69         35.62         7.21 o                         
  -3  -7   5          4.94          3.93         4.36 o                         
  -2  -7   5        953.44        873.60        22.96 o                         
  -1  -7   5        209.97        247.42        13.33 o                         
   0  -7   5          2.23         17.47         4.52 o                         
   1  -7   5       1313.58       1328.33        30.72 o                         
   2  -7   5         32.81         25.47         6.25 o                         
   3  -7   5         15.39          9.14         4.74 o                         
   4  -7   5         27.31         38.02         7.58 o                         
   5  -7   5         94.04        135.86        19.31 o                         
  -8  -6   5        291.19        345.04        39.33 o                         
  -7  -6   5         12.89         16.11         7.47 o                         
  -6  -6   5          3.11          7.41         4.91 o                         
  -5  -6   5         19.89         16.41         5.14 o                         
  -4  -6   5       1098.33       1031.14        25.00 o                         
  -3  -6   5       1004.29        956.36        18.64 o                         
  -2  -6   5        268.05        250.07         8.76 o                         
  -1  -6   5        122.07        146.68         7.95 o                         
   0  -6   5        760.73        750.92        17.10 o                         
   1  -6   5        138.49        144.82         9.56 o                         
   2  -6   5        962.29        977.96        22.74 o                         
   3  -6   5        977.07        893.71        21.25 o                         
   4  -6   5          2.53          7.94         4.98 o                         
   5  -6   5        352.67        323.93        21.45 o                         
   6  -6   5          6.29          0.00         7.87 o                         
  -8  -5   5        796.05        851.78        34.92 o                         
  -7  -5   5         43.67         49.05         8.41 o                         
  -6  -5   5          1.62          3.22         4.32 o                         
  -5  -5   5         23.88         21.76         5.15 o                         
  -4  -5   5        170.22        186.90         9.75 o                         
  -3  -5   5         31.45         31.87         3.58 o                         
  -2  -5   5        232.82        209.06         7.18 o                         
  -1  -5   5        168.59        167.46         6.44 o                         
   0  -5   5         18.42         19.88         2.56 o                         
   1  -5   5        149.54        203.18         6.12 o                         
   2  -5   5        150.95        162.48         6.18 o                         
   3  -5   5        222.17        234.67        11.39 o                         
   4  -5   5         17.93         15.70         4.98 o                         
   5  -5   5         13.72         20.28         5.49 o                         
  -8  -4   5        257.23        272.79        17.00 o                         
  -7  -4   5         44.08         55.24         8.35 o                         
  -6  -4   5        231.64        258.74        17.49 o                         
  -5  -4   5         25.64         31.56         6.09 o                         
  -4  -4   5       1107.99       1155.83        19.84 o                         
  -3  -4   5         51.64         78.93         5.53 o                         
  -2  -4   5       2488.42       2677.17        33.11 o                         
  -1  -4   5        349.32        316.66         7.12 o                         
   0  -4   5       2987.81       3021.17        34.71 o                         
   1  -4   5        782.62        825.15        12.82 o                         
   2  -4   5       1994.76       2190.35        39.00 o                         
   3  -4   5        206.91        190.16         6.65 o                         
   4  -4   5         14.97         13.34         3.25 o                         
   5  -4   5        167.63        195.21        23.60 o                         
   6  -4   5          0.86         17.16         8.58 o                         
   7  -4   5        414.59        431.19        34.32 o                         
   8  -4   5        199.19        250.27        32.89 o                         
  -9  -3   5          0.15          0.00        10.37 o                         
  -8  -3   5        569.78        592.61        22.36 o                         
  -7  -3   5        272.28        274.03        15.32 o                         
  -6  -3   5          3.89         13.73         4.57 o                         
  -5  -3   5       4931.12       4817.78        65.89 o                         
  -4  -3   5          0.88         13.67         2.89 o                         
  -3  -3   5       1039.62       1145.84        16.57 o                         
  -2  -3   5        716.28        900.96        12.83 o                         
  -1  -3   5       1078.34       1068.32        13.77 o                         
   0  -3   5       1450.34       1332.68        16.50 o                         
   1  -3   5        956.71        965.71        16.54 o                         
   2  -3   5       1801.27       2112.18        31.45 o                         
   3  -3   5         92.03        104.20         6.79 o                         
   4  -3   5        717.03        711.49        35.04 o                         
   5  -3   5         92.01        108.69        24.31 o                         
   6  -3   5        798.56        934.59        65.07 o                         
  -9  -2   5        116.46         91.97        16.66 o                         
  -8  -2   5         21.23         28.23         6.79 o                         
  -7  -2   5        275.77        280.56        14.68 o                         
  -6  -2   5        369.83        383.85        15.08 o                         
  -5  -2   5        118.39        152.70        15.41 o                         
  -4  -2   5       8920.89       8617.54       108.26 o                         
  -3  -2   5       1305.37       1284.74        18.43 o                         
  -2  -2   5       3064.63       2949.80        32.02 o                         
  -1  -2   5      18446.67      18546.57       163.46 o                         
   0  -2   5       3031.92       3008.76        38.00 o                         
   1  -2   5       6152.23       6045.45       105.45 o                         
   2  -2   5        106.82        122.28        10.01 o                         
   3  -2   5       1167.13       1401.53        55.78 o                         
   4  -2   5       1618.63       1633.69        46.86 o                         
   5  -2   5       3177.32       3253.37       111.55 o                         
   6  -2   5         25.77         48.62        19.31 o                         
   7  -2   5        280.57        256.71        35.75 o                         
  -9  -1   5         51.81         33.77        11.17 o                         
  -8  -1   5         17.88         20.35         7.99 o                         
  -7  -1   5         16.28         11.58         6.44 o                         
  -6  -1   5        381.29        376.28        17.53 o                         
  -5  -1   5        406.84        345.67        10.41 o                         
  -4  -1   5       2598.84       2577.20        39.80 o                         
  -3  -1   5        113.73         88.25         4.44 o                         
  -2  -1   5        572.96        594.17         8.89 o                         
  -1  -1   5         52.82         40.28         1.86 o                         
   0  -1   5        669.92        700.81         8.89 o                         
   1  -1   5          0.99          0.00         2.16 o                         
   2  -1   5        865.03        763.42        24.67 o                         
   3  -1   5          7.51          3.93         3.03 o                         
   4  -1   5        840.88        906.70        43.62 o                         
   5  -1   5        281.51        270.30        24.31 o                         
   6  -1   5       1744.86       1634.51        54.35 o                         
   7  -1   5          0.57          0.00         6.52 o                         
  -9   0   5          0.50          0.00         8.24 o                         
  -8   0   5          4.01          3.95         7.32 o                         
  -7   0   5         14.30         19.64         7.53 o                         
  -6   0   5        447.85        482.08        26.82 o                         
  -5   0   5        274.72        256.24        10.09 o                         
  -4   0   5       3053.65       2964.28        52.54 o                         
  -3   0   5       6287.30       6311.81       113.47 o                         
  -2   0   5       2365.58       2156.60        31.61 o                         
  -1   0   5       5525.23       5053.46        61.76 o                         
   0   0   5         38.77         32.70         2.05 o                         
   1   0   5        180.87        210.50         6.68 o                         
   2   0   5        729.69        671.35        20.47 o                         
   3   0   5       1050.52        998.36        25.43 o                         
   4   0   5       2044.01       2017.18        56.63 o                         
   5   0   5        271.62        267.74        17.44 o                         
   6   0   5       2137.43       2060.01        63.70 o                         
   7   0   5        104.25        113.49        17.90 o                         
   8   0   5         21.38         67.18        14.76 o                         
   9   0   5         73.03         80.09        26.46 o                         
  -9   1   5         34.13         35.51        11.30 o                         
  -8   1   5        168.86        117.95        14.55 o                         
  -7   1   5        161.95        140.72        24.31 o                         
  -6   1   5         39.47         37.17         8.58 o                         
  -5   1   5         50.56         38.90         7.52 o                         
  -4   1   5       2350.64       2500.41        48.86 o                         
  -3   1   5        636.27        688.44        21.07 o                         
  -2   1   5       1070.60       1009.72        20.40 o                         
  -1   1   5          4.65          2.03         0.92 o                         
   0   1   5      10150.23       9600.75        88.86 o                         
   1   1   5      13086.01      12543.91       138.64 o                         
   2   1   5       3705.59       3962.61        55.33 o                         
   3   1   5        712.05        705.61        18.73 o                         
   4   1   5        652.59        659.14        26.80 o                         
   5   1   5        397.62        327.71        19.64 o                         
   6   1   5         69.16        111.58        27.17 o                         
   7   1   5        671.94        616.52        32.76 o                         
   8   1   5        249.50        236.33        15.89 o                         
   9   1   5        285.25        267.98        21.33 o                         
  -8   2   5        294.03        348.97        21.65 o                         
  -7   2   5        112.02        154.20        14.68 o                         
  -6   2   5         31.18         28.60         6.86 o                         
  -5   2   5         11.48          8.50         4.65 o                         
  -4   2   5         20.36         14.29         3.33 o                         
  -3   2   5       4253.97       4570.32        71.80 o                         
  -2   2   5         14.92         17.17         1.71 o                         
  -1   2   5       1372.74       1411.79        18.45 o                         
   0   2   5        858.79        781.89         9.34 o                         
   1   2   5        360.07        352.25         8.78 o                         
   2   2   5       2372.92       2578.43        44.13 o                         
   3   2   5        288.05        216.59         9.45 o                         
   4   2   5        565.67        485.88        11.86 o                         
   5   2   5       2000.05       2089.97        35.47 o                         
   6   2   5        235.83        228.99        13.78 o                         
   7   2   5        183.74        221.30        16.60 o                         
   8   2   5        391.69        430.02        24.50 o                         
   9   2   5        583.11        622.76        54.70 o                         
  -8   3   5         97.42        107.26        17.16 o                         
  -7   3   5         47.76         56.43         9.84 o                         
  -6   3   5        448.22        436.62        16.83 o                         
  -5   3   5        652.13        651.96        19.48 o                         
  -4   3   5        860.72        842.71        18.87 o                         
  -3   3   5        183.91        180.34         7.84 o                         
  -2   3   5       5202.88       5656.62        70.07 o                         
  -1   3   5       4428.59       4720.59        55.48 o                         
   0   3   5        511.37        509.65         7.85 o                         
   1   3   5        377.42        296.62         5.85 o                         
   2   3   5        387.57        378.77         7.73 o                         
   3   3   5       1197.65       1135.20        21.53 o                         
   4   3   5        414.72        475.87        12.69 o                         
   5   3   5          4.74          1.31         2.57 o                         
   6   3   5          3.73          8.35         5.33 o                         
   7   3   5         21.42         17.47         6.09 o                         
   8   3   5        518.46        573.26        29.88 o                         
   9   3   5         30.39         21.45        14.30 o                         
  -8   4   5         60.20         70.79        14.30 o                         
  -7   4   5         74.99        108.29        12.37 o                         
  -6   4   5         70.45         89.71        10.94 o                         
  -5   4   5        370.06        411.56        18.88 o                         
  -4   4   5        200.04        245.53        11.56 o                         
  -3   4   5         73.10         83.71         5.08 o                         
  -2   4   5       1291.56       1399.32        23.29 o                         
  -1   4   5        206.02        203.63         6.77 o                         
   0   4   5        444.17        491.63         8.81 o                         
   1   4   5        745.04        632.69        12.55 o                         
   2   4   5       1232.74       1204.67        20.00 o                         
   3   4   5          1.53          0.29         1.80 o                         
   4   4   5         59.96         81.35         9.59 o                         
   5   4   5        354.17        387.43        11.65 o                         
   6   4   5        365.88        354.70        13.77 o                         
   7   4   5        307.40        313.26        14.38 o                         
   8   4   5         57.76         77.76         9.63 o                         
   9   4   5         67.99         59.35        18.59 o                         
  -7   5   5          0.29          3.58         8.58 o                         
  -6   5   5          5.61         18.89        13.59 o                         
  -5   5   5         68.28         75.17        10.65 o                         
  -4   5   5        165.58        181.11        10.36 o                         
  -3   5   5        406.17        410.74        17.15 o                         
  -2   5   5         40.72         33.95         4.16 o                         
  -1   5   5       1043.79        961.09        18.81 o                         
   0   5   5        159.50        151.69         6.88 o                         
   1   5   5       1967.97       1890.32        38.53 o                         
   2   5   5          2.76          2.04         2.51 o                         
   3   5   5        477.53        469.06        11.05 o                         
   4   5   5        129.13        150.47         9.79 o                         
   5   5   5         52.90         62.44         7.21 o                         
   6   5   5        100.23        118.64         9.69 o                         
   7   5   5        369.31        330.87        15.79 o                         
   8   5   5        265.27        271.24        16.52 o                         
   9   5   5        124.63        126.80        21.63 o                         
  -6   6   5          0.05          0.00         7.15 o                         
  -5   6   5         17.32         21.54         6.93 o                         
  -4   6   5         63.69         95.98        10.17 o                         
  -3   6   5       3118.74       3084.88        54.91 o                         
  -2   6   5        273.71        277.80        11.66 o                         
  -1   6   5         95.16        126.31         9.25 o                         
   0   6   5        569.79        532.94        13.71 o                         
   1   6   5       1144.57       1322.43        23.10 o                         
   2   6   5        329.80        309.72        10.12 o                         
   3   6   5       1229.81       1185.10        24.76 o                         
   4   6   5         90.64         85.58         8.10 o                         
   5   6   5        468.29        446.72        16.10 o                         
   6   6   5        420.80        452.58        23.31 o                         
   7   6   5         15.20         22.54         7.25 o                         
   8   6   5         33.81         16.25        11.87 o                         
  -5   7   5         18.57         22.42        11.18 o                         
  -4   7   5         42.40         75.76        17.86 o                         
  -3   7   5        305.02        277.06        13.10 o                         
  -2   7   5        365.00        363.42        14.45 o                         
  -1   7   5          8.44         10.45         4.89 o                         
   0   7   5        445.82        469.87        17.08 o                         
   1   7   5        704.19        714.83        18.63 o                         
   2   7   5         13.31         34.43         8.52 o                         
   3   7   5        265.06        269.20        16.77 o                         
   4   7   5         76.95        153.85        29.11 o                         
   5   7   5         26.01         14.78         6.77 o                         
   6   7   5        402.07        432.23        21.38 o                         
   7   7   5          2.25         36.61        21.71 o                         
  -4   8   5          4.93          6.95         6.59 o                         
  -3   8   5        242.84        242.67        18.47 o                         
  -2   8   5         93.53         91.52        10.02 o                         
  -1   8   5         32.97         30.86         8.02 o                         
   0   8   5        819.45        722.47        26.36 o                         
   1   8   5         15.93         28.25         6.71 o                         
   2   8   5        362.11        347.07        18.06 o                         
   3   8   5         27.95         26.46        11.12 o                         
   4   8   5         70.89        102.25        13.56 o                         
   5   8   5        638.67        595.87        24.20 o                         
   6   8   5         17.77         56.04        27.14 o                         
  -2   9   5         16.05         13.06         8.72 o                         
  -1   9   5         11.69          2.38         5.70 o                         
   0   9   5         19.71          8.97         4.85 o                         
   1   9   5        991.26        938.90        41.60 o                         
   2   9   5         42.20         46.34        17.88 o                         
   3   9   5         16.57         25.12        11.30 o                         
   4   9   5         21.73         11.41        10.58 o                         
   5   9   5        144.77        158.03        34.32 o                         
  -3  -9   6         41.95         35.75        20.74 o                         
  -2  -9   6         72.97         75.80        24.31 o                         
  -1  -9   6         61.92         79.07        11.46 o                         
   0  -9   6        321.72        304.52        23.79 o                         
   1  -9   6         33.66         42.61        12.01 o                         
  -5  -8   6          1.94         11.22        12.16 o                         
  -4  -8   6         12.60          4.80         8.58 o                         
  -3  -8   6          1.49          0.00         6.34 o                         
  -2  -8   6        295.58        304.18        23.03 o                         
  -1  -8   6       1191.33       1186.34        39.96 o                         
   0  -8   6          3.57          5.01         5.09 o                         
   1  -8   6         60.35         50.77         8.60 o                         
   2  -8   6         41.68         48.05         8.50 o                         
   3  -8   6        550.17        561.81        29.62 o                         
   4  -8   6          0.32         11.44        10.73 o                         
  -7  -7   6         99.27        109.53        12.03 o                         
  -6  -7   6         27.12         39.21        10.36 o                         
  -5  -7   6        130.33        156.73        12.39 o                         
  -4  -7   6         82.17         84.73        11.56 o                         
  -3  -7   6          1.30          0.00         4.11 o                         
  -2  -7   6        334.68        334.70        12.96 o                         
  -1  -7   6        210.06        222.95        12.61 o                         
   0  -7   6       1836.69       1807.21        44.47 o                         
   1  -7   6         34.53         47.39         9.39 o                         
   2  -7   6         80.50         76.91         9.22 o                         
   3  -7   6        319.54        292.71        15.11 o                         
   4  -7   6        339.14        309.52        16.16 o                         
   5  -7   6         87.95        126.57        18.59 o                         
  -7  -6   6         16.54         21.18         6.92 o                         
  -6  -6   6        308.69        333.36        17.05 o                         
  -5  -6   6         40.79         43.66         7.04 o                         
  -4  -6   6        120.15        131.21        11.55 o                         
  -3  -6   6         53.87        112.77        10.32 o                         
  -2  -6   6         22.10         19.86         3.81 o                         
  -1  -6   6        831.25        820.21        18.89 o                         
   0  -6   6         40.82         62.67         5.55 o                         
   1  -6   6        195.19        232.69        10.53 o                         
   2  -6   6        287.10        285.31        17.75 o                         
   3  -6   6        512.08        494.83        18.22 o                         
   4  -6   6         36.24         45.76        10.73 o                         
   5  -6   6        103.30         93.67        14.30 o                         
   6  -6   6          0.56          0.00         6.44 o                         
  -8  -5   6         96.66        113.37        45.05 o                         
  -7  -5   6        255.49        273.61        16.82 o                         
  -6  -5   6        218.80        246.80        14.52 o                         
  -5  -5   6         85.72        100.90         8.97 o                         
  -4  -5   6         14.20         15.84         3.93 o                         
  -3  -5   6         70.32         76.38         5.13 o                         
  -2  -5   6          0.11          0.00         2.11 o                         
  -1  -5   6        222.55        191.25         6.28 o                         
   0  -5   6       1599.91       1550.90        22.37 o                         
   1  -5   6         58.63         92.01         5.00 o                         
   2  -5   6       1525.20       1597.52        26.77 o                         
   3  -5   6         54.08         59.07         7.58 o                         
   4  -5   6        384.73        361.93        16.09 o                         
   5  -5   6          6.61         15.41         6.79 o                         
   6  -5   6        165.88        148.02        13.59 o                         
  -8  -4   6        201.92        232.28        23.94 o                         
  -7  -4   6         44.50         58.96        14.40 o                         
  -6  -4   6        605.14        602.50        18.29 o                         
  -5  -4   6        794.88        805.95        20.28 o                         
  -4  -4   6         99.02        166.18         7.88 o                         
  -3  -4   6       6791.39       6775.90        81.38 o                         
  -2  -4   6       2966.70       2931.40        38.33 o                         
  -1  -4   6          0.22         12.43         2.20 o                         
   0  -4   6       2877.39       3168.46        39.07 o                         
   1  -4   6        368.92        394.43         7.77 o                         
   2  -4   6        712.99        724.92        17.29 o                         
   3  -4   6        274.18        299.02         8.14 o                         
   4  -4   6        302.13        300.71        10.39 o                         
   5  -4   6        803.68        809.46        40.76 o                         
   6  -4   6        623.92        584.21        36.47 o                         
   7  -4   6        202.12        208.08        27.89 o                         
  -9  -3   6        159.48        168.77        22.51 o                         
  -8  -3   6        121.84        101.90        11.30 o                         
  -7  -3   6        172.53        180.08        13.83 o                         
  -6  -3   6       1603.38       1550.33        35.90 o                         
  -5  -3   6         38.19         30.83         6.50 o                         
  -4  -3   6       2005.80       1969.64        30.99 o                         
  -3  -3   6        516.16        450.98         9.95 o                         
  -2  -3   6       3659.97       3659.57        39.89 o                         
  -1  -3   6        676.43        884.64        12.07 o                         
   0  -3   6       7592.04       8162.02       100.00 o                         
   1  -3   6       4060.61       4190.86        77.71 o                         
   2  -3   6        124.17        146.72         4.77 o                         
   3  -3   6       1346.98       1265.43        22.78 o                         
   4  -3   6         36.02         50.77        10.73 o                         
   5  -3   6        280.13        283.17        30.75 o                         
   6  -3   6        140.17        158.74        32.18 o                         
  -9  -2   6         53.06         45.98        13.12 o                         
  -8  -2   6        442.82        445.14        18.81 o                         
  -7  -2   6         45.20         58.24         8.31 o                         
  -6  -2   6          4.95          6.96         4.04 o                         
  -5  -2   6        529.71        534.48        14.26 o                         
  -4  -2   6       1340.59       1412.75        22.83 o                         
  -3  -2   6        370.09        351.48         7.57 o                         
  -2  -2   6          7.36          7.66         1.45 o                         
  -1  -2   6       3711.55       3663.67        34.60 o                         
   0  -2   6       7693.83       7856.21        95.44 o                         
   1  -2   6       1450.30       1629.80        69.36 o                         
   2  -2   6       1053.98       1104.77        21.43 o                         
   3  -2   6         18.77         15.02         6.44 o                         
   4  -2   6        551.66        589.60        24.97 o                         
   5  -2   6        174.43        227.39        23.19 o                         
   6  -2   6         13.61          3.58        10.73 o                         
   7  -2   6         97.96         66.50        20.74 o                         
   8  -2   6          2.45          8.58        17.88 o                         
  -9  -1   6        546.46        497.22        30.39 o                         
  -8  -1   6        140.29        161.46        14.15 o                         
  -7  -1   6        284.11        250.13        15.48 o                         
  -6  -1   6        294.46        297.02        13.31 o                         
  -5  -1   6         34.12         39.46         5.97 o                         
  -4  -1   6        321.01        293.66         8.62 o                         
  -3  -1   6        795.49        839.33        15.93 o                         
  -2  -1   6        672.25        670.85         9.35 o                         
  -1  -1   6        810.74        746.69         9.62 o                         
   0  -1   6        367.73        460.90         7.39 o                         
   1  -1   6       8289.31       8290.74       172.41 o                         
   2  -1   6        610.05        700.96        20.23 o                         
   3  -1   6       3428.50       3673.94        85.45 o                         
   4  -1   6         61.64         57.92        12.16 o                         
   5  -1   6        560.99        506.27        33.61 o                         
   6  -1   6        689.89        700.02        32.35 o                         
   7  -1   6         83.01         64.95        15.73 o                         
   8  -1   6          1.84          0.00         8.55 o                         
  -9   0   6        155.40        111.40        16.79 o                         
  -8   0   6         25.03         16.24         8.75 o                         
  -7   0   6        431.17        465.42        24.22 o                         
  -6   0   6         34.15         47.92         9.65 o                         
  -5   0   6        805.95        731.74        32.54 o                         
  -4   0   6         22.07         45.11         7.02 o                         
  -3   0   6        920.05       1026.92        21.06 o                         
  -2   0   6       1971.94       1822.51        27.57 o                         
  -1   0   6         75.18         89.48         2.74 o                         
   0   0   6      62563.89      52452.81       552.93 o                         
   1   0   6         23.20         43.34         3.15 o                         
   2   0   6         37.93         49.48         6.44 o                         
   3   0   6        717.38        737.33        20.87 o                         
   4   0   6       1367.12       1403.13        70.08 o                         
   5   0   6        612.09        610.05        27.55 o                         
   6   0   6        117.45        121.54        15.92 o                         
   7   0   6         49.30         73.64        14.76 o                         
   8   0   6        411.49        357.25        29.50 o                         
   9   0   6        259.63        223.82        38.61 o                         
  -9   1   6          5.04          6.94         8.42 o                         
  -8   1   6         29.93         37.39         9.96 o                         
  -7   1   6        223.23        209.02        18.95 o                         
  -6   1   6        216.07        186.56        32.18 o                         
  -5   1   6       1744.73       1740.49        47.44 o                         
  -4   1   6         63.67         65.06         7.21 o                         
  -3   1   6        409.00        383.07        14.56 o                         
  -2   1   6          0.22          0.00         1.15 o                         
  -1   1   6        949.34        721.94         9.56 o                         
   0   1   6       8699.90       8390.89        78.15 o                         
   1   1   6          2.98          0.88         1.76 o                         
   2   1   6      12798.76      12527.44       185.97 o                         
   3   1   6        555.97        494.40        10.26 o                         
   4   1   6        484.94        401.52        20.47 o                         
   5   1   6        370.60        351.34        20.73 o                         
   6   1   6       1596.61       1608.07        55.78 o                         
   7   1   6          2.23         30.35        10.86 o                         
   8   1   6         89.06         76.95        17.52 o                         
   9   1   6        293.70        303.52        31.82 o                         
  -8   2   6         16.47         21.37         8.20 o                         
  -7   2   6          4.85          7.06         6.00 o                         
  -6   2   6        147.05        146.77        16.09 o                         
  -5   2   6        473.50        407.44        17.69 o                         
  -4   2   6       3526.19       3663.29        60.47 o                         
  -3   2   6        462.25        474.57        14.12 o                         
  -2   2   6          0.86          0.00         1.27 o                         
  -1   2   6        443.65        437.24         6.30 o                         
   0   2   6        966.77        874.08        10.93 o                         
   1   2   6       9938.73       9889.20        97.66 o                         
   2   2   6       6470.53       6566.35        81.83 o                         
   3   2   6       6000.30       5774.57       105.95 o                         
   4   2   6         88.77        120.53        10.01 o                         
   5   2   6        359.50        362.21        14.15 o                         
   6   2   6        205.84        169.63        19.01 o                         
   7   2   6         13.54         10.31         6.08 o                         
   8   2   6        376.36        387.80        21.84 o                         
   9   2   6          0.53         24.12         9.64 o                         
  -8   3   6         11.01         25.03        10.73 o                         
  -7   3   6        122.98        126.99        14.02 o                         
  -6   3   6        400.73        378.32        16.70 o                         
  -5   3   6         65.40         60.25         7.63 o                         
  -4   3   6         33.08         42.93         5.38 o                         
  -3   3   6       2150.14       2181.10        37.71 o                         
  -2   3   6       1364.86       1393.96        18.64 o                         
  -1   3   6         76.29        102.66         4.48 o                         
   0   3   6          9.48         31.21         2.42 o                         
   1   3   6        486.29        531.20         8.36 o                         
   2   3   6       1613.52       1665.22        22.56 o                         
   3   3   6       2272.63       2378.08        37.40 o                         
   4   3   6        346.59        383.72        12.34 o                         
   5   3   6       1476.74       1558.46        28.06 o                         
   6   3   6       1304.54       1352.73        38.07 o                         
   7   3   6          1.72          2.04         5.68 o                         
   8   3   6         60.96         70.27        11.67 o                         
   9   3   6       1033.07        993.94        55.06 o                         
  -8   4   6          5.48          2.15         9.30 o                         
  -7   4   6          1.27         11.79        19.31 o                         
  -6   4   6        589.84        591.89        25.22 o                         
  -5   4   6        739.31        685.87        25.74 o                         
  -4   4   6        159.72        172.21         8.68 o                         
  -3   4   6          7.64          2.62         2.22 o                         
  -2   4   6        159.60        188.14         7.93 o                         
  -1   4   6       1742.40       2032.69        28.94 o                         
   0   4   6        647.76        665.49        11.61 o                         
   1   4   6        868.67        983.41        16.98 o                         
   2   4   6       1066.73       1191.01        19.90 o                         
   3   4   6       3648.56       3638.04        47.15 o                         
   4   4   6         17.40         18.49         3.71 o                         
   5   4   6        147.91        161.68        16.95 o                         
   6   4   6        220.70        251.21        14.59 o                         
   7   4   6        534.37        516.72        18.92 o                         
   8   4   6        213.39        258.05        16.41 o                         
   9   4   6          0.00          3.81        10.73 o                         
  -7   5   6         31.39         22.88        10.73 o                         
  -6   5   6        381.37        364.08        52.20 o                         
  -5   5   6       2206.35       2205.30        79.37 o                         
  -4   5   6        244.39        230.70        10.68 o                         
  -3   5   6        335.33        364.91        12.15 o                         
  -2   5   6        517.03        515.12        12.59 o                         
  -1   5   6       1150.68       1114.76        19.13 o                         
   0   5   6       1295.00       1284.04        19.69 o                         
   1   5   6        817.38        736.07        14.89 o                         
   2   5   6        306.25        297.06        10.82 o                         
   3   5   6        295.76        273.85         9.02 o                         
   4   5   6       1020.36        984.15        25.47 o                         
   5   5   6       1029.71       1000.04        26.46 o                         
   6   5   6          7.25         17.78         5.53 o                         
   7   5   6        229.11        237.98        14.78 o                         
   8   5   6         13.16         22.06         7.02 o                         
   9   5   6        745.06        728.09        41.52 o                         
  -6   6   6          0.02          1.24         5.80 o                         
  -5   6   6         54.02         57.52         7.41 o                         
  -4   6   6       1541.91       1490.87        32.02 o                         
  -3   6   6         87.98        104.10         9.72 o                         
  -2   6   6         45.66         69.27         8.85 o                         
  -1   6   6          3.49          3.83         3.22 o                         
   0   6   6        384.66        436.78        17.65 o                         
   1   6   6       1739.39       1802.56        29.30 o                         
   2   6   6        104.41        106.82         9.11 o                         
   3   6   6         16.95         30.43         8.75 o                         
   4   6   6          1.69         13.80         5.07 o                         
   5   6   6        563.98        541.84        20.28 o                         
   6   6   6         43.15         59.05        17.44 o                         
   7   6   6         59.57         71.29        12.28 o                         
   8   6   6        517.06        470.81        34.38 o                         
  -5   7   6        216.72        263.71        19.19 o                         
  -4   7   6        233.33        221.18        18.27 o                         
  -3   7   6        230.75        236.39        13.32 o                         
  -2   7   6        358.76        335.71        14.26 o                         
  -1   7   6         61.45         57.42         6.58 o                         
   0   7   6        698.83        693.62        18.17 o                         
   1   7   6        741.62        821.76        22.85 o                         
   2   7   6        107.81        105.12         7.97 o                         
   3   7   6         30.01         24.46         7.08 o                         
   4   7   6          1.17          2.83         4.77 o                         
   5   7   6         25.12         26.89         7.30 o                         
   6   7   6        230.70        285.02        18.66 o                         
   7   7   6         77.99         89.15        20.00 o                         
  -4   8   6        113.78         91.47        11.97 o                         
  -3   8   6         38.55         28.59         6.06 o                         
  -2   8   6        245.65        241.35        14.34 o                         
  -1   8   6        280.68        286.62        13.86 o                         
   0   8   6        170.65        187.82        15.58 o                         
   1   8   6          1.11          0.00         4.36 o                         
   2   8   6        381.26        359.06        19.10 o                         
   3   8   6        366.09        369.80        52.91 o                         
   4   8   6       1254.96       1207.86        49.36 o                         
   5   8   6         18.23         40.44        21.58 o                         
   6   8   6        136.19        113.83        14.29 o                         
  -2   9   6          0.57          0.00         6.99 o                         
  -1   9   6         13.26         12.91         7.33 o                         
   0   9   6        633.11        576.03        22.19 o                         
   1   9   6         58.77        107.00        26.86 o                         
   2   9   6          2.38          0.04         8.55 o                         
   3   9   6         11.69         16.27         9.96 o                         
   4   9   6        170.32        155.43        47.91 o                         
   5   9   6        212.46        178.77        36.47 o                         
  -3  -9   7          6.79         22.88        17.16 o                         
  -2  -9   7         82.55         81.52        25.74 o                         
  -1  -9   7         52.04         50.96        10.11 o                         
   0  -9   7          5.35          8.30         5.97 o                         
   1  -9   7         18.17         23.02        10.36 o                         
  -5  -8   7        185.66        190.71        30.39 o                         
  -4  -8   7         25.68         32.19        11.50 o                         
  -3  -8   7        370.33        393.97        26.57 o                         
  -2  -8   7       1073.32        924.92        40.88 o                         
  -1  -8   7        136.56        128.33        12.81 o                         
   0  -8   7          0.19          4.96         4.85 o                         
   1  -8   7         29.11         36.43         8.02 o                         
   2  -8   7        574.03        511.49        29.71 o                         
   3  -8   7         46.95         61.50        16.45 o                         
   4  -8   7         46.22         81.52        17.16 o                         
  -6  -7   7       1042.71        982.39        30.19 o                         
  -5  -7   7         25.80         22.49         6.78 o                         
  -4  -7   7        118.66        107.25        13.74 o                         
  -3  -7   7         88.25        112.95        10.90 o                         
  -2  -7   7        322.74        361.09        13.43 o                         
  -1  -7   7         24.30         45.76         6.67 o                         
   0  -7   7        103.15        130.16        12.20 o                         
   1  -7   7        337.15        319.04        15.45 o                         
   2  -7   7         92.72        126.14        12.88 o                         
   3  -7   7         10.53         10.15         5.29 o                         
   4  -7   7         82.85         93.18        10.79 o                         
   5  -7   7         57.78         56.49        13.59 o                         
  -7  -6   7         85.41        125.72        19.47 o                         
  -6  -6   7         48.58         69.03        10.76 o                         
  -5  -6   7        135.70        149.76        11.76 o                         
  -4  -6   7         81.18         97.35        10.45 o                         
  -3  -6   7        756.46        799.19        15.80 o                         
  -2  -6   7        393.76        388.70        13.91 o                         
  -1  -6   7       1029.64        995.77        21.58 o                         
   0  -6   7        952.37        943.11        20.15 o                         
   1  -6   7       1163.78       1114.20        25.18 o                         
   2  -6   7        736.12        729.46        19.30 o                         
   3  -6   7        449.42        388.29        20.02 o                         
   4  -6   7          6.43          3.58         6.44 o                         
   5  -6   7         11.98         14.30         7.87 o                         
   6  -6   7          0.82          0.00         7.87 o                         
  -8  -5   7        196.31        168.78        49.70 o                         
  -7  -5   7        158.31        174.71        14.74 o                         
  -6  -5   7        115.83        128.13        10.63 o                         
  -5  -5   7        246.29        272.26        19.61 o                         
  -4  -5   7         23.20         27.26         4.59 o                         
  -3  -5   7        222.25        216.48         7.76 o                         
  -2  -5   7        159.75        189.29         8.12 o                         
  -1  -5   7          8.78         15.13         2.61 o                         
   0  -5   7        110.66        144.51         6.02 o                         
   1  -5   7        175.88        173.73         5.79 o                         
   2  -5   7        900.51        846.94        16.74 o                         
   3  -5   7        988.73        906.29        27.05 o                         
   4  -5   7       1733.41       1656.42        43.12 o                         
   5  -5   7          3.70         40.04        10.73 o                         
  -8  -4   7         51.91         68.84        11.00 o                         
  -7  -4   7       2674.15       2625.79        56.11 o                         
  -6  -4   7         12.18         23.71         5.30 o                         
  -5  -4   7        386.20        393.47        16.93 o                         
  -4  -4   7        771.10        818.92        17.40 o                         
  -3  -4   7        281.58        317.74         8.81 o                         
  -2  -4   7       1304.11       1379.75        18.66 o                         
  -1  -4   7       2820.30       3037.20        36.10 o                         
   0  -4   7          0.79          2.63         1.84 o                         
   1  -4   7       1181.95       1235.33        21.27 o                         
   2  -4   7         48.41         75.14         5.08 o                         
   3  -4   7       5385.42       5551.98        76.96 o                         
   4  -4   7          0.06          2.02         2.68 o                         
   5  -4   7       1821.55       1759.78        70.08 o                         
   6  -4   7        139.16        150.88        22.17 o                         
   7  -4   7          0.22         25.74        10.73 o                         
  -9  -3   7        113.55        112.58        19.03 o                         
  -8  -3   7          0.51          5.66         5.55 o                         
  -7  -3   7        228.37        264.38        19.09 o                         
  -6  -3   7        194.55        191.42        19.34 o                         
  -5  -3   7       2325.08       2224.63        39.17 o                         
  -4  -3   7          0.00          0.41         2.18 o                         
  -3  -3   7        122.93        131.87         5.82 o                         
  -2  -3   7          2.18         10.27         1.96 o                         
  -1  -3   7       6402.82       6718.09        68.55 o                         
   0  -3   7       6537.10       6998.13        95.38 o                         
   1  -3   7         25.39         37.52         3.19 o                         
   2  -3   7          3.69         13.43         2.73 o                         
   3  -3   7          8.17         12.31         2.13 o                         
   4  -3   7       3555.38       3708.48        85.11 o                         
   5  -3   7        155.51        138.72        25.74 o                         
   6  -3   7        708.53        656.43        52.20 o                         
   8  -3   7         48.99         35.04        20.74 o                         
  -9  -2   7        163.57        166.87        21.63 o                         
  -8  -2   7         21.44         19.52         6.15 o                         
  -7  -2   7         15.22         14.54         5.67 o                         
  -6  -2   7       2021.14       2009.37        48.11 o                         
  -5  -2   7        467.42        519.58        18.21 o                         
  -4  -2   7        314.03        295.69         9.62 o                         
  -3  -2   7        839.02        898.52        13.43 o                         
  -2  -2   7        235.47        230.08         5.10 o                         
  -1  -2   7        286.54        267.00         4.85 o                         
   0  -2   7       1153.92       1153.25        15.41 o                         
   1  -2   7       2873.48       3151.36       103.33 o                         
   2  -2   7         26.49         36.95         2.89 o                         
   3  -2   7         70.11         73.65        11.44 o                         
   4  -2   7        599.01        682.54        26.91 o                         
   5  -2   7        333.88        338.13        25.27 o                         
   6  -2   7        887.54        930.30        64.36 o                         
   7  -2   7         20.57         38.61        17.16 o                         
   8  -2   7        107.76        131.57        30.75 o                         
  -9  -1   7          0.82          0.00         9.10 o                         
  -8  -1   7         20.26          9.58         7.69 o                         
  -7  -1   7        192.22        183.10        12.74 o                         
  -6  -1   7        137.23        124.65         9.94 o                         
  -5  -1   7       2866.89       2812.99        44.74 o                         
  -4  -1   7        991.46       1070.88        22.91 o                         
  -3  -1   7        844.08        902.14        19.14 o                         
  -2  -1   7        580.01        511.17         7.96 o                         
  -1  -1   7        130.90         98.54         3.12 o                         
   0  -1   7        438.08        488.66         8.02 o                         
   1  -1   7          5.75          6.83         4.29 o                         
   2  -1   7         47.04         30.90         4.55 o                         
   3  -1   7        289.28        282.83        13.39 o                         
   4  -1   7        683.60        727.94        37.90 o                         
   5  -1   7          0.89          0.00         5.72 o                         
   6  -1   7         43.77         53.43        16.80 o                         
   7  -1   7        227.84        250.84        25.04 o                         
   8  -1   7         30.17          9.55         9.96 o                         
  -9   0   7        108.76         97.43        15.80 o                         
  -8   0   7         69.87         70.17        12.96 o                         
  -7   0   7         80.15         60.82        11.17 o                         
  -6   0   7         50.75         36.07         8.42 o                         
  -5   0   7        385.66        341.96        15.64 o                         
  -4   0   7         56.20         59.32         4.64 o                         
  -3   0   7       2577.92       2549.12        42.18 o                         
  -2   0   7        260.87        208.97         5.64 o                         
  -1   0   7       6871.19       6433.42        67.94 o                         
   0   0   7         91.34         98.48         3.76 o                         
   1   0   7        548.30        456.11        10.85 o                         
   2   0   7        483.35        455.89        15.65 o                         
   3   0   7       1363.61       1208.66        29.46 o                         
   4   0   7       3407.47       3296.71        84.18 o                         
   5   0   7       1560.00       1535.39        49.80 o                         
   6   0   7        441.03        411.81        25.02 o                         
   7   0   7        350.64        346.99        26.80 o                         
   8   0   7       1544.01       1459.97        80.45 o                         
   9   0   7        129.50        154.45        33.61 o                         
  -9   1   7        117.09        104.32        16.32 o                         
  -8   1   7          3.08          7.71        10.37 o                         
  -7   1   7         53.41         45.57         9.77 o                         
  -6   1   7         21.66         12.01         5.95 o                         
  -5   1   7        816.40        762.19        26.77 o                         
  -4   1   7         93.69         87.53         9.06 o                         
  -3   1   7        423.25        408.43         9.99 o                         
  -2   1   7        678.91        644.84        11.91 o                         
  -1   1   7         11.19         11.49         1.27 o                         
   0   1   7       5548.82       5378.16        51.05 o                         
   1   1   7       1723.16       1614.43        18.91 o                         
   2   1   7      19236.11      18376.16       270.27 o                         
   3   1   7       1665.47       1562.99        25.15 o                         
   4   1   7         72.33         69.59        10.36 o                         
   5   1   7         84.53         99.70        14.24 o                         
   6   1   7         19.37         18.55        15.37 o                         
   7   1   7        963.16       1047.76        44.73 o                         
   8   1   7        674.16        677.83        37.38 o                         
   9   1   7        440.00        445.49        57.21 o                         
  -8   2   7        173.65        183.75        18.20 o                         
  -7   2   7         24.47         11.28         6.48 o                         
  -6   2   7         74.04         80.97        10.30 o                         
  -5   2   7         77.01         61.45        12.29 o                         
  -4   2   7          0.05          5.22         3.40 o                         
  -3   2   7        118.48         96.15         5.29 o                         
  -2   2   7         36.64         35.53         2.80 o                         
  -1   2   7          7.52         18.38         1.82 o                         
   0   2   7       2518.32       2229.37        22.91 o                         
   1   2   7        650.77        665.83         9.20 o                         
   2   2   7       6606.38       6279.40        78.76 o                         
   3   2   7        762.76        823.47        22.09 o                         
   4   2   7       6835.30       7098.61       111.00 o                         
   5   2   7        497.03        441.26        12.84 o                         
   6   2   7        109.63        149.78        16.26 o                         
   7   2   7         10.97          5.38         5.19 o                         
   8   2   7         22.40         34.91         8.45 o                         
   9   2   7        687.49        652.00        32.90 o                         
  -8   3   7         78.87         67.22        15.02 o                         
  -7   3   7         99.25         93.93        12.67 o                         
  -6   3   7          0.02          5.71         4.85 o                         
  -5   3   7         59.04         41.02         8.20 o                         
  -4   3   7        147.66        174.49         9.35 o                         
  -3   3   7          0.18          2.89         1.84 o                         
  -2   3   7         13.67         20.37         2.37 o                         
  -1   3   7        818.01        764.14        11.39 o                         
   0   3   7       4845.80       4951.35        57.96 o                         
   1   3   7        497.31        548.73         9.01 o                         
   2   3   7         28.85         29.34         2.70 o                         
   3   3   7        522.35        480.44        11.68 o                         
   4   3   7        349.17        388.01        10.76 o                         
   5   3   7        438.49        448.07        14.37 o                         
   6   3   7       1000.73       1075.55        32.92 o                         
   7   3   7        494.38        512.23        22.59 o                         
   8   3   7       1109.27       1129.96        48.17 o                         
   9   3   7         52.81         89.55        30.75 o                         
  -7   4   7         19.18         35.94        14.30 o                         
  -6   4   7         63.10         49.00         9.52 o                         
  -5   4   7       1662.92       1642.73        58.28 o                         
  -4   4   7         15.86         26.46         4.20 o                         
  -3   4   7        521.08        460.15         9.00 o                         
  -2   4   7        172.08        149.32         6.35 o                         
  -1   4   7       3452.42       3818.36        60.36 o                         
   0   4   7        662.31        639.15        12.53 o                         
   1   4   7        221.63        160.34         6.25 o                         
   2   4   7       1273.29       1315.07        21.57 o                         
   3   4   7          7.05         11.03         4.80 o                         
   4   4   7        765.26        714.20        14.93 o                         
   5   4   7         10.79         18.11         4.92 o                         
   6   4   7          4.91         13.22         5.13 o                         
   7   4   7         64.76        110.04        10.23 o                         
   8   4   7          0.22         12.79         5.62 o                         
   9   4   7        200.89        209.02        24.22 o                         
  -7   5   7         89.84         80.09        15.73 o                         
  -6   5   7         93.81        112.31        18.23 o                         
  -5   5   7         67.62         75.23         8.12 o                         
  -4   5   7        297.54        278.52        10.19 o                         
  -3   5   7        312.93        324.12        10.31 o                         
  -2   5   7         97.70         97.13         5.93 o                         
  -1   5   7          0.66         10.30         3.65 o                         
   0   5   7        526.39        539.71        11.95 o                         
   1   5   7        545.98        619.68        13.45 o                         
   2   5   7        385.68        371.80        10.23 o                         
   3   5   7       4435.16       4147.77        57.29 o                         
   4   5   7        344.70        317.69        29.93 o                         
   5   5   7        212.16        248.00        13.71 o                         
   6   5   7          0.11          6.83         4.80 o                         
   7   5   7          0.43          8.84         5.57 o                         
   8   5   7        305.92        358.89        31.38 o                         
   9   5   7         38.77         85.84        39.33 o                         
  -6   6   7         29.37         39.11        15.46 o                         
  -5   6   7         79.88         89.26         9.62 o                         
  -4   6   7        203.57        249.22        10.54 o                         
  -3   6   7         74.29         85.30         7.27 o                         
  -2   6   7        256.84        247.70         9.92 o                         
  -1   6   7         59.82         84.72         7.00 o                         
   0   6   7        719.99        688.96        19.10 o                         
   1   6   7        198.81        267.47        17.38 o                         
   2   6   7          0.54          9.53         3.51 o                         
   3   6   7          0.33          6.64         3.70 o                         
   4   6   7       3342.87       3122.76        60.12 o                         
   5   6   7         24.49         37.32         8.57 o                         
   6   6   7          0.16          8.24         5.63 o                         
   7   6   7         11.51         29.27         7.58 o                         
   8   6   7          3.21         59.05        32.89 o                         
  -5   7   7         36.84         75.52        11.81 o                         
  -4   7   7         25.65         28.78         5.52 o                         
  -3   7   7        150.55        128.76         9.16 o                         
  -2   7   7         69.80         97.61         8.26 o                         
  -1   7   7          6.04          0.07         6.59 o                         
   0   7   7          9.08         12.90         8.57 o                         
   1   7   7        301.00        317.00        13.93 o                         
   2   7   7          9.88         21.16         4.44 o                         
   3   7   7        234.71        248.42        15.84 o                         
   4   7   7          4.69         10.88         5.82 o                         
   5   7   7          3.35          2.49         5.67 o                         
   6   7   7         43.82         76.56        10.43 o                         
   7   7   7         11.45         32.83        11.78 o                         
  -4   8   7         19.15         17.15         7.82 o                         
  -3   8   7         43.44         46.91         6.98 o                         
  -2   8   7        157.02        176.83        13.83 o                         
  -1   8   7         30.28         39.71         7.94 o                         
   0   8   7         15.01         24.72         6.40 o                         
   1   8   7         23.49         16.83         5.89 o                         
   2   8   7         28.72         33.96        13.73 o                         
   3   8   7       1550.06       1456.65        55.62 o                         
   4   8   7         43.78         98.40        35.32 o                         
   5   8   7        443.50        421.76        22.31 o                         
   6   8   7          1.13         14.79         8.57 o                         
  -2   9   7          0.38          0.00         8.87 o                         
  -1   9   7        440.59        497.75        21.78 o                         
   0   9   7         29.14         44.15        14.40 o                         
   1   9   7         17.53         18.31         6.64 o                         
   2   9   7          6.21          0.00         7.32 o                         
   3   9   7          1.05          4.73         9.34 o                         
   4   9   7       1089.81        883.82        65.79 o                         
   5   9   7        264.44        253.85        40.76 o                         
  -3  -9   8        289.35        246.70        42.19 o                         
  -2  -9   8          5.24         14.30        16.45 o                         
  -1  -9   8         41.79         60.49        15.44 o                         
   0  -9   8          6.23         13.89         7.09 o                         
   1  -9   8         48.30         53.82        20.38 o                         
  -5  -8   8         55.35         53.21        14.64 o                         
  -4  -8   8        450.33        447.17        30.01 o                         
  -3  -8   8        450.83        463.70        46.12 o                         
  -2  -8   8        309.20        329.23        18.66 o                         
  -1  -8   8        133.60        129.44        13.35 o                         
   0  -8   8          4.56          7.84         5.66 o                         
   1  -8   8        237.00        243.39        17.79 o                         
   2  -8   8          0.84          5.85         6.43 o                         
   3  -8   8         68.87        105.83        19.31 o                         
  -6  -7   8         15.79         34.29        10.79 o                         
  -5  -7   8         84.31         84.02        13.33 o                         
  -4  -7   8        101.92         73.58        17.88 o                         
  -3  -7   8         11.88         18.46         6.95 o                         
  -2  -7   8        291.13        281.28        15.01 o                         
  -1  -7   8         76.46         82.38         8.81 o                         
   0  -7   8        167.23        173.90        13.84 o                         
   1  -7   8        214.24        214.99        15.29 o                         
   2  -7   8         28.71         32.85         6.85 o                         
   3  -7   8        253.59        246.17        15.80 o                         
   4  -7   8         33.73         32.98         7.53 o                         
   5  -7   8          5.56          7.87         9.30 o                         
  -7  -6   8        354.38        329.30        19.40 o                         
  -6  -6   8        479.63        497.84        18.70 o                         
  -5  -6   8         11.43         20.02         7.78 o                         
  -4  -6   8       1332.12       1346.99        30.03 o                         
  -3  -6   8       1912.07       1836.96        39.09 o                         
  -2  -6   8          0.32          0.01         2.81 o                         
  -1  -6   8        436.47        393.52        12.58 o                         
   0  -6   8         13.00         15.57         3.55 o                         
   1  -6   8        695.03        728.50        20.11 o                         
   2  -6   8        800.74        773.57        33.06 o                         
   3  -6   8        429.28        411.05        17.10 o                         
   4  -6   8         56.95         57.92        11.44 o                         
   5  -6   8        218.03        188.06        17.16 o                         
   6  -6   8          0.17          6.44         8.58 o                         
  -8  -5   8         21.98         29.32        13.15 o                         
  -7  -5   8        369.02        385.22        20.01 o                         
  -6  -5   8         57.22         70.61        10.60 o                         
  -5  -5   8        159.11        167.49        11.57 o                         
  -4  -5   8        153.13        160.68        10.76 o                         
  -3  -5   8        147.72        172.16         8.32 o                         
  -2  -5   8        510.24        561.72        12.47 o                         
  -1  -5   8       2896.02       2942.72        36.18 o                         
   0  -5   8        131.07        147.05         6.98 o                         
   1  -5   8        526.59        518.13        12.60 o                         
   2  -5   8        316.80        345.26         9.63 o                         
   3  -5   8        290.83        297.09        12.13 o                         
   4  -5   8        281.75        274.32        13.33 o                         
   5  -5   8        557.75        509.13        25.03 o                         
   6  -5   8        170.08        176.62        14.30 o                         
  -8  -4   8        708.08        716.16        26.68 o                         
  -7  -4   8        146.33        159.10        13.39 o                         
  -6  -4   8        429.18        415.83        15.53 o                         
  -5  -4   8        657.79        643.89        18.08 o                         
  -4  -4   8        335.17        324.15        10.38 o                         
  -3  -4   8          4.58          0.97         2.19 o                         
  -2  -4   8        990.73       1013.01        15.04 o                         
  -1  -4   8        771.54        732.83        12.04 o                         
   0  -4   8          2.89          2.60         1.92 o                         
   1  -4   8       1942.61       1990.00        42.90 o                         
   2  -4   8       3935.15       4093.22       219.17 o                         
   3  -4   8        149.78        143.87         6.67 o                         
   4  -4   8       1007.70        971.21        32.49 o                         
   5  -4   8          1.81         26.46         8.58 o                         
   6  -4   8        110.00        136.58        20.02 o                         
  -8  -3   8         83.38        105.96        11.87 o                         
  -7  -3   8        604.59        672.26        30.76 o                         
  -6  -3   8        780.42        760.07        47.77 o                         
  -5  -3   8         78.85         69.89         6.69 o                         
  -4  -3   8        157.41        142.05         6.42 o                         
  -3  -3   8       1119.58       1194.53        19.02 o                         
  -2  -3   8       2446.16       2225.27        27.99 o                         
  -1  -3   8        881.50        946.07        12.32 o                         
   0  -3   8       4382.71       4114.00        53.00 o                         
   1  -3   8       1709.01       2023.94        34.58 o                         
   2  -3   8          4.43          0.00         1.76 o                         
   3  -3   8       2482.58       2645.53        38.55 o                         
   4  -3   8         11.27         19.04         6.62 o                         
   5  -3   8        152.57        164.02        21.03 o                         
   6  -3   8        724.05        748.67        55.06 o                         
   8  -3   8        139.86        156.60        34.32 o                         
  -9  -2   8         15.14         23.86        16.80 o                         
  -8  -2   8         83.75        100.14        11.26 o                         
  -7  -2   8        342.42        350.39        16.87 o                         
  -6  -2   8        179.55        194.44        13.03 o                         
  -5  -2   8          1.74          6.60         3.32 o                         
  -4  -2   8         31.26         33.12         4.15 o                         
  -3  -2   8         84.40        108.87         4.53 o                         
  -2  -2   8       1047.93        993.67        13.45 o                         
  -1  -2   8       1643.43       1720.05        19.99 o                         
   0  -2   8          1.10          0.00         1.23 o                         
   1  -2   8        353.76        369.37        12.83 o                         
   2  -2   8       1767.80       1864.18        48.54 o                         
   3  -2   8         65.09        102.25        13.59 o                         
   4  -2   8         24.13         24.41         6.92 o                         
   5  -2   8       1324.40       1402.54        54.78 o                         
   6  -2   8        134.71        138.72        30.03 o                         
   7  -2   8         35.81         21.45        17.16 o                         
   8  -2   8          0.53         11.44        14.30 o                         
  -9  -1   8         18.16         27.62        11.37 o                         
  -8  -1   8          8.16         10.10         6.43 o                         
  -7  -1   8        628.90        631.25        23.08 o                         
  -6  -1   8        803.11        786.83        22.36 o                         
  -5  -1   8        782.04        760.27        22.47 o                         
  -4  -1   8        151.77        182.53         7.65 o                         
  -3  -1   8       1324.52       1298.10        20.24 o                         
  -2  -1   8       2423.40       2644.41        32.96 o                         
  -1  -1   8       4367.28       4297.52        46.91 o                         
   0  -1   8       1227.05       1283.00        18.15 o                         
   1  -1   8       5693.23       5373.48        93.43 o                         
   2  -1   8        272.98        269.32         8.20 o                         
   3  -1   8        991.94        852.02        26.29 o                         
   4  -1   8         26.28         44.33        11.44 o                         
   5  -1   8        753.56        751.54        42.19 o                         
   6  -1   8        936.99        915.97        40.40 o                         
   7  -1   8          9.79         16.60         9.26 o                         
   8  -1   8        237.04        211.46        25.22 o                         
  -9   0   8        288.57        272.15        25.42 o                         
  -8   0   8          8.79         15.06         6.23 o                         
  -7   0   8        606.08        595.88        21.67 o                         
  -6   0   8        328.70        291.00        15.16 o                         
  -5   0   8        951.29        978.03        21.31 o                         
  -4   0   8        262.02        302.95         9.48 o                         
  -3   0   8          5.89         19.08         2.94 o                         
  -2   0   8        263.43        252.17         5.97 o                         
  -1   0   8       8414.71       8466.19        88.92 o                         
   0   0   8      37655.48      34165.07       512.68 o                         
   1   0   8       1116.44       1230.17        29.42 o                         
   2   0   8       8618.42       8319.54       123.13 o                         
   3   0   8       8990.84       9106.46       162.21 o                         
   4   0   8       4635.62       4705.62       113.98 o                         
   5   0   8          4.88         14.14         6.70 o                         
   6   0   8       2190.56       2182.92        67.97 o                         
   7   0   8        527.93        473.19        29.04 o                         
   8   0   8        148.39        208.11        49.34 o                         
   9   0   8        185.30        203.79        37.18 o                         
  -8   1   8        119.23        103.22        15.29 o                         
  -7   1   8        690.86        602.95        27.49 o                         
  -6   1   8        806.05        796.54        30.02 o                         
  -5   1   8         59.43         43.89         7.87 o                         
  -4   1   8       1901.45       1866.50        33.02 o                         
  -3   1   8       2484.52       2727.17        44.69 o                         
  -2   1   8        177.57        200.87         5.97 o                         
  -1   1   8       7668.91       7156.80        73.47 o                         
   0   1   8      10197.12      10202.52        95.19 o                         
   1   1   8       4204.59       4208.00        48.91 o                         
   2   1   8       5709.27       5484.82        85.46 o                         
   3   1   8       3244.24       3626.28        52.59 o                         
   4   1   8          2.36          0.86         3.91 o                         
   5   1   8        414.99        398.51        22.74 o                         
   6   1   8         33.99         34.45        10.73 o                         
   7   1   8         84.44        163.47        32.18 o                         
   8   1   8        756.55        654.61        37.16 o                         
   9   1   8          0.80          8.27        12.50 o                         
  -8   2   8         50.08         39.33        10.30 o                         
  -7   2   8          1.64          8.95         6.18 o                         
  -6   2   8          0.02          0.61         4.64 o                         
  -5   2   8         90.44        107.29        12.65 o                         
  -4   2   8         10.04         18.68         6.89 o                         
  -3   2   8        289.57        254.28         7.21 o                         
  -2   2   8        824.29        890.18        24.52 o                         
  -1   2   8        105.45        113.83         3.24 o                         
   0   2   8        737.75        677.24         8.77 o                         
   1   2   8       1102.88       1085.49        13.49 o                         
   2   2   8        202.48        233.37         6.37 o                         
   3   2   8       1270.29       1250.90        30.09 o                         
   4   2   8       6153.31       5821.89        92.75 o                         
   5   2   8         33.34         24.70         3.80 o                         
   6   2   8        131.22        120.52        10.64 o                         
   7   2   8         30.38         43.63         7.94 o                         
   8   2   8        225.28        256.48        18.09 o                         
   9   2   8         55.67         58.15        18.49 o                         
  -8   3   8        118.09        107.98        18.59 o                         
  -7   3   8          2.43         18.16         7.51 o                         
  -6   3   8        202.53        228.41        15.20 o                         
  -5   3   8        152.78        190.85        12.00 o                         
  -4   3   8        118.20        117.75         9.19 o                         
  -3   3   8        115.43         89.64         7.89 o                         
  -2   3   8        119.23        111.11         4.49 o                         
  -1   3   8       1404.68       1386.06        17.49 o                         
   0   3   8        743.17        847.68        12.10 o                         
   1   3   8          5.22          3.40         1.62 o                         
   2   3   8       1290.98       1212.77        19.37 o                         
   3   3   8        214.90        197.62         7.56 o                         
   4   3   8        199.54        249.73        15.32 o                         
   5   3   8         16.79         17.47         6.16 o                         
   6   3   8        142.94        151.50        13.68 o                         
   7   3   8         50.51         60.48         9.94 o                         
   8   3   8        629.95        654.90        29.01 o                         
   9   3   8          1.61         14.55        16.09 o                         
  -7   4   8         97.96        127.43        25.38 o                         
  -6   4   8         50.12         53.83         9.92 o                         
  -5   4   8       2079.93       1947.87        53.85 o                         
  -4   4   8       2078.07       2157.36        55.11 o                         
  -3   4   8         61.16         61.97         4.37 o                         
  -2   4   8       4351.21       4551.66        58.60 o                         
  -1   4   8         34.36         44.60         3.94 o                         
   0   4   8        501.97        548.11        21.53 o                         
   1   4   8         18.10         20.69         3.40 o                         
   2   4   8        216.80        247.27         7.77 o                         
   3   4   8       6924.57       6992.28        82.79 o                         
   4   4   8          7.09         11.23         2.87 o                         
   5   4   8        258.54        273.66        12.70 o                         
   6   4   8        287.87        323.66        14.60 o                         
   7   4   8        557.81        552.41        19.69 o                         
   8   4   8        234.73        237.89        14.84 o                         
   9   4   8         17.17         24.31        12.33 o                         
  -7   5   8         75.88         64.36        14.30 o                         
  -6   5   8        136.96        150.51        15.29 o                         
  -5   5   8        224.75        259.13        15.57 o                         
  -4   5   8        447.45        432.81        15.12 o                         
  -3   5   8         93.13         83.43         7.35 o                         
  -2   5   8         60.79         42.22         4.82 o                         
  -1   5   8       1102.47       1142.46        24.80 o                         
   0   5   8         14.54         14.91         3.06 o                         
   1   5   8          2.29          8.39         2.87 o                         
   2   5   8        906.73        926.73        17.85 o                         
   3   5   8          0.34         27.99         9.47 o                         
   4   5   8       1644.95       1552.37        34.53 o                         
   5   5   8        316.18        317.54        14.98 o                         
   6   5   8          2.49         11.38         5.27 o                         
   7   5   8          7.18         19.55         6.16 o                         
   8   5   8          0.00         22.26         8.98 o                         
  -6   6   8        351.42        359.68        27.89 o                         
  -5   6   8          0.12          6.99         6.61 o                         
  -4   6   8        379.64        394.77        14.63 o                         
  -3   6   8        993.36        977.14        24.02 o                         
  -2   6   8         46.28         48.30         8.26 o                         
  -1   6   8        266.06        241.30        11.46 o                         
   0   6   8          2.92         15.50         5.31 o                         
   1   6   8        120.39        148.92         8.17 o                         
   2   6   8        132.36        127.95         7.57 o                         
   3   6   8       3550.47       3452.56        56.02 o                         
   4   6   8         16.86         76.51        15.73 o                         
   5   6   8         86.09         92.67        10.06 o                         
   6   6   8        170.67        191.41        19.92 o                         
   7   6   8        517.48        546.93        24.87 o                         
   8   6   8         33.11         61.71        15.47 o                         
  -5   7   8        156.41        142.63        15.46 o                         
  -4   7   8          0.23          3.51         4.78 o                         
  -3   7   8        171.27        165.71        11.95 o                         
  -2   7   8         24.95         22.32         5.97 o                         
  -1   7   8         12.22         18.65         5.70 o                         
   0   7   8         11.61          7.99         5.13 o                         
   1   7   8        553.25        483.39        17.36 o                         
   2   7   8        386.74        351.62        12.06 o                         
   3   7   8         91.50        115.21        10.87 o                         
   4   7   8        115.57        125.50        14.66 o                         
   5   7   8         93.81         94.48        10.89 o                         
   6   7   8         89.32        104.10        12.28 o                         
   7   7   8        246.30        282.85        28.05 o                         
  -4   8   8          1.17          0.00         8.06 o                         
  -3   8   8        310.49        283.63        16.54 o                         
  -2   8   8          0.13          0.59         5.44 o                         
  -1   8   8        152.29        137.99        11.93 o                         
   0   8   8         39.60         27.57         7.22 o                         
   1   8   8        189.99        202.26        14.02 o                         
   2   8   8         74.14         61.83        10.91 o                         
   3   8   8        944.55        994.47       102.25 o                         
   4   8   8        257.32        280.82        23.37 o                         
   5   8   8          5.06         16.71         9.91 o                         
   6   8   8        137.44        129.96        15.45 o                         
  -2   9   8         86.50         64.27        14.98 o                         
  -1   9   8          0.00         11.45         9.70 o                         
   0   9   8         74.75         82.35        10.59 o                         
   1   9   8          7.16          7.38         7.24 o                         
   2   9   8         31.23         22.57        11.09 o                         
   3   9   8        942.97        840.17        59.35 o                         
   4   9   8         14.70        104.45        82.23 o                         
   5   9   8        113.75        168.04        35.04 o                         
  -2  -9   9         47.90         20.74        17.88 o                         
  -1  -9   9          0.27          7.79         6.77 o                         
   0  -9   9        166.20        184.54        18.09 o                         
  -5  -8   9        288.65        279.96        42.55 o                         
  -4  -8   9         69.53         77.26        15.78 o                         
  -3  -8   9        161.80        221.24        24.67 o                         
  -2  -8   9        227.43        201.33        16.82 o                         
  -1  -8   9         22.22         30.67         7.82 o                         
   0  -8   9          0.29          3.86         5.40 o                         
   1  -8   9          6.98          6.61         5.45 o                         
   2  -8   9         27.32         18.20         6.73 o                         
   3  -8   9        107.99        133.00        21.45 o                         
  -6  -7   9         46.02         48.95        14.40 o                         
  -5  -7   9         14.82          2.94        11.44 o                         
  -4  -7   9        893.22        883.32        40.70 o                         
  -3  -7   9        604.89        620.40        26.05 o                         
  -2  -7   9          4.07         14.05         6.40 o                         
  -1  -7   9        266.24        250.74        14.45 o                         
   0  -7   9          0.55          0.00         4.29 o                         
   1  -7   9         52.75         58.58         8.28 o                         
   2  -7   9          5.27         11.69         4.81 o                         
   3  -7   9        205.20        201.04        15.87 o                         
   4  -7   9          2.37          8.27         5.15 o                         
   5  -7   9          8.56         14.30         9.30 o                         
  -7  -6   9        144.01        219.74        40.73 o                         
  -6  -6   9          0.48         20.90         6.88 o                         
  -5  -6   9       1619.90       1577.09        34.93 o                         
  -4  -6   9        177.16        193.37        13.26 o                         
  -3  -6   9        162.00        166.53         8.72 o                         
  -2  -6   9        784.80        771.59        19.35 o                         
  -1  -6   9        246.39        217.32        10.70 o                         
   0  -6   9       1045.86       1011.35        24.31 o                         
   1  -6   9        853.31        745.96        19.73 o                         
   2  -6   9       1454.53       1388.86        39.56 o                         
   3  -6   9        256.00        280.36        14.13 o                         
   4  -6   9        560.61        571.34        30.75 o                         
   5  -6   9        197.93        209.51        20.74 o                         
   6  -6   9         12.84         19.31         9.30 o                         
  -8  -5   9         85.71        128.01        21.38 o                         
  -7  -5   9         11.78         19.14         6.29 o                         
  -6  -5   9        144.03        162.10        12.09 o                         
  -5  -5   9         25.47         27.74         5.76 o                         
  -4  -5   9        198.60        253.17        13.56 o                         
  -3  -5   9        118.99        138.06         7.55 o                         
  -2  -5   9        816.48        788.94        14.40 o                         
  -1  -5   9          0.00          7.28         2.36 o                         
   0  -5   9       1163.06       1109.93        24.52 o                         
   1  -5   9        359.12        390.27        12.19 o                         
   2  -5   9        463.53        488.01        13.48 o                         
   3  -5   9        585.34        539.55        16.21 o                         
   4  -5   9       1829.36       1724.74        61.50 o                         
   5  -5   9          8.82          8.58         6.44 o                         
   6  -5   9          2.05          5.01         6.44 o                         
  -8  -4   9        225.99        176.87        19.56 o                         
  -7  -4   9        122.63        149.21        13.20 o                         
  -6  -4   9        626.99        614.28        21.58 o                         
  -5  -4   9        151.27        142.33        10.10 o                         
  -4  -4   9        456.67        468.18        12.67 o                         
  -3  -4   9        391.96        396.71        10.14 o                         
  -2  -4   9       5703.79       5504.97        62.67 o                         
  -1  -4   9         19.00         31.81         3.14 o                         
   0  -4   9        433.10        424.15        10.87 o                         
   1  -4   9       1572.12       1621.28        26.97 o                         
   2  -4   9        335.33        372.75        14.66 o                         
   3  -4   9        260.91        239.69         8.01 o                         
   4  -4   9         45.84         49.40         5.24 o                         
   5  -4   9        154.98        200.93        18.59 o                         
   6  -4   9        733.41        765.84        54.35 o                         
  -8  -3   9        262.65        273.54        18.38 o                         
  -7  -3   9        829.71        818.98        26.18 o                         
  -6  -3   9       1263.92       1222.44        35.71 o                         
  -5  -3   9         16.61         20.62         4.64 o                         
  -4  -3   9        161.35        182.15         8.93 o                         
  -3  -3   9        446.79        514.99        11.02 o                         
  -2  -3   9       2185.40       2313.89        34.79 o                         
  -1  -3   9         57.95         30.01         2.47 o                         
   0  -3   9         41.64         50.16         4.15 o                         
   1  -3   9         60.79         97.56         4.92 o                         
   2  -3   9        752.64        946.07        21.31 o                         
   3  -3   9         29.11         30.99         3.05 o                         
   4  -3   9        230.53        255.26        16.72 o                         
   5  -3   9       1043.63       1034.99        38.40 o                         
   6  -3   9        515.57        546.31        45.05 o                         
   8  -3   9         40.42         36.47        18.59 o                         
  -9  -2   9          0.99          0.00         9.10 o                         
  -8  -2   9         99.11        105.82        11.37 o                         
  -7  -2   9        142.48        160.54        13.12 o                         
  -6  -2   9       2345.78       2230.72        46.34 o                         
  -5  -2   9         23.78         41.83         5.68 o                         
  -4  -2   9        930.56        885.45        18.97 o                         
  -3  -2   9        495.06        491.00        10.09 o                         
  -2  -2   9        959.35        847.00        13.03 o                         
  -1  -2   9        621.86        631.27         9.37 o                         
   0  -2   9       1468.93       1520.52        21.66 o                         
   1  -2   9       2429.99       2272.40        36.59 o                         
   2  -2   9         22.32         32.84         3.40 o                         
   3  -2   9        315.45        409.02        22.88 o                         
   4  -2   9          1.37          6.24         4.92 o                         
   5  -2   9        535.31        513.22        30.64 o                         
   6  -2   9        455.25        409.73        40.76 o                         
   7  -2   9        108.38        115.13        28.60 o                         
   8  -2   9         41.91         35.04        20.02 o                         
  -9  -1   9         54.89         79.53        26.46 o                         
  -8  -1   9          7.77         16.84         7.36 o                         
  -7  -1   9        915.31        948.64        29.78 o                         
  -6  -1   9          8.27          6.24         4.93 o                         
  -5  -1   9       1126.70       1126.08        22.83 o                         
  -4  -1   9        867.81        851.69        24.39 o                         
  -3  -1   9        250.73        172.82         6.08 o                         
  -2  -1   9        681.72        649.61        14.66 o                         
  -1  -1   9       1518.06       1536.64        18.99 o                         
   0  -1   9          0.04          2.94         1.23 o                         
   1  -1   9          0.20          4.15         2.15 o                         
   2  -1   9       6933.20       6499.53       111.18 o                         
   3  -1   9          5.42          3.16         4.65 o                         
   4  -1   9       1044.30       1033.27        47.19 o                         
   5  -1   9        706.03        639.98        38.61 o                         
   6  -1   9        349.29        370.63        23.92 o                         
   7  -1   9       1772.12       1724.75        95.82 o                         
   8  -1   9         62.17         61.44        14.55 o                         
  -9   0   9          0.63         11.07         9.62 o                         
  -8   0   9        779.11        779.63        27.48 o                         
  -7   0   9        425.88        387.78        35.01 o                         
  -6   0   9       1159.62       1198.19        31.86 o                         
  -5   0   9        208.82        180.64         9.07 o                         
  -4   0   9       3078.84       3134.18        52.57 o                         
  -3   0   9       4164.51       4012.62        64.18 o                         
  -2   0   9        121.62        198.75         5.29 o                         
  -1   0   9       2633.93       2546.93        29.05 o                         
   0   0   9          3.33         11.49         1.48 o                         
   1   0   9       3275.65       3185.28        40.22 o                         
   2   0   9       1095.88       1033.20        18.39 o                         
   3   0   9       5344.87       5518.32       102.82 o                         
   4   0   9        176.65        193.46        18.95 o                         
   5   0   9        428.66        508.64        25.95 o                         
   6   0   9       1082.24       1072.43        42.84 o                         
   7   0   9         24.80         13.35         8.42 o                         
   8   0   9        893.75        834.97        42.33 o                         
   9   0   9         21.20         29.82        15.36 o                         
  -8   1   9          8.95          6.05         6.24 o                         
  -7   1   9        204.17        201.07        18.38 o                         
  -6   1   9         79.87         92.34         9.64 o                         
  -5   1   9       1292.88       1370.21        32.84 o                         
  -4   1   9         26.39         16.22         3.17 o                         
  -3   1   9         37.70         33.47         3.49 o                         
  -2   1   9         95.33        103.83         4.45 o                         
  -1   1   9          0.00          0.00         0.95 o                         
   0   1   9       1253.62       1238.95        13.83 o                         
   1   1   9        647.60        612.03         8.95 o                         
   2   1   9        328.95        295.10         9.07 o                         
   3   1   9       3558.68       3595.35        52.38 o                         
   4   1   9          3.04          7.27         2.26 o                         
   5   1   9        158.98        150.47        21.09 o                         
   6   1   9        291.48        304.33        22.25 o                         
   7   1   9       1085.25       1043.24        45.25 o                         
   8   1   9         18.59         41.61        14.24 o                         
   9   1   9         39.31         60.20        17.82 o                         
  -8   2   9          0.20          4.34         7.02 o                         
  -7   2   9         43.00         30.92         7.77 o                         
  -6   2   9        510.73        454.07        24.10 o                         
  -5   2   9       1253.58       1233.71        28.18 o                         
  -4   2   9        275.48        265.40         8.28 o                         
  -3   2   9        125.99        118.43         5.76 o                         
  -2   2   9         94.92        101.50         5.00 o                         
  -1   2   9       2099.04       2099.99        24.79 o                         
   0   2   9          2.12          3.41         1.13 o                         
   1   2   9       1214.64       1096.74        13.82 o                         
   2   2   9         26.36         24.55         2.79 o                         
   3   2   9       1209.74       1360.22        39.00 o                         
   4   2   9       2721.75       2869.44        49.98 o                         
   5   2   9        111.80        105.72         6.93 o                         
   6   2   9        564.94        563.45        20.81 o                         
   7   2   9         74.55         88.76        14.52 o                         
   8   2   9         78.61         88.75        14.31 o                         
   9   2   9          1.37          2.30         7.05 o                         
  -8   3   9         34.34         26.46        12.16 o                         
  -7   3   9        584.02        556.58        37.90 o                         
  -6   3   9        342.86        343.53        16.05 o                         
  -5   3   9        329.50        308.10        11.86 o                         
  -4   3   9        842.36        885.06        20.19 o                         
  -3   3   9        116.72        109.07         7.12 o                         
  -2   3   9        105.11        107.22         4.68 o                         
  -1   3   9         37.31         60.11         3.41 o                         
   0   3   9       3532.25       3661.25        41.33 o                         
   1   3   9       1090.72       1037.33        15.83 o                         
   2   3   9        262.74        270.93         8.28 o                         
   3   3   9       1802.17       1921.65        31.94 o                         
   4   3   9          0.13          4.81         2.50 o                         
   5   3   9        415.76        388.64        17.08 o                         
   6   3   9       1394.50       1370.19        38.83 o                         
   7   3   9        789.23        725.92        27.82 o                         
   8   3   9         39.39         42.23        14.17 o                         
   9   3   9         57.66         71.68        14.62 o                         
  -7   4   9         18.16         30.05        15.37 o                         
  -6   4   9        343.36        344.31        17.27 o                         
  -5   4   9         83.71         73.79         8.46 o                         
  -4   4   9        139.88        135.39        13.21 o                         
  -3   4   9       1983.99       2029.36        29.51 o                         
  -2   4   9          3.77         14.56         2.97 o                         
  -1   4   9        292.49        282.16         7.33 o                         
   0   4   9       2161.59       2205.83        29.14 o                         
   1   4   9       2900.11       2773.47        38.97 o                         
   2   4   9       6463.70       6157.59        87.59 o                         
   3   4   9        287.41        395.38        13.00 o                         
   4   4   9        240.10        288.53        10.38 o                         
   5   4   9        129.21        125.38        12.49 o                         
   6   4   9       1691.83       1607.05        36.45 o                         
   7   4   9        134.36        144.20        15.17 o                         
   8   4   9          1.23          8.08         6.34 o                         
   9   4   9         10.20         12.84        10.65 o                         
  -7   5   9         35.01         21.45        11.44 o                         
  -6   5   9          0.14          9.86        13.45 o                         
  -5   5   9          3.66         17.52         5.66 o                         
  -4   5   9       1368.47       1285.74        32.41 o                         
  -3   5   9          8.99          5.81         4.35 o                         
  -2   5   9         76.76         90.28         6.50 o                         
  -1   5   9        337.89        349.35        12.20 o                         
   0   5   9       1493.37       1393.15        20.82 o                         
   1   5   9         94.62         79.85         5.77 o                         
   2   5   9         95.01        115.23         6.73 o                         
   3   5   9        355.65        314.53         9.78 o                         
   4   5   9         28.00         32.67         9.50 o                         
   5   5   9        161.96        194.72        13.29 o                         
   6   5   9        238.32        216.73        14.36 o                         
   7   5   9        134.14        137.94        12.15 o                         
   8   5   9         35.33         39.34        11.67 o                         
  -6   6   9         19.99         34.32        12.16 o                         
  -5   6   9         59.61         76.61         9.05 o                         
  -4   6   9       1103.93       1046.24        25.77 o                         
  -3   6   9        173.84        180.50        11.54 o                         
  -2   6   9        236.30        213.84        11.46 o                         
  -1   6   9         67.04         46.77         8.15 o                         
   0   6   9        648.69        672.67        16.18 o                         
   1   6   9         46.81         60.15         5.62 o                         
   2   6   9       6370.15       6238.28        83.37 o                         
   3   6   9        244.42        272.91        22.50 o                         
   4   6   9         88.44         95.80        10.08 o                         
   5   6   9          0.10          7.19         5.36 o                         
   6   6   9        251.72        255.86        16.62 o                         
   7   6   9        105.86        121.41        29.36 o                         
   8   6   9          1.39         10.17        11.17 o                         
  -5   7   9        133.94        130.14        20.74 o                         
  -4   7   9        102.90        110.90        11.54 o                         
  -3   7   9        139.91        168.90        13.56 o                         
  -2   7   9        145.29        148.40        11.16 o                         
  -1   7   9        168.01        162.69        11.83 o                         
   0   7   9          2.68          1.52         4.68 o                         
   1   7   9        762.15        709.38        21.41 o                         
   2   7   9         38.19         47.89         7.14 o                         
   3   7   9       3331.29       3112.33        60.61 o                         
   4   7   9        341.88        316.09        17.56 o                         
   5   7   9       1123.06       1025.12        30.24 o                         
   6   7   9        232.69        273.58        22.19 o                         
   7   7   9        279.70        250.06        19.92 o                         
  -4   8   9         87.05        122.28        20.74 o                         
  -3   8   9        213.12        210.50        14.79 o                         
  -2   8   9        372.52        405.54        26.83 o                         
  -1   8   9         30.37         11.76         6.17 o                         
   0   8   9         78.02         71.46         9.60 o                         
   1   8   9        235.56        235.26        19.30 o                         
   2   8   9          1.44          2.57        10.37 o                         
   3   8   9        650.30        730.13        65.43 o                         
   4   8   9        192.45        167.70        14.21 o                         
   5   8   9        306.11        361.24        21.21 o                         
   6   8   9        115.96         86.44        24.42 o                         
  -2   9   9          0.72          0.00         7.25 o                         
  -1   9   9        100.66        104.43        15.08 o                         
   0   9   9          0.06          0.00         5.80 o                         
   1   9   9         18.40         14.89         9.58 o                         
   2   9   9        153.05        125.36        20.21 o                         
   3   9   9         17.22         59.31        44.33 o                         
   4   9   9          4.41         15.02        17.16 o                         
   5   9   9          1.47         18.59        20.74 o                         
  -1  -9  10        294.50        293.46        22.68 o                         
   0  -9  10         64.60         80.43        16.53 o                         
  -5  -8  10         29.34         54.56        17.10 o                         
  -4  -8  10         23.54         20.48        10.99 o                         
  -3  -8  10        231.47        208.56        23.75 o                         
  -2  -8  10          2.75          5.26         5.87 o                         
  -1  -8  10         72.85         77.65        11.42 o                         
   0  -8  10         38.73         34.53         8.29 o                         
   1  -8  10        292.71        298.83        18.68 o                         
   2  -8  10        106.37        153.78        20.27 o                         
   3  -8  10         91.05        145.87        22.88 o                         
  -6  -7  10        156.34        192.38        25.77 o                         
  -5  -7  10         18.03         25.77        12.51 o                         
  -4  -7  10        338.83        330.71        30.08 o                         
  -3  -7  10        225.33        235.72        24.52 o                         
  -2  -7  10       1490.18       1453.89        35.06 o                         
  -1  -7  10        140.55        183.19        12.81 o                         
   0  -7  10          0.78          0.00         4.41 o                         
   1  -7  10        517.71        465.63        19.20 o                         
   2  -7  10        697.83        574.65        21.42 o                         
   3  -7  10         11.16         13.37         5.80 o                         
   4  -7  10        441.23        440.24        19.64 o                         
   5  -7  10        149.66        183.77        22.17 o                         
  -7  -6  10          4.89          1.73         8.17 o                         
  -6  -6  10          3.96         14.24         7.72 o                         
  -5  -6  10         86.66        139.84        11.25 o                         
  -4  -6  10        242.76        293.11        19.20 o                         
  -3  -6  10       1056.15       1007.81        23.86 o                         
  -2  -6  10         29.23         27.17         4.37 o                         
  -1  -6  10         99.14        111.25         9.40 o                         
   0  -6  10       1409.61       1369.06        30.54 o                         
   1  -6  10          4.02          6.92         3.66 o                         
   2  -6  10        617.75        648.29        21.48 o                         
   3  -6  10        585.48        576.76        21.07 o                         
   4  -6  10        800.00        750.82        36.47 o                         
   5  -6  10          3.72         28.60         9.30 o                         
   6  -6  10        119.76        129.43        16.45 o                         
  -7  -5  10        380.53        348.04        19.73 o                         
  -6  -5  10          7.08          3.57         4.85 o                         
  -5  -5  10        155.70        151.89        11.23 o                         
  -4  -5  10        310.93        291.88        13.55 o                         
  -3  -5  10       1082.71        986.09        22.31 o                         
  -2  -5  10        144.37        145.09         6.92 o                         
  -1  -5  10       1616.36       1640.38        29.47 o                         
   0  -5  10       1123.26       1150.31        25.44 o                         
   1  -5  10        610.50        605.33        16.21 o                         
   2  -5  10         56.04         67.95         7.25 o                         
   3  -5  10          0.82          3.22         4.05 o                         
   4  -5  10        100.84        102.25        12.87 o                         
   5  -5  10        176.22        153.02        14.30 o                         
  -8  -4  10        118.32        106.95        19.03 o                         
  -7  -4  10        190.43        201.68        15.79 o                         
  -6  -4  10         14.55         15.32         5.71 o                         
  -5  -4  10        311.54        320.45        13.32 o                         
  -4  -4  10         72.81         65.97         5.80 o                         
  -3  -4  10       1954.24       1852.20        27.91 o                         
  -2  -4  10       1306.44       1192.18        18.08 o                         
  -1  -4  10        240.37        239.43         7.08 o                         
   0  -4  10        885.33        938.46        18.59 o                         
   1  -4  10       2475.18       2520.44        39.04 o                         
   2  -4  10        332.59        260.92        16.09 o                         
   3  -4  10         12.36         13.90         4.47 o                         
   4  -4  10        188.95        174.16         8.44 o                         
   5  -4  10        105.83         95.10        15.02 o                         
   6  -4  10        212.72        288.17        31.46 o                         
  -8  -3  10         30.80         29.59         8.44 o                         
  -7  -3  10        102.37         82.85        10.63 o                         
  -6  -3  10        279.19        253.34        14.86 o                         
  -5  -3  10          0.62          5.55         4.05 o                         
  -4  -3  10        668.66        635.04        14.30 o                         
  -3  -3  10       1420.65       1403.13        21.87 o                         
  -2  -3  10          1.16          5.29         1.89 o                         
  -1  -3  10        646.27        633.85        12.69 o                         
   0  -3  10       1323.61       1122.12        20.19 o                         
   1  -3  10       1821.80       1887.54        32.22 o                         
   2  -3  10         24.89         44.78         4.92 o                         
   3  -3  10        336.40        327.20         8.83 o                         
   4  -3  10          3.80          2.86         5.72 o                         
   5  -3  10        726.12        714.99        31.09 o                         
   6  -3  10        435.10        388.28        37.18 o                         
   7  -3  10         22.24         26.46        14.30 o                         
   8  -3  10        318.26        335.37        52.20 o                         
  -8  -2  10          9.70          4.97         7.76 o                         
  -7  -2  10         34.93         43.74         7.99 o                         
  -6  -2  10        925.64       1021.09        27.77 o                         
  -5  -2  10       2656.99       2693.85        52.02 o                         
  -4  -2  10        264.70        274.44        11.69 o                         
  -3  -2  10        125.69        152.61         5.64 o                         
  -2  -2  10         32.92         60.04         3.69 o                         
  -1  -2  10       5613.29       5690.22        62.43 o                         
   0  -2  10       1927.31       1796.00        30.52 o                         
   1  -2  10       3112.10       3175.43        50.01 o                         
   2  -2  10      18485.00      19494.79       410.59 o                         
   3  -2  10        286.00        284.34        10.45 o                         
   4  -2  10       2324.57       2295.36        85.09 o                         
   5  -2  10        425.08        461.87        28.30 o                         
   6  -2  10        212.97        193.07        32.89 o                         
   7  -2  10        362.09        318.20        45.76 o                         
   8  -2  10        203.16        226.68        40.76 o                         
  -8  -1  10        152.07        159.58        15.10 o                         
  -7  -1  10          1.59          3.62         5.26 o                         
  -6  -1  10        426.53        380.29        18.51 o                         
  -5  -1  10       1345.23       1304.11        52.12 o                         
  -4  -1  10        278.10        229.16         9.39 o                         
  -3  -1  10        820.85        864.49        20.52 o                         
  -2  -1  10       1792.78       1850.34        27.12 o                         
  -1  -1  10       6479.00       6773.98        92.29 o                         
   0  -1  10        142.01        151.09         5.27 o                         
   1  -1  10        915.57        834.04        18.77 o                         
   2  -1  10       4084.40       4165.51        94.33 o                         
   3  -1  10       3021.73       3175.40        74.58 o                         
   4  -1  10       1828.03       1912.09        74.37 o                         
   5  -1  10        191.95        162.32        23.60 o                         
   6  -1  10        803.85        732.54        84.38 o                         
   7  -1  10          5.14         19.81        15.02 o                         
   8  -1  10         73.53         63.46        23.95 o                         
   9  -1  10         76.64         63.64        31.46 o                         
  -8   0  10         12.00         25.69         7.78 o                         
  -7   0  10       2351.78       2279.52        53.44 o                         
  -6   0  10        323.07        288.95        15.02 o                         
  -5   0  10        884.13        944.74        26.33 o                         
  -4   0  10       1017.41       1027.46        21.97 o                         
  -3   0  10       1412.43       1354.97        28.88 o                         
  -2   0  10        778.26        716.14        11.76 o                         
  -1   0  10      11324.53      11053.45       123.78 o                         
   0   0  10        872.16        850.56        10.63 o                         
   1   0  10        143.39        143.90         4.12 o                         
   2   0  10       2278.31       2293.00        38.46 o                         
   3   0  10       4189.55       3779.94        54.18 o                         
   4   0  10          0.92          3.20         4.63 o                         
   5   0  10       1379.80       1282.95        45.66 o                         
   6   0  10          0.29          4.18         6.34 o                         
   7   0  10        469.05        453.59        29.42 o                         
   8   0  10         26.11         32.67        12.69 o                         
   9   0  10         99.56        107.54        42.55 o                         
  -8   1  10        110.21         92.86        11.46 o                         
  -7   1  10       1066.38        906.83        28.40 o                         
  -6   1  10        550.18        581.45        20.33 o                         
  -5   1  10          3.26          2.93         3.67 o                         
  -4   1  10        258.07        285.39         9.71 o                         
  -3   1  10         26.60         44.29         4.11 o                         
  -2   1  10       2311.81       2210.77        28.55 o                         
  -1   1  10        257.22        217.88         4.87 o                         
   0   1  10       1968.48       1878.22        19.95 o                         
   1   1  10         37.44         37.05         2.73 o                         
   2   1  10       1369.53       1381.67        26.47 o                         
   3   1  10         98.83        147.80         5.71 o                         
   4   1  10        222.48        247.71         8.01 o                         
   5   1  10         80.07         68.20        12.01 o                         
   6   1  10       2042.04       1936.97        64.19 o                         
   7   1  10       1110.73        988.91        44.46 o                         
   8   1  10        232.42        271.61        29.50 o                         
   9   1  10         44.10         49.31        16.38 o                         
  -8   2  10          2.92          0.00         6.70 o                         
  -7   2  10         57.55         66.64        16.72 o                         
  -6   2  10          5.86          8.91         4.56 o                         
  -5   2  10       1421.01       1306.83        46.43 o                         
  -4   2  10       2401.31       2499.50        39.33 o                         
  -3   2  10        768.85        762.52        24.07 o                         
  -2   2  10       1089.67       1309.74        19.57 o                         
  -1   2  10       2115.32       2037.28        24.29 o                         
   0   2  10         15.35         17.95         1.82 o                         
   1   2  10       2595.40       2824.03        32.74 o                         
   2   2  10         65.26         51.37         5.31 o                         
   3   2  10       1860.40       1904.32        32.33 o                         
   4   2  10       3887.91       3772.59        63.61 o                         
   5   2  10         25.14         20.90         3.96 o                         
   6   2  10        325.04        326.72        15.62 o                         
   7   2  10        560.66        613.38        62.16 o                         
   8   2  10        310.39        314.85        19.15 o                         
   9   2  10        121.99        122.75        14.72 o                         
  -8   3  10        186.01        205.22        25.03 o                         
  -7   3  10         74.87         82.80        12.87 o                         
  -6   3  10        353.73        371.88        17.22 o                         
  -5   3  10        155.50        142.84         9.78 o                         
  -4   3  10       1279.26       1215.73        25.80 o                         
  -3   3  10       3532.68       3803.71        55.36 o                         
  -2   3  10        342.95        335.10         7.88 o                         
  -1   3  10       1411.14       1618.96        20.41 o                         
   0   3  10        369.14        417.69         8.44 o                         
   1   3  10       3184.58       3126.74        39.15 o                         
   2   3  10          7.31          4.53         1.91 o                         
   3   3  10        928.07        799.98        16.84 o                         
   4   3  10       7959.44       7823.48       109.76 o                         
   5   3  10        300.87        336.84        16.85 o                         
   6   3  10         83.17        102.60        17.27 o                         
   7   3  10          0.46         14.56         7.06 o                         
   8   3  10        106.56        113.25        14.48 o                         
   9   3  10        245.42        304.12        27.12 o                         
  -7   4  10        294.12        303.09        18.71 o                         
  -6   4  10          6.09         15.84         5.66 o                         
  -5   4  10         36.91         39.25         7.01 o                         
  -4   4  10        111.39        113.79         8.41 o                         
  -3   4  10          4.49          7.22         2.60 o                         
  -2   4  10       2109.86       2110.14        30.22 o                         
  -1   4  10       1227.92       1205.77        17.89 o                         
   0   4  10        760.90        834.88        13.91 o                         
   1   4  10        202.92        196.52         7.01 o                         
   2   4  10       2032.78       2245.50        43.36 o                         
   3   4  10        477.13        448.52        13.82 o                         
   4   4  10          0.49          1.52         2.98 o                         
   5   4  10        761.64        718.14        21.04 o                         
   6   4  10         91.09        115.21        15.30 o                         
   7   4  10          8.97         26.41         6.15 o                         
   8   4  10        242.46        261.55        15.07 o                         
   9   4  10          1.77          0.00        20.02 o                         
  -7   5  10         52.08         58.64        15.02 o                         
  -6   5  10         42.01         43.11        12.69 o                         
  -5   5  10        981.13        969.54        27.70 o                         
  -4   5  10         98.48         95.18         9.29 o                         
  -3   5  10        500.96        526.60        15.96 o                         
  -2   5  10         47.94         55.91         6.15 o                         
  -1   5  10        109.60        123.86         5.58 o                         
   0   5  10         22.02         20.43         2.88 o                         
   1   5  10        254.87        234.34         9.11 o                         
   2   5  10        176.23        173.95         8.64 o                         
   3   5  10        178.36        151.35         8.87 o                         
   4   5  10        637.45        623.37        19.92 o                         
   5   5  10        313.90        294.66        20.44 o                         
   6   5  10         32.35         35.03         7.22 o                         
   7   5  10        212.92        208.14        14.71 o                         
   8   5  10         32.99         40.40         8.29 o                         
  -6   6  10        116.20        160.17        22.17 o                         
  -5   6  10          1.60          8.26         7.51 o                         
  -4   6  10        517.85        534.93        19.78 o                         
  -3   6  10        128.70        126.90         9.93 o                         
  -2   6  10        221.68        265.60        12.51 o                         
  -1   6  10          3.93          1.57         4.27 o                         
   0   6  10        199.23        215.60         9.43 o                         
   1   6  10       1560.27       1573.58        27.06 o                         
   2   6  10        250.79        280.68        15.15 o                         
   3   6  10         89.88        102.24        11.16 o                         
   4   6  10        122.47        105.84        10.31 o                         
   5   6  10        623.68        591.92        21.37 o                         
   6   6  10        534.29        479.26        20.22 o                         
   7   6  10        270.23        298.79        18.32 o                         
   8   6  10         22.05         22.07        13.54 o                         
  -5   7  10         21.52         21.45        12.87 o                         
  -4   7  10          1.45          1.43         5.36 o                         
  -3   7  10         15.23         25.20         6.44 o                         
  -2   7  10         91.98         89.86        11.08 o                         
  -1   7  10        256.14        236.56        20.75 o                         
   0   7  10         26.31          9.64         5.43 o                         
   1   7  10         12.39         24.92         8.33 o                         
   2   7  10        713.26        668.95        17.96 o                         
   3   7  10         13.87         29.43         9.39 o                         
   4   7  10          0.31          6.77         9.39 o                         
   5   7  10        348.99        376.98        36.99 o                         
   6   7  10        100.28        113.92        12.48 o                         
   7   7  10         60.75         81.43        12.70 o                         
  -4   8  10        107.40        147.30        22.88 o                         
  -3   8  10        260.19        273.90        21.06 o                         
  -2   8  10        255.14        255.60        16.29 o                         
  -1   8  10         55.46         46.87        11.97 o                         
   0   8  10         12.56         22.74         7.22 o                         
   1   8  10          1.74          6.06         5.23 o                         
   2   8  10        296.79        282.42        27.81 o                         
   3   8  10        160.09        162.01        32.18 o                         
   4   8  10        207.41        179.77        17.86 o                         
   5   8  10          5.51         18.08         9.14 o                         
   6   8  10        749.87        751.97        31.77 o                         
  -2   9  10          0.10          0.00         8.33 o                         
  -1   9  10          6.75          0.85         5.99 o                         
   0   9  10         21.64         16.91         7.27 o                         
   1   9  10         51.05         48.97        14.43 o                         
   2   9  10         85.79         59.94        14.43 o                         
   3   9  10        131.52        166.42        40.40 o                         
   4   9  10          1.07          1.43        15.02 o                         
   5   9  10        183.25        136.58        32.18 o                         
  -4  -8  11        219.11        284.10        29.78 o                         
  -3  -8  11         21.48          7.37         9.62 o                         
  -2  -8  11         22.14         20.25         6.23 o                         
  -1  -8  11        182.43        152.72        15.15 o                         
   0  -8  11         85.40        123.58        14.30 o                         
   1  -8  11         85.00         94.59        20.68 o                         
   2  -8  11          0.68          8.58        10.73 o                         
   3  -8  11          6.12          0.00         8.58 o                         
  -6  -7  11         33.12         74.37        24.31 o                         
  -5  -7  11        365.30        387.28        33.90 o                         
  -4  -7  11        176.95        204.86        39.33 o                         
  -3  -7  11         19.05         17.93         9.77 o                         
  -2  -7  11         82.02         94.09         8.44 o                         
  -1  -7  11         26.74         26.52         5.86 o                         
   0  -7  11         20.36         15.76         6.28 o                         
   1  -7  11          1.00          0.37         4.14 o                         
   2  -7  11         60.60         83.34        11.17 o                         
   3  -7  11         35.66         61.50         9.26 o                         
   4  -7  11         54.53         82.71        11.80 o                         
  -7  -6  11          0.28          9.70         8.07 o                         
  -6  -6  11         54.28         79.48        10.15 o                         
  -5  -6  11        670.79        727.74        22.15 o                         
  -4  -6  11       4627.85       4508.57       131.80 o                         
  -3  -6  11        952.13        922.85        26.05 o                         
  -2  -6  11        277.50        292.85        13.04 o                         
  -1  -6  11         74.95        106.41         9.73 o                         
   0  -6  11       1577.73       1510.35        32.98 o                         
   1  -6  11       1064.21       1070.79        25.46 o                         
   2  -6  11       1339.62       1334.03        38.84 o                         
   3  -6  11        529.20        480.91        19.13 o                         
   4  -6  11         18.12         22.88         8.58 o                         
   5  -6  11        256.83        245.27        20.02 o                         
   6  -6  11          4.35         18.59         8.58 o                         
  -7  -5  11         92.31        116.86        12.22 o                         
  -6  -5  11         13.81         12.04         5.87 o                         
  -5  -5  11        228.73        251.18        13.55 o                         
  -4  -5  11        360.09        417.81        14.87 o                         
  -3  -5  11        328.64        300.31         9.77 o                         
  -2  -5  11        658.11        649.69        13.30 o                         
  -1  -5  11       1050.06       1063.80        23.23 o                         
   0  -5  11        329.34        334.91        12.32 o                         
   1  -5  11         55.15         70.25         6.67 o                         
   2  -5  11        504.85        558.52        25.46 o                         
   3  -5  11        456.05        433.37        17.70 o                         
   4  -5  11        488.86        446.20        25.03 o                         
   5  -5  11          0.71          5.01         5.72 o                         
   6  -5  11        289.94        280.31        18.59 o                         
  -8  -4  11          0.07         14.35        10.86 o                         
  -7  -4  11        283.36        322.67        18.50 o                         
  -6  -4  11        142.69        156.48        12.93 o                         
  -5  -4  11        226.58        238.75        21.44 o                         
  -4  -4  11        200.47        174.73         9.65 o                         
  -3  -4  11        377.87        345.72        12.49 o                         
  -2  -4  11          0.28          4.57         2.10 o                         
  -1  -4  11        824.91        862.30        15.35 o                         
   0  -4  11        287.27        311.42         9.65 o                         
   1  -4  11         56.31         87.97         7.64 o                         
   2  -4  11         66.51         59.70        14.30 o                         
   3  -4  11         24.88         26.10         5.67 o                         
   4  -4  11          0.71          2.57         4.10 o                         
   5  -4  11        124.61        138.11        10.05 o                         
   6  -4  11        174.50        162.32        29.32 o                         
  -8  -3  11        191.05        246.95        22.45 o                         
  -7  -3  11         81.85         80.83        10.26 o                         
  -6  -3  11        154.41        164.11        12.98 o                         
  -5  -3  11       1062.94       1078.97        28.00 o                         
  -4  -3  11        374.83        361.41        11.84 o                         
  -3  -3  11       1398.69       1410.20        25.73 o                         
  -2  -3  11        623.41        577.44        10.83 o                         
  -1  -3  11        127.33        147.92         6.37 o                         
   0  -3  11          3.67          3.43         1.68 o                         
   1  -3  11        274.80        306.71         9.50 o                         
   2  -3  11        546.52        478.72        13.87 o                         
   3  -3  11          1.63          4.74         2.74 o                         
   4  -3  11        573.32        503.41        21.45 o                         
   5  -3  11       2410.56       2344.17        63.39 o                         
   6  -3  11        682.47        621.39        47.19 o                         
   8  -3  11          2.26          1.43        15.73 o                         
  -8  -2  11         12.74          8.41         6.83 o                         
  -7  -2  11          0.54          7.01         5.98 o                         
  -6  -2  11        218.36        232.13        15.03 o                         
  -5  -2  11       1188.59       1214.00        32.61 o                         
  -4  -2  11        211.42        196.46        11.32 o                         
  -3  -2  11        225.58        299.72         8.68 o                         
  -2  -2  11        664.26        661.08        12.17 o                         
  -1  -2  11        737.02        708.09        12.87 o                         
   0  -2  11       1341.00       1295.62        21.22 o                         
   1  -2  11       2431.45       2698.50        39.16 o                         
   2  -2  11         25.92         33.48         4.03 o                         
   3  -2  11       1233.68       1152.43        23.56 o                         
   4  -2  11       1003.05       1032.56        45.76 o                         
   5  -2  11        377.91        392.83        25.95 o                         
   6  -2  11        124.65        120.85        26.46 o                         
   7  -2  11         23.86         26.46        18.59 o                         
   8  -2  11        456.52        483.39        50.77 o                         
  -8  -1  11         26.33         20.63         7.62 o                         
  -7  -1  11          3.26          5.26         5.04 o                         
  -6  -1  11        116.29        111.37        11.46 o                         
  -5  -1  11       2160.87       2102.72        48.34 o                         
  -4  -1  11        160.80        187.60         9.08 o                         
  -3  -1  11        136.07        171.72         6.20 o                         
  -2  -1  11       4351.43       4639.25        60.49 o                         
  -1  -1  11        224.69        228.23         5.28 o                         
   0  -1  11       4027.80       3897.57        49.99 o                         
   1  -1  11          1.78          2.88         1.66 o                         
   2  -1  11       1412.57       1615.74        31.95 o                         
   3  -1  11          7.80          1.79         2.28 o                         
   4  -1  11       1165.48       1105.84        36.36 o                         
   5  -1  11        515.07        482.67        32.18 o                         
   6  -1  11       1309.53       1286.36        48.46 o                         
   7  -1  11        188.73        185.22        22.16 o                         
   8  -1  11         64.16         69.88        16.15 o                         
   9  -1  11         68.11         94.39        30.03 o                         
  -8   0  11        532.01        523.25        22.93 o                         
  -7   0  11         19.79         40.83        10.97 o                         
  -6   0  11         17.64         17.67         6.17 o                         
  -5   0  11        990.17       1014.98        28.18 o                         
  -4   0  11        145.07         87.33         6.63 o                         
  -3   0  11       2261.55       2523.80        38.34 o                         
  -2   0  11        550.67        521.85        11.37 o                         
  -1   0  11         53.49         47.33         2.80 o                         
   0   0  11         20.90         24.83         1.99 o                         
   1   0  11       8548.59       8334.50       101.34 o                         
   2   0  11       3162.62       3163.78        50.58 o                         
   3   0  11        124.00        127.87         4.91 o                         
   4   0  11        511.00        519.54        24.72 o                         
   5   0  11         12.87         19.24         8.22 o                         
   6   0  11        900.89        869.45        38.34 o                         
   7   0  11         79.05        111.57        17.69 o                         
   8   0  11         12.40         15.37        10.45 o                         
   9   0  11        114.26        113.72        34.32 o                         
  -8   1  11        172.38        131.51        14.08 o                         
  -7   1  11          0.07         10.28         6.08 o                         
  -6   1  11        342.36        386.41        16.86 o                         
  -5   1  11          2.20          0.00         3.98 o                         
  -4   1  11          4.40         12.49         3.03 o                         
  -3   1  11        761.39        744.44        15.31 o                         
  -2   1  11       4216.86       4224.52        75.84 o                         
  -1   1  11        231.19        211.49         4.75 o                         
   0   1  11         19.61         21.12         2.41 o                         
   1   1  11       2711.75       2682.65        31.08 o                         
   2   1  11        984.57        935.97        17.36 o                         
   3   1  11        365.46        440.08        17.84 o                         
   4   1  11       2223.38       2310.76        40.96 o                         
   5   1  11         82.10         98.39         8.88 o                         
   6   1  11        862.40        773.34        36.87 o                         
   7   1  11        250.23        312.70        57.56 o                         
   8   1  11        108.72        156.82        23.98 o                         
   9   1  11        141.44        157.11        24.71 o                         
  -8   2  11         92.47        103.84        15.63 o                         
  -7   2  11          3.52          5.86         5.18 o                         
  -6   2  11        197.50        188.78        16.82 o                         
  -5   2  11          0.67         14.01         4.47 o                         
  -4   2  11        378.65        387.08        11.37 o                         
  -3   2  11        197.18        179.85         7.04 o                         
  -2   2  11        111.30        104.96         4.62 o                         
  -1   2  11       5834.60       5947.90        64.45 o                         
   0   2  11         95.13        146.69         4.21 o                         
   1   2  11       1290.92       1232.75        16.58 o                         
   2   2  11        332.23        300.09         8.56 o                         
   3   2  11       1977.70       2151.28        38.92 o                         
   4   2  11       1523.71       1651.79        32.31 o                         
   5   2  11          5.97          9.95         3.39 o                         
   6   2  11          0.22          6.60         4.85 o                         
   7   2  11        594.03        611.67        23.88 o                         
   8   2  11        227.73        244.13        22.65 o                         
   9   2  11        331.16        279.50        21.67 o                         
  -8   3  11          0.03          0.00        10.01 o                         
  -7   3  11        300.37        256.24        24.89 o                         
  -6   3  11        266.85        258.88        13.83 o                         
  -5   3  11        156.83        148.56        10.39 o                         
  -4   3  11        130.76        150.74         9.27 o                         
  -3   3  11         90.40         99.71         5.95 o                         
  -2   3  11         79.17         68.10         4.85 o                         
  -1   3  11        811.09        770.51        11.98 o                         
   0   3  11       3547.98       3425.17        42.33 o                         
   1   3  11         91.82        155.18         9.33 o                         
   2   3  11       2426.42       2588.08        36.64 o                         
   3   3  11         34.09         30.98         4.05 o                         
   4   3  11        181.08        246.81        12.43 o                         
   5   3  11        324.06        302.46        15.43 o                         
   6   3  11       1411.94       1343.45        38.81 o                         
   7   3  11          0.92          2.36         5.88 o                         
   8   3  11         35.91         48.80        10.27 o                         
   9   3  11        280.23        304.62        26.83 o                         
  -7   4  11          0.26          1.82         6.52 o                         
  -6   4  11        110.20        120.34        11.46 o                         
  -5   4  11        171.85        174.37        12.89 o                         
  -4   4  11        140.64        142.84        10.63 o                         
  -3   4  11        351.41        338.69        13.52 o                         
  -2   4  11          1.87          8.55         2.49 o                         
  -1   4  11         63.97         84.69         5.15 o                         
   0   4  11        185.65        185.71         6.18 o                         
   1   4  11       5017.72       5149.31        67.63 o                         
   2   4  11         49.29         36.94         3.94 o                         
   3   4  11        132.06        125.65         7.66 o                         
   4   4  11        239.69        254.07        10.24 o                         
   5   4  11        197.92        213.57        12.65 o                         
   6   4  11        107.69        103.84         9.89 o                         
   7   4  11        824.34        757.44        23.62 o                         
   8   4  11         63.47         73.89        18.27 o                         
   9   4  11        402.66        421.70        32.01 o                         
  -6   5  11         93.94         96.71        10.45 o                         
  -5   5  11         11.12         18.52         5.66 o                         
  -4   5  11         71.81         84.51         9.30 o                         
  -3   5  11        213.90        209.01        11.27 o                         
  -2   5  11        909.62        837.77        20.66 o                         
  -1   5  11        478.04        532.13        14.79 o                         
   0   5  11         49.70         74.54         6.91 o                         
   1   5  11       1754.15       1826.81        29.24 o                         
   2   5  11       1143.71       1190.22        21.63 o                         
   3   5  11       1211.31       1197.00        24.64 o                         
   4   5  11         66.68        101.05         9.40 o                         
   5   5  11         49.73         45.99         8.15 o                         
   6   5  11        201.53        164.66        12.54 o                         
   7   5  11        111.15        117.74        19.33 o                         
   8   5  11         52.07         64.22        10.39 o                         
  -6   6  11          3.62         10.73        10.01 o                         
  -5   6  11        250.11        261.87        15.89 o                         
  -4   6  11          0.56         16.36         5.60 o                         
  -3   6  11       1170.60       1196.84        27.93 o                         
  -2   6  11        214.78        205.55        12.26 o                         
  -1   6  11        181.95        177.15        11.55 o                         
   0   6  11          3.82          5.38         3.80 o                         
   1   6  11       1167.44       1133.69        21.72 o                         
   2   6  11        579.91        592.62        15.99 o                         
   3   6  11          6.59          8.00         6.19 o                         
   4   6  11       1158.28       1160.57        30.62 o                         
   5   6  11        478.44        432.86        19.27 o                         
   6   6  11         20.04         58.82        16.51 o                         
   7   6  11        246.34        222.56        16.42 o                         
   8   6  11         56.17         32.76        13.73 o                         
  -5   7  11         20.69         23.60        12.16 o                         
  -4   7  11         80.95         81.18        10.77 o                         
  -3   7  11        287.80        284.46        14.08 o                         
  -2   7  11         38.79         49.97         8.75 o                         
  -1   7  11        105.75         81.72         8.82 o                         
   0   7  11         49.68         36.02         8.88 o                         
   1   7  11       1004.11        947.12        25.56 o                         
   2   7  11         11.57         14.75         5.33 o                         
   3   7  11        226.06        213.90        14.28 o                         
   4   7  11        487.47        455.72        19.49 o                         
   5   7  11        229.97        256.22        16.99 o                         
   6   7  11        435.11        437.05        21.92 o                         
   7   7  11         65.72         99.21        14.68 o                         
  -3   8  11        166.88        165.51        13.18 o                         
  -2   8  11        123.14        132.08        11.81 o                         
  -1   8  11         50.02         49.81         8.58 o                         
   0   8  11        149.89        141.68        12.37 o                         
   1   8  11        100.35        110.77        10.93 o                         
   2   8  11          8.66         11.99        11.80 o                         
   3   8  11          0.11          0.00         7.90 o                         
   4   8  11        269.51        278.78        18.47 o                         
   5   8  11        254.16        298.16        20.75 o                         
   6   8  11        276.05        334.49        36.70 o                         
  -2   9  11         16.82          8.13         8.84 o                         
  -1   9  11         19.29         21.46         7.88 o                         
   0   9  11          2.45          4.39         6.19 o                         
   1   9  11         19.44          7.15        15.02 o                         
   2   9  11          0.74          0.00         7.32 o                         
   3   9  11         29.07         12.79        13.23 o                         
   4   9  11          0.05          0.00        16.45 o                         
  -4  -8  12        177.51        186.12        24.76 o                         
  -3  -8  12        287.29        300.29        29.72 o                         
  -2  -8  12        364.15        356.80        28.38 o                         
  -1  -8  12        239.77        283.60        27.58 o                         
   0  -8  12         29.62         36.52         8.25 o                         
   1  -8  12         28.22         48.80         9.23 o                         
   2  -8  12        151.20        176.62        27.89 o                         
  -5  -7  12          6.97          4.59         9.57 o                         
  -4  -7  12         46.69         79.84        16.59 o                         
  -3  -7  12        409.23        422.45        28.19 o                         
  -2  -7  12       2199.80       2206.87        42.10 o                         
  -1  -7  12         29.85         45.71         7.33 o                         
   0  -7  12         11.09         10.52         5.33 o                         
   1  -7  12          9.81          9.98         4.96 o                         
   2  -7  12        214.20        206.83        31.11 o                         
   3  -7  12        318.81        290.39        17.68 o                         
   4  -7  12         91.33         85.09        16.45 o                         
  -6  -6  12        367.77        369.68        22.26 o                         
  -5  -6  12        788.80        734.67        28.42 o                         
  -4  -6  12         88.46        104.25        37.18 o                         
  -3  -6  12        712.55        755.61        27.04 o                         
  -2  -6  12        781.85        714.43        19.27 o                         
  -1  -6  12        993.84       1016.41        26.07 o                         
   0  -6  12          1.33          8.07         4.19 o                         
   1  -6  12         40.10         60.49         6.83 o                         
   2  -6  12        100.48        100.01        13.23 o                         
   3  -6  12          3.13          7.33         4.98 o                         
   4  -6  12        568.41        566.33        31.46 o                         
   5  -6  12          0.17          6.44         7.15 o                         
  -7  -5  12        168.09        186.53        15.33 o                         
  -6  -5  12        170.83        209.78        19.69 o                         
  -5  -5  12        353.06        360.15        16.13 o                         
  -4  -5  12       1240.28       1195.59        27.42 o                         
  -3  -5  12         44.13         46.68         5.02 o                         
  -2  -5  12        422.49        375.97        14.95 o                         
  -1  -5  12         16.04         18.35         4.13 o                         
   0  -5  12       3479.70       3347.14        59.40 o                         
   1  -5  12        458.47        456.73        14.40 o                         
   2  -5  12       1301.05       1289.52        29.65 o                         
   3  -5  12         67.24         79.09         9.10 o                         
   4  -5  12          3.98         13.59         6.44 o                         
   5  -5  12        680.45        662.87        31.46 o                         
   6  -5  12         10.25         20.74         7.15 o                         
  -8  -4  12         22.07         24.31        12.64 o                         
  -7  -4  12         11.87         22.22         6.81 o                         
  -6  -4  12        518.88        533.62        20.80 o                         
  -5  -4  12        712.42        683.77        19.53 o                         
  -4  -4  12        155.64        160.35        10.40 o                         
  -3  -4  12        364.66        356.52        10.03 o                         
  -2  -4  12        958.83        991.82        16.18 o                         
  -1  -4  12       1021.17       1002.23        17.20 o                         
   0  -4  12        294.51        339.55        10.51 o                         
   1  -4  12       2890.69       2907.08        48.94 o                         
   2  -4  12        249.42        236.72        13.81 o                         
   3  -4  12        124.46        104.24        16.80 o                         
   4  -4  12       2485.26       2300.97       105.11 o                         
   5  -4  12         20.92         35.24         6.06 o                         
  -8  -3  12        106.16         90.91        36.83 o                         
  -7  -3  12        317.41        293.41        20.02 o                         
  -6  -3  12        528.13        593.74        21.45 o                         
  -5  -3  12        150.29        158.04        12.16 o                         
  -4  -3  12       1149.76       1150.33        21.64 o                         
  -3  -3  12       1425.28       1377.08        22.06 o                         
  -2  -3  12       1446.70       1453.73        20.64 o                         
  -1  -3  12         23.29         29.27         3.45 o                         
   0  -3  12       2740.49       2892.84        43.65 o                         
   1  -3  12        261.53        301.72         9.00 o                         
   2  -3  12        128.55        123.42         8.93 o                         
   3  -3  12       2569.01       2373.98        76.86 o                         
   4  -3  12          5.04         12.76         3.35 o                         
   5  -3  12         97.19         92.46        13.16 o                         
   6  -3  12        625.37        667.16        49.34 o                         
   8  -3  12        331.62        430.47        63.64 o                         
  -8  -2  12          0.29          2.06         8.55 o                         
  -7  -2  12        248.56        256.35        19.26 o                         
  -6  -2  12         19.51         13.16         6.36 o                         
  -5  -2  12       4634.89       4524.83        91.32 o                         
  -4  -2  12         53.27         43.25         6.09 o                         
  -3  -2  12          0.77          0.80         2.27 o                         
  -2  -2  12         91.45         83.00         6.51 o                         
  -1  -2  12        874.30        794.87        15.77 o                         
   0  -2  12       1253.29       1194.15        20.23 o                         
   1  -2  12          0.45          1.84         1.66 o                         
   2  -2  12         36.02         28.98         4.97 o                         
   3  -2  12         19.90         12.34         3.08 o                         
   4  -2  12       1317.53       1164.13        49.34 o                         
   5  -2  12         99.14        112.89        20.74 o                         
   6  -2  12         11.51         39.33        15.73 o                         
   7  -2  12        213.73        232.40        42.90 o                         
   8  -2  12         46.43         32.18        20.02 o                         
  -8  -1  12         40.46         59.95        11.04 o                         
  -7  -1  12        142.03        158.74        15.84 o                         
  -6  -1  12        920.37        932.19        29.44 o                         
  -5  -1  12          3.89          9.38         5.17 o                         
  -4  -1  12         81.04         72.28         8.30 o                         
  -3  -1  12         21.59         21.54         3.19 o                         
  -2  -1  12          7.19          3.98         2.00 o                         
  -1  -1  12       1792.20       1659.93        22.47 o                         
   0  -1  12          8.89         13.45         2.26 o                         
   1  -1  12       3733.35       3865.62        73.80 o                         
   2  -1  12         41.83         46.22         4.37 o                         
   3  -1  12        207.82        172.10         6.22 o                         
   4  -1  12       2654.32       2642.97        68.74 o                         
   5  -1  12        170.16        184.49        24.31 o                         
   6  -1  12        320.09        354.09        24.05 o                         
   7  -1  12         58.71         52.39        18.23 o                         
   8  -1  12         44.22         37.55        20.38 o                         
   9  -1  12          0.51          0.00         9.92 o                         
  -8   0  12        103.34        101.90        12.48 o                         
  -7   0  12         23.39         32.43         7.65 o                         
  -6   0  12        334.03        336.03        16.40 o                         
  -5   0  12       2008.76       1988.07        46.07 o                         
  -4   0  12        402.19        400.30        12.54 o                         
  -3   0  12         82.94         78.70         5.48 o                         
  -2   0  12         12.14         17.86         2.64 o                         
  -1   0  12        226.32        181.94         5.56 o                         
   0   0  12        805.57        811.23        16.01 o                         
   1   0  12        221.28        241.60         5.91 o                         
   2   0  12        635.85        598.69        16.39 o                         
   3   0  12       1267.63       1053.80        18.86 o                         
   4   0  12        319.74        313.84        18.71 o                         
   5   0  12       1639.86       1608.69        53.63 o                         
   6   0  12        290.12        308.44        27.17 o                         
   7   0  12        464.38        449.61        29.51 o                         
   8   0  12         50.61         47.05        14.28 o                         
   9   0  12        247.67        239.25        70.08 o                         
  -8   1  12          5.69         12.87         9.10 o                         
  -7   1  12        601.34        537.93        21.92 o                         
  -6   1  12        859.57        811.31        25.84 o                         
  -5   1  12          8.89          5.98         3.92 o                         
  -4   1  12         37.10         27.10         4.05 o                         
  -3   1  12         11.46         15.41         4.04 o                         
  -2   1  12        279.72        308.36        10.79 o                         
  -1   1  12       1581.33       1664.06        25.23 o                         
   0   1  12       1640.69       1713.13        20.16 o                         
   1   1  12       4963.24       5288.14        57.93 o                         
   2   1  12       3549.01       3626.53        47.89 o                         
   3   1  12       3169.44       3022.55        51.30 o                         
   4   1  12       1664.50       1595.19        30.61 o                         
   5   1  12       2942.56       2932.69        51.46 o                         
   6   1  12        266.25        296.72        27.25 o                         
   7   1  12         30.35         31.37        11.34 o                         
   8   1  12       1174.99       1141.42        52.47 o                         
   9   1  12        103.53        113.14        21.79 o                         
  -8   2  12          3.89          3.83        10.73 o                         
  -7   2  12        180.84        183.39        13.18 o                         
  -6   2  12       1732.97       1516.66        34.22 o                         
  -5   2  12       1755.22       1708.42        35.58 o                         
  -4   2  12       1380.35       1393.11        25.63 o                         
  -3   2  12        111.94        110.68         6.78 o                         
  -2   2  12        320.96        308.95         7.09 o                         
  -1   2  12        679.01        716.19        12.07 o                         
   0   2  12          5.05          5.13         1.88 o                         
   1   2  12       2253.01       2245.03        29.19 o                         
   2   2  12       1512.95       1633.91        27.26 o                         
   3   2  12       4118.26       3727.70        55.30 o                         
   4   2  12        801.86        790.63        19.10 o                         
   5   2  12        215.81        251.26        15.27 o                         
   6   2  12         10.18         12.70         5.03 o                         
   7   2  12        379.73        395.86        18.94 o                         
   8   2  12        606.33        636.41        28.99 o                         
   9   2  12          2.90         24.25         8.65 o                         
  -7   3  12          0.20          4.97         9.26 o                         
  -6   3  12         11.76          4.92         4.84 o                         
  -5   3  12        127.35        138.74        10.32 o                         
  -4   3  12        388.91        375.95        13.05 o                         
  -3   3  12         35.44         61.13         6.90 o                         
  -2   3  12         38.60         38.99         4.13 o                         
  -1   3  12         45.89         27.31         2.82 o                         
   0   3  12        640.32        626.77        11.46 o                         
   1   3  12        575.22        615.73        12.44 o                         
   2   3  12        167.39        179.80         6.43 o                         
   3   3  12       1039.11       1093.05        21.47 o                         
   4   3  12         36.61         57.74         6.63 o                         
   5   3  12        217.64        242.86        11.66 o                         
   6   3  12        154.72        291.67        29.14 o                         
   7   3  12          0.11          2.92         5.75 o                         
   8   3  12         22.84         22.98         8.63 o                         
   9   3  12        623.98        629.29        34.79 o                         
  -7   4  12         49.90         25.74        12.16 o                         
  -6   4  12         30.03         15.91         6.09 o                         
  -5   4  12         22.19         38.84         8.04 o                         
  -4   4  12       1615.27       1664.11        34.05 o                         
  -3   4  12         29.02         25.01         4.80 o                         
  -2   4  12        609.47        633.73        14.32 o                         
  -1   4  12        286.47        280.33         7.31 o                         
   0   4  12        461.51        483.91        10.22 o                         
   1   4  12          0.30         12.32         2.85 o                         
   2   4  12         19.66         27.78         3.73 o                         
   3   4  12        160.59        174.62        13.72 o                         
   4   4  12         59.37         87.57         7.03 o                         
   5   4  12          3.47          7.45         4.65 o                         
   6   4  12         39.19         45.61         7.38 o                         
   7   4  12         31.36         66.02         8.67 o                         
   8   4  12        118.32        119.99        11.43 o                         
   9   4  12        223.72        235.32        25.40 o                         
  -6   5  12          2.00          6.62         6.09 o                         
  -5   5  12         31.90         36.94         7.46 o                         
  -4   5  12          0.19          1.53         4.92 o                         
  -3   5  12          4.25          3.98         4.43 o                         
  -2   5  12       1108.54       1070.63        39.94 o                         
  -1   5  12        589.01        567.75        16.09 o                         
   0   5  12       1450.77       1520.93        23.02 o                         
   1   5  12        344.05        377.70        11.54 o                         
   2   5  12        573.93        596.59        13.99 o                         
   3   5  12        473.06        557.57        21.18 o                         
   4   5  12       1536.18       1484.26        34.22 o                         
   5   5  12         30.16         47.29         7.83 o                         
   6   5  12        235.81        285.19        16.41 o                         
   7   5  12         42.81         47.44         8.98 o                         
   8   5  12         13.65         16.17         9.88 o                         
  -6   6  12         18.15         17.16        12.16 o                         
  -5   6  12         34.25         39.47         7.71 o                         
  -4   6  12        139.23        138.44        12.51 o                         
  -3   6  12        288.93        326.69        13.62 o                         
  -2   6  12         94.34         98.77         9.14 o                         
  -1   6  12       1363.04       1303.00        36.95 o                         
   0   6  12         78.44         85.68         7.12 o                         
   1   6  12        901.78        939.49        22.21 o                         
   2   6  12        963.73        860.66        20.20 o                         
   3   6  12       2171.66       2035.26        43.34 o                         
   4   6  12        414.20        415.42        22.81 o                         
   5   6  12        482.05        499.25        27.21 o                         
   6   6  12        276.04        265.49        19.51 o                         
   7   6  12         89.04         85.40        10.97 o                         
   8   6  12         79.07         70.71        16.64 o                         
  -5   7  12         99.59        100.82        18.59 o                         
  -4   7  12         38.71         43.40         8.48 o                         
  -3   7  12          0.02          5.57         5.37 o                         
  -2   7  12        134.38        115.07        10.47 o                         
  -1   7  12        193.07        169.30        17.96 o                         
   0   7  12       2052.09       2017.56        42.48 o                         
   1   7  12        199.50        193.62        13.00 o                         
   2   7  12        140.12        135.97        10.20 o                         
   3   7  12         12.56          7.72         5.42 o                         
   4   7  12        153.66        184.36        15.34 o                         
   5   7  12        544.76        537.91        21.95 o                         
   6   7  12         81.25         89.46        11.49 o                         
   7   7  12          0.29          8.04        10.97 o                         
  -3   8  12         14.67         20.54         7.97 o                         
  -2   8  12         35.76         22.55         7.00 o                         
  -1   8  12         30.86         16.07         6.38 o                         
   0   8  12         40.76         30.04         7.33 o                         
   1   8  12        486.39        480.08        25.39 o                         
   2   8  12         82.02         97.25        17.31 o                         
   3   8  12          0.11         12.50         9.85 o                         
   4   8  12         68.38         88.02        11.33 o                         
   5   8  12         77.68         76.65        13.46 o                         
   6   8  12         92.93        109.67        14.66 o                         
  -1   9  12         77.11        105.10        24.10 o                         
   0   9  12         49.70         50.76         9.16 o                         
   1   9  12        373.83        305.07        32.18 o                         
   2   9  12        227.36        178.04        24.49 o                         
   3   9  12         24.51         17.88        16.45 o                         
   4   9  12         12.85         19.31        18.59 o                         
  -3  -8  13        268.65        299.41        30.83 o                         
  -2  -8  13         88.28         76.81        14.07 o                         
  -1  -8  13         75.60         65.34        10.77 o                         
   0  -8  13        258.59        246.53        19.02 o                         
   1  -8  13         71.87         65.82        15.12 o                         
   2  -8  13         70.88        112.98        22.88 o                         
  -5  -7  13         20.90         14.85        10.86 o                         
  -4  -7  13        178.97        209.67        25.27 o                         
  -3  -7  13       1049.62       1062.67        46.44 o                         
  -2  -7  13        285.19        298.51        15.64 o                         
  -1  -7  13        148.63        155.69        12.41 o                         
   0  -7  13         64.19         53.09         8.82 o                         
   1  -7  13        487.01        414.63        19.04 o                         
   2  -7  13         29.92         31.67         7.90 o                         
   3  -7  13          9.57          2.86         5.15 o                         
   4  -7  13         72.90         87.95        17.88 o                         
  -6  -6  13          5.17         16.45        15.73 o                         
  -5  -6  13         68.88         72.58        15.27 o                         
  -4  -6  13         22.84         25.88        10.86 o                         
  -3  -6  13        350.89        338.27        18.96 o                         
  -2  -6  13       1070.01       1009.88        27.10 o                         
  -1  -6  13        366.00        314.30        18.62 o                         
   0  -6  13        129.59        151.39        11.17 o                         
   1  -6  13          0.01          5.47         4.66 o                         
   2  -6  13        595.03        575.61        22.80 o                         
   3  -6  13        440.12        433.69        18.95 o                         
   4  -6  13         13.28         27.89        10.01 o                         
   5  -6  13         72.37         65.79        12.87 o                         
  -7  -5  13         26.46         42.65         9.47 o                         
  -6  -5  13         59.29        100.89        17.13 o                         
  -5  -5  13        480.01        493.66        25.13 o                         
  -4  -5  13        108.80        120.59        10.54 o                         
  -3  -5  13        589.58        598.06        15.18 o                         
  -2  -5  13        151.31        167.34        12.58 o                         
  -1  -5  13          4.59         12.61         3.73 o                         
   0  -5  13         59.03         66.00         7.12 o                         
   1  -5  13         59.20         69.11         7.34 o                         
   2  -5  13        312.25        269.68        11.45 o                         
   3  -5  13        115.98        135.38        12.10 o                         
   4  -5  13        161.87        141.58        16.45 o                         
   5  -5  13          8.78         10.01         7.15 o                         
   6  -5  13         21.63         27.89         8.58 o                         
  -7  -4  13        959.22        945.28        30.45 o                         
  -6  -4  13        148.00        169.41        14.66 o                         
  -5  -4  13        196.52        224.54        15.17 o                         
  -4  -4  13         11.57          9.15         4.08 o                         
  -3  -4  13        155.22        171.48         8.44 o                         
  -2  -4  13        476.40        462.80        10.08 o                         
  -1  -4  13          9.42         13.41         3.29 o                         
   0  -4  13          1.99          0.32         2.51 o                         
   1  -4  13       1216.44       1190.85        24.15 o                         
   2  -4  13        226.31        242.20         9.99 o                         
   3  -4  13        364.59        356.46        15.78 o                         
   4  -4  13          0.13          7.44         4.76 o                         
   5  -4  13        626.97        574.06        20.44 o                         
  -8  -3  13         21.40         20.16        13.23 o                         
  -7  -3  13        242.62        266.29        20.23 o                         
  -6  -3  13        460.50        474.91        19.15 o                         
  -5  -3  13         15.25         18.10         5.47 o                         
  -4  -3  13         84.83         91.61         7.04 o                         
  -3  -3  13        615.51        587.98        12.77 o                         
  -2  -3  13       4331.99       4331.38        54.39 o                         
  -1  -3  13       2140.91       2108.20        34.16 o                         
   0  -3  13        192.31        235.50         8.53 o                         
   1  -3  13       1215.96       1216.79        21.23 o                         
   2  -3  13        744.68        718.80        23.70 o                         
   3  -3  13          0.60          0.00         3.57 o                         
   4  -3  13       1029.16       1021.81        29.19 o                         
   5  -3  13         50.91         47.19        14.30 o                         
   8  -3  13         68.95        106.54        32.89 o                         
  -8  -2  13         46.33         33.69        12.52 o                         
  -7  -2  13         12.21         21.48         8.12 o                         
  -6  -2  13        474.20        462.86        21.29 o                         
  -5  -2  13          1.79         14.98         7.07 o                         
  -4  -2  13        900.08        839.52        20.87 o                         
  -3  -2  13        610.42        591.43        18.03 o                         
  -2  -2  13       1217.90       1300.14        21.66 o                         
  -1  -2  13        222.76        249.10         7.94 o                         
   0  -2  13       1753.14       1764.45        29.86 o                         
   1  -2  13        710.79        724.66        18.29 o                         
   2  -2  13          6.98         10.94         2.59 o                         
   3  -2  13        324.01        308.21        17.86 o                         
   4  -2  13        157.44        168.36        12.01 o                         
   5  -2  13        114.52        140.15        20.02 o                         
   6  -2  13       2056.51       1983.60        94.39 o                         
   7  -2  13          0.69          0.00        15.73 o                         
   8  -2  13        134.27        112.27        32.89 o                         
  -8  -1  13         68.75         39.85        13.22 o                         
  -7  -1  13        363.99        375.08        20.05 o                         
  -6  -1  13         16.45         29.24         7.06 o                         
  -5  -1  13        340.60        315.74        22.15 o                         
  -4  -1  13        499.69        547.07        32.20 o                         
  -3  -1  13       1320.77       1261.24        23.30 o                         
  -2  -1  13         30.22         31.69         3.30 o                         
  -1  -1  13         76.97         66.82         3.87 o                         
   0  -1  13       3451.77       3349.59        44.14 o                         
   1  -1  13         10.49         12.93         2.55 o                         
   2  -1  13        821.42        851.18        25.44 o                         
   3  -1  13        185.66        163.07         5.81 o                         
   4  -1  13        273.30        304.31        19.66 o                         
   5  -1  13         62.61         66.50        15.73 o                         
   6  -1  13        995.14        890.13        57.56 o                         
   7  -1  13         43.68         42.25        17.52 o                         
   8  -1  13         82.30         82.30        17.98 o                         
  -8   0  13         38.13         66.50        14.05 o                         
  -7   0  13         92.25         71.89        10.63 o                         
  -6   0  13         78.19         68.33         9.27 o                         
  -5   0  13         34.34         35.13         7.04 o                         
  -4   0  13        916.19        908.29        27.14 o                         
  -3   0  13         37.62         50.73         4.19 o                         
  -2   0  13        432.16        464.34        15.68 o                         
  -1   0  13        264.34        264.92         6.98 o                         
   0   0  13        138.79        143.06         5.44 o                         
   1   0  13       1014.69        968.00        15.26 o                         
   2   0  13          2.57          2.78         3.18 o                         
   3   0  13         26.55         46.91         3.73 o                         
   4   0  13          5.26         10.33         2.69 o                         
   5   0  13       1112.19       1088.45        64.36 o                         
   6   0  13        759.10        738.87        59.71 o                         
   7   0  13         82.08        119.45        19.64 o                         
   8   0  13          3.42          3.46        11.44 o                         
   9   0  13         42.69         50.05        18.59 o                         
  -8   1  13          9.96          2.01         8.04 o                         
  -7   1  13        633.26        571.62        20.46 o                         
  -6   1  13          3.36          8.83         5.07 o                         
  -5   1  13         76.86         86.15         8.55 o                         
  -4   1  13        341.91        316.59        13.46 o                         
  -3   1  13        346.57        341.25        10.00 o                         
  -2   1  13       9888.37       9337.70       115.54 o                         
  -1   1  13        213.60        190.56         5.73 o                         
   0   1  13          0.03          2.27         1.46 o                         
   1   1  13         50.99         50.61         3.15 o                         
   2   1  13        394.14        366.11         8.59 o                         
   3   1  13         55.67         41.90         4.26 o                         
   4   1  13        430.51        471.18        12.91 o                         
   5   1  13         14.56         19.48         4.44 o                         
   6   1  13         33.73         37.66        11.68 o                         
   7   1  13         12.90         22.64        11.81 o                         
   8   1  13        267.88        307.05        35.75 o                         
   9   1  13          2.50          0.00        10.17 o                         
  -8   2  13          1.49          2.65         8.42 o                         
  -7   2  13         73.74         67.34        14.66 o                         
  -6   2  13         78.50        100.70        11.83 o                         
  -5   2  13        245.32        262.12        12.91 o                         
  -4   2  13          8.82         22.12         4.89 o                         
  -3   2  13          3.91          0.41         2.35 o                         
  -2   2  13        107.55         96.06         5.26 o                         
  -1   2  13       3345.17       3052.38        38.23 o                         
   0   2  13       1537.95       1520.92        21.40 o                         
   1   2  13       3724.21       3917.39        44.70 o                         
   2   2  13         78.82         80.37         6.62 o                         
   3   2  13         69.95         91.49        10.51 o                         
   4   2  13       6530.04       6363.28       102.67 o                         
   5   2  13       1101.34       1070.09        31.03 o                         
   6   2  13          4.19          7.18         4.89 o                         
   7   2  13        604.09        686.69        25.73 o                         
   8   2  13        730.66        671.97        27.16 o                         
   9   2  13        231.04        239.75        21.45 o                         
  -7   3  13         55.57         38.35        10.28 o                         
  -6   3  13          2.49          6.66         4.89 o                         
  -5   3  13         53.59         64.73         8.67 o                         
  -4   3  13        413.40        416.89        14.22 o                         
  -3   3  13          5.52          0.39         2.82 o                         
  -2   3  13        232.23        194.23         6.54 o                         
  -1   3  13          2.82          2.03         1.91 o                         
   0   3  13       1172.83       1295.01        19.35 o                         
   1   3  13        806.25        768.12        15.80 o                         
   2   3  13        207.29        228.23         7.47 o                         
   3   3  13        466.80        476.06        13.07 o                         
   4   3  13        392.21        390.25        11.76 o                         
   5   3  13          8.18         14.58         4.85 o                         
   6   3  13        455.15        473.53        21.43 o                         
   7   3  13        259.36        267.74        18.45 o                         
   8   3  13        201.15        215.65        18.82 o                         
   9   3  13         14.84         34.08        20.02 o                         
  -7   4  13         45.96         19.31        12.16 o                         
  -6   4  13          7.56         14.90         8.23 o                         
  -5   4  13        885.37        980.23        28.83 o                         
  -4   4  13        183.55        176.18        10.95 o                         
  -3   4  13         97.43         89.08         9.30 o                         
  -2   4  13         84.23        114.24         7.49 o                         
  -1   4  13        183.11        190.82         6.88 o                         
   0   4  13       1244.45       1413.88        21.25 o                         
   1   4  13         63.13         64.42         5.80 o                         
   2   4  13       1372.22       1267.51        33.20 o                         
   3   4  13        195.19        198.51        11.58 o                         
   4   4  13        148.22        162.97         9.30 o                         
   5   4  13         16.77         16.34         5.27 o                         
   6   4  13        209.93        243.87        14.11 o                         
   7   4  13        189.27        230.21        18.36 o                         
   8   4  13         39.58         32.81        13.80 o                         
   9   4  13         52.46         36.90        13.22 o                         
  -6   5  13         32.14         34.88         9.85 o                         
  -5   5  13         23.20         26.09         7.84 o                         
  -4   5  13          9.28         15.91         5.81 o                         
  -3   5  13         10.11          3.38         4.60 o                         
  -2   5  13         80.34         97.78         8.39 o                         
  -1   5  13         17.13         20.24         3.55 o                         
   0   5  13         72.32         94.07         5.69 o                         
   1   5  13       1627.63       1687.24        27.93 o                         
   2   5  13          1.35          8.10         3.18 o                         
   3   5  13       3352.69       3296.42        53.90 o                         
   4   5  13        347.16        354.95        20.72 o                         
   5   5  13        321.47        348.20        19.61 o                         
   6   5  13        206.24        246.98        15.64 o                         
   7   5  13         50.63         71.13         9.99 o                         
   8   5  13        565.25        596.30        36.42 o                         
  -5   6  13         85.52        125.98        14.13 o                         
  -4   6  13        202.85        200.88        14.81 o                         
  -3   6  13        272.93        279.25        13.73 o                         
  -2   6  13        655.04        612.32        18.85 o                         
  -1   6  13        586.85        618.11        19.12 o                         
   0   6  13        788.25        772.24        19.60 o                         
   1   6  13         82.82         90.65         6.80 o                         
   2   6  13        244.84        270.60        12.05 o                         
   3   6  13        479.84        560.17        19.52 o                         
   4   6  13        148.33        163.11        12.80 o                         
   5   6  13         76.79         79.21         9.45 o                         
   6   6  13         20.94         25.51         7.30 o                         
   7   6  13        205.71        214.60        16.31 o                         
   8   6  13         15.97         42.77        13.86 o                         
  -4   7  13         52.64         66.96        11.03 o                         
  -3   7  13         22.29         25.67         6.82 o                         
  -2   7  13         31.63         28.51         6.73 o                         
  -1   7  13        387.58        358.46        15.90 o                         
   0   7  13         56.25         57.18         9.43 o                         
   1   7  13        167.47        187.08        12.66 o                         
   2   7  13         47.94         58.33        12.49 o                         
   3   7  13          3.07          0.00         4.85 o                         
   4   7  13       1184.70       1193.98        33.18 o                         
   5   7  13          0.08         10.78        10.34 o                         
   6   7  13          0.22          0.36         6.34 o                         
   7   7  13         12.84         15.37        12.16 o                         
  -3   8  13         23.99         27.89        13.59 o                         
  -2   8  13         44.80         48.46         8.60 o                         
  -1   8  13        107.87         72.14        10.42 o                         
   0   8  13        219.05        190.47        14.40 o                         
   1   8  13         87.74         80.66        11.68 o                         
   2   8  13        215.46        173.09        22.25 o                         
   3   8  13        411.27        410.16        39.33 o                         
   4   8  13          7.37          9.18         7.38 o                         
   5   8  13        405.82        402.59        24.48 o                         
   6   8  13        180.93        202.84        25.34 o                         
  -1   9  13         61.95         70.91        14.18 o                         
   0   9  13         69.95         58.13        12.52 o                         
   1   9  13         21.86         31.46        17.16 o                         
   2   9  13         37.69         20.02        15.73 o                         
   3   9  13        101.33         97.25        27.17 o                         
   4   9  13        358.12        378.27        50.77 o                         
  -3  -8  14         46.69         47.93        14.64 o                         
  -2  -8  14         76.05         64.08        14.72 o                         
  -1  -8  14         79.84         91.27        10.55 o                         
   0  -8  14         40.47         42.78         9.00 o                         
   1  -8  14         70.39         89.38        20.74 o                         
   2  -8  14         59.54         54.35        17.16 o                         
  -5  -7  14         48.47         54.93        15.42 o                         
  -4  -7  14         22.85         11.65        10.30 o                         
  -3  -7  14        231.89        286.72        36.11 o                         
  -2  -7  14         17.69         24.13         6.43 o                         
  -1  -7  14        219.00        204.04        12.67 o                         
   0  -7  14        153.29        191.33        15.91 o                         
   1  -7  14          0.94          3.98         7.15 o                         
   2  -7  14          4.26         14.44         6.18 o                         
   3  -7  14        474.00        432.62        32.18 o                         
   4  -7  14         12.46         23.60        10.01 o                         
  -6  -6  14        245.07        303.19        45.05 o                         
  -5  -6  14         12.54         16.28        18.59 o                         
  -4  -6  14        148.36        170.20        22.25 o                         
  -3  -6  14          0.07          5.09         5.72 o                         
  -2  -6  14         12.23         17.15         5.60 o                         
  -1  -6  14         43.30         57.07         6.85 o                         
   0  -6  14       1109.33        983.13        27.56 o                         
   1  -6  14        429.70        417.04        16.17 o                         
   2  -6  14        350.50        384.75        18.33 o                         
   3  -6  14          0.55          0.00         3.77 o                         
   4  -6  14         32.68         33.61        10.73 o                         
   5  -6  14        109.42        103.68        15.73 o                         
  -7  -5  14        220.61        280.18        17.97 o                         
  -6  -5  14        170.57        157.92        13.59 o                         
  -5  -5  14         14.06         30.27         7.84 o                         
  -4  -5  14         75.12         79.10         8.84 o                         
  -3  -5  14         20.01         33.24         5.33 o                         
  -2  -5  14        395.33        374.58        14.80 o                         
  -1  -5  14        363.74        349.00        13.73 o                         
   0  -5  14         83.62         88.79         7.33 o                         
   1  -5  14        172.28        167.85        11.43 o                         
   2  -5  14          5.39          3.61         4.05 o                         
   3  -5  14       1028.24        967.93        31.35 o                         
   4  -5  14          3.75         20.74         7.87 o                         
   5  -5  14        380.75        303.90        20.74 o                         
   6  -5  14        194.41        183.77        16.45 o                         
  -7  -4  14         16.69         28.78         8.82 o                         
  -6  -4  14        656.50        667.00        23.93 o                         
  -5  -4  14        382.28        406.23        17.18 o                         
  -4  -4  14         57.52         67.30         7.26 o                         
  -3  -4  14        568.62        529.16        12.79 o                         
  -2  -4  14         96.12         82.18         6.36 o                         
  -1  -4  14          1.07          4.88         2.99 o                         
   0  -4  14        126.50        151.93        10.11 o                         
   1  -4  14        716.56        727.01        20.24 o                         
   2  -4  14        174.46        153.80        14.31 o                         
   3  -4  14        264.86        304.82        15.07 o                         
   4  -4  14        336.26        306.73        15.12 o                         
   5  -4  14          0.12          7.87         7.87 o                         
  -8  -3  14         65.44         69.67        15.65 o                         
  -7  -3  14        491.15        477.03        23.49 o                         
  -6  -3  14         27.52         30.15         8.12 o                         
  -5  -3  14        135.42        133.77        11.53 o                         
  -4  -3  14        416.43        401.88        13.58 o                         
  -3  -3  14          4.90          1.71         2.63 o                         
  -2  -3  14       1261.55       1185.44        20.92 o                         
  -1  -3  14        224.95        220.59         8.00 o                         
   0  -3  14       1008.41       1043.97        22.17 o                         
   1  -3  14        824.43        838.02        16.57 o                         
   2  -3  14        179.64        191.46        11.81 o                         
   3  -3  14       1788.03       1717.03        67.22 o                         
   4  -3  14        201.59        217.61        12.16 o                         
   5  -3  14        278.63        234.54        14.30 o                         
  -8  -2  14         20.25         23.83        12.87 o                         
  -7  -2  14         25.73         30.73         8.67 o                         
  -6  -2  14        158.86        151.71        21.72 o                         
  -5  -2  14          1.30          5.73         5.10 o                         
  -4  -2  14        909.89        811.38        25.58 o                         
  -3  -2  14        135.96        135.93        12.89 o                         
  -2  -2  14        247.26        231.33         7.79 o                         
  -1  -2  14         84.89         72.17         5.30 o                         
   0  -2  14        262.99        344.68        14.80 o                         
   1  -2  14        901.75        890.61        18.63 o                         
   2  -2  14       1959.32       1949.60        49.48 o                         
   3  -2  14        519.57        483.64        23.70 o                         
   4  -2  14        123.83        123.23         7.70 o                         
   5  -2  14        981.37        912.43        45.05 o                         
   7  -2  14        128.23        110.12        30.03 o                         
   8  -2  14         59.98         94.39        31.46 o                         
  -8  -1  14         33.96         46.54        12.89 o                         
  -7  -1  14        505.52        548.15        33.47 o                         
  -6  -1  14         30.08         24.58         7.46 o                         
  -5  -1  14        325.99        268.32        16.13 o                         
  -4  -1  14        537.40        550.11        28.87 o                         
  -3  -1  14          2.01          5.67         2.58 o                         
  -2  -1  14       2189.75       2222.08        30.42 o                         
  -1  -1  14        593.75        653.43        12.51 o                         
   0  -1  14        493.35        434.22         9.27 o                         
   1  -1  14       4860.74       4759.45        74.49 o                         
   2  -1  14       1497.05       1473.91        39.35 o                         
   3  -1  14        791.39        720.41        15.27 o                         
   4  -1  14       3082.44       3028.30        58.67 o                         
   5  -1  14        643.97        656.43        38.61 o                         
   6  -1  14          0.23          3.71         6.89 o                         
   7  -1  14        439.25        450.67        29.72 o                         
   8  -1  14         25.45         23.18        12.01 o                         
  -8   0  14        187.83        157.53        19.55 o                         
  -7   0  14        255.26        223.43        17.33 o                         
  -6   0  14         89.27        113.46        12.20 o                         
  -5   0  14         55.71         55.33         8.49 o                         
  -4   0  14         81.10         89.61         9.33 o                         
  -3   0  14       2743.55       2893.30        41.03 o                         
  -2   0  14        512.25        471.33        13.71 o                         
  -1   0  14       1341.93       1368.99        21.17 o                         
   0   0  14        801.13        797.50        11.88 o                         
   1   0  14        338.60        314.27         8.90 o                         
   2   0  14        999.03        887.42        14.64 o                         
   3   0  14       2914.45       3063.74        46.39 o                         
   4   0  14        771.40        807.98        18.30 o                         
   5   0  14         18.11         30.75         9.10 o                         
   6   0  14        655.24        615.22        32.81 o                         
   7   0  14          0.70         11.97         9.85 o                         
   8   0  14          4.78          4.29         8.98 o                         
   9   0  14          9.99         11.81        12.32 o                         
  -8   1  14         52.40         65.73        19.66 o                         
  -7   1  14         48.39         47.48         8.19 o                         
  -6   1  14        221.69        208.28        13.80 o                         
  -5   1  14          5.20          4.78         3.95 o                         
  -4   1  14       1208.85       1264.90        28.37 o                         
  -3   1  14        588.11        557.93        13.20 o                         
  -2   1  14       2189.09       2438.00        40.40 o                         
  -1   1  14       2944.55       3126.65        39.24 o                         
   0   1  14       3018.15       3046.34        35.72 o                         
   1   1  14       7229.19       7048.71        76.54 o                         
   2   1  14         89.48         73.63         4.63 o                         
   3   1  14        367.36        396.62        14.99 o                         
   4   1  14        101.67         93.86         8.26 o                         
   5   1  14       1964.29       1950.73        38.56 o                         
   6   1  14         95.48         94.12         9.67 o                         
   7   1  14        264.11        257.11        16.95 o                         
   8   1  14        154.42        150.38        23.54 o                         
   9   1  14          1.47          7.87        11.90 o                         
  -8   2  14          4.28          8.81         8.84 o                         
  -7   2  14        151.97        172.72        13.55 o                         
  -6   2  14         48.91         67.43         8.33 o                         
  -5   2  14       2000.08       1949.58        40.25 o                         
  -4   2  14         35.47         31.62         5.53 o                         
  -3   2  14        542.75        557.08        15.96 o                         
  -2   2  14        399.66        365.99        10.21 o                         
  -1   2  14       1575.67       1731.39        24.08 o                         
   0   2  14          0.66          2.24         1.67 o                         
   1   2  14        256.87        221.20         5.83 o                         
   2   2  14         94.64         82.93         7.65 o                         
   3   2  14       1634.91       1655.96        34.06 o                         
   4   2  14       1441.17       1451.96        64.46 o                         
   5   2  14         37.61         40.67         6.90 o                         
   6   2  14         14.41         18.14         8.83 o                         
   7   2  14        509.62        474.36        21.28 o                         
   8   2  14        130.58        162.61        17.76 o                         
   9   2  14        107.59        141.20        16.78 o                         
  -7   3  14          8.37          6.08         8.09 o                         
  -6   3  14          0.91          2.89         4.84 o                         
  -5   3  14        282.83        285.28        15.58 o                         
  -4   3  14        130.78        114.69         8.82 o                         
  -3   3  14        801.59        802.91        20.12 o                         
  -2   3  14        143.58        175.82         6.79 o                         
  -1   3  14        520.85        503.98        10.35 o                         
   0   3  14         99.04         74.16         6.49 o                         
   1   3  14          5.54          4.05         2.12 o                         
   2   3  14       1048.09       1091.02        19.14 o                         
   3   3  14       1801.47       1778.52        31.36 o                         
   4   3  14        754.19        691.67        17.11 o                         
   5   3  14          0.74          8.89         5.20 o                         
   6   3  14       2382.23       2329.57        57.97 o                         
   7   3  14          0.19          2.02         6.24 o                         
   8   3  14          2.68          5.14         6.82 o                         
   9   3  14         57.14         46.55        17.88 o                         
  -7   4  14         34.98         25.74        12.16 o                         
  -6   4  14          1.20          0.00         5.10 o                         
  -5   4  14        803.78        753.57        24.94 o                         
  -4   4  14        854.68        911.59        23.53 o                         
  -3   4  14         32.01         26.23         4.92 o                         
  -2   4  14       4120.34       4091.96        60.76 o                         
  -1   4  14         19.15         24.06         3.25 o                         
   0   4  14        988.81        960.62        18.46 o                         
   1   4  14         52.23         72.53         5.31 o                         
   2   4  14        814.39        830.14        16.45 o                         
   3   4  14        948.51        947.00        24.17 o                         
   4   4  14       1157.07       1016.13        32.30 o                         
   5   4  14        189.07        178.34        12.30 o                         
   6   4  14       1817.43       1899.00        43.56 o                         
   7   4  14        102.56        135.28        20.99 o                         
   8   4  14         61.67         69.02         9.17 o                         
  -6   5  14          0.21          0.00         9.30 o                         
  -5   5  14        220.38        183.90        14.71 o                         
  -4   5  14        741.66        667.60        23.00 o                         
  -3   5  14        424.92        392.49        14.54 o                         
  -2   5  14       1060.31       1092.56        25.54 o                         
  -1   5  14        990.69        990.21        24.58 o                         
   0   5  14          2.41          0.00         2.67 o                         
   1   5  14       1540.64       1505.88        27.77 o                         
   2   5  14       1232.09       1219.63        22.48 o                         
   3   5  14        275.22        323.53        14.18 o                         
   4   5  14       1414.47       1392.59        33.40 o                         
   5   5  14         13.44         17.48         5.98 o                         
   6   5  14         80.75         69.06        13.62 o                         
   7   5  14        320.66        386.03        24.98 o                         
   8   5  14         66.24        101.25        26.46 o                         
  -5   6  14         25.27         15.73        11.44 o                         
  -4   6  14          0.29          9.52         5.99 o                         
  -3   6  14         42.45         49.75         7.37 o                         
  -2   6  14         77.95         59.01         7.56 o                         
  -1   6  14       2708.58       2794.14        66.36 o                         
   0   6  14        112.27         92.72        11.39 o                         
   1   6  14        949.48        909.45        19.43 o                         
   2   6  14        290.62        304.33        12.80 o                         
   3   6  14       1546.28       1441.78        34.57 o                         
   4   6  14         84.70         61.09         8.78 o                         
   5   6  14         38.57         38.77         8.01 o                         
   6   6  14        227.55        225.41        16.25 o                         
   7   6  14         70.54         70.68        16.00 o                         
   8   6  14        778.12        756.89        45.41 o                         
  -4   7  14          0.42         10.73        11.44 o                         
  -3   7  14        113.40        100.50        13.56 o                         
  -2   7  14         13.53          3.82         5.99 o                         
  -1   7  14        330.69        279.48        14.83 o                         
   0   7  14       1376.38       1366.08        32.85 o                         
   1   7  14       1566.96       1482.94        35.95 o                         
   2   7  14        848.48        818.74        28.52 o                         
   3   7  14         33.54         37.31         7.92 o                         
   4   7  14         13.06         43.34        15.30 o                         
   5   7  14        308.80        290.86        18.69 o                         
   6   7  14         26.12         18.01         8.36 o                         
   7   7  14        227.32        254.08        28.34 o                         
  -3   8  14         36.56         35.04        15.02 o                         
  -2   8  14        137.75        145.64        13.21 o                         
  -1   8  14         32.54         23.94         7.26 o                         
   0   8  14          1.22          0.00         6.18 o                         
   1   8  14         26.39         13.94        16.09 o                         
   2   8  14         35.80         30.75        12.14 o                         
   3   8  14        120.03        116.48        19.19 o                         
   4   8  14         83.31         93.65        12.06 o                         
   5   8  14        120.30        134.39        15.83 o                         
   6   8  14        319.98        330.31        23.82 o                         
  -1   9  14         59.00         66.45        11.33 o                         
   0   9  14        478.20        404.34        38.61 o                         
   1   9  14         53.11         43.62        17.88 o                         
   2   9  14          3.90          2.86        14.30 o                         
   3   9  14         33.51         57.21        21.45 o                         
   4   9  14        397.61        365.40        48.62 o                         
  -2  -8  15          2.61          0.00        11.44 o                         
  -1  -8  15         47.79         30.60         7.52 o                         
   0  -8  15        209.32        248.72        34.18 o                         
   1  -8  15         27.88         46.48        16.45 o                         
  -4  -7  15        726.55        730.00        76.51 o                         
  -3  -7  15         62.09         72.51        15.97 o                         
  -2  -7  15        106.99        104.64        11.05 o                         
  -1  -7  15        257.88        268.57        14.77 o                         
   0  -7  15          1.20          0.00         5.48 o                         
   1  -7  15        361.43        338.79        37.18 o                         
   2  -7  15         62.56         67.63        26.46 o                         
   3  -7  15         18.14         18.59        10.01 o                         
  -6  -6  15         79.94        135.15        32.18 o                         
  -5  -6  15        513.89        502.69        56.49 o                         
  -4  -6  15          2.87          0.00         8.06 o                         
  -3  -6  15         30.26         42.29        12.52 o                         
  -2  -6  15        224.81        229.03        14.94 o                         
  -1  -6  15        284.57        290.00        12.26 o                         
   0  -6  15          3.70         14.48         4.35 o                         
   1  -6  15        643.28        583.00        19.99 o                         
   2  -6  15        355.22        404.94        19.34 o                         
   3  -6  15        484.13        466.64        20.25 o                         
   4  -6  15         57.79         80.80        15.02 o                         
   5  -6  15         13.54         33.61        10.73 o                         
  -6  -5  15          7.64         21.52        12.49 o                         
  -5  -5  15         10.83         17.14        10.14 o                         
  -4  -5  15        271.73        272.52        17.25 o                         
  -3  -5  15        891.32        858.74        25.85 o                         
  -2  -5  15         38.59         47.66         7.18 o                         
  -1  -5  15        192.67        221.48        12.50 o                         
   0  -5  15         53.78         48.51         6.50 o                         
   1  -5  15        422.09        390.24        15.13 o                         
   2  -5  15         12.33         12.66         4.43 o                         
   3  -5  15       1866.40       1787.40        49.55 o                         
   4  -5  15       1750.75       1636.07        64.36 o                         
   5  -5  15         18.59         20.74         8.58 o                         
   6  -5  15          0.53         10.01         7.15 o                         
  -7  -4  15         34.05         30.74        18.88 o                         
  -6  -4  15          0.03         11.13         5.44 o                         
  -5  -4  15         69.52         80.62        14.50 o                         
  -4  -4  15       1506.79       1453.51        30.77 o                         
  -3  -4  15         25.71         19.70         3.66 o                         
  -2  -4  15         11.62         11.65         3.54 o                         
  -1  -4  15         46.35         41.02         6.36 o                         
   0  -4  15       1857.29       1887.67        41.82 o                         
   1  -4  15        579.12        568.29        15.41 o                         
   2  -4  15          0.19          0.00         3.03 o                         
   3  -4  15          3.47         11.51         5.29 o                         
   4  -4  15          1.33         14.01         5.29 o                         
   5  -4  15       1670.02       1629.97        44.69 o                         
  -7  -3  15          0.28          6.13         6.99 o                         
  -6  -3  15        109.56        163.93        15.76 o                         
  -5  -3  15        131.17        119.95        13.61 o                         
  -4  -3  15        118.37        129.78        12.09 o                         
  -3  -3  15        748.62        691.37        17.13 o                         
  -2  -3  15        749.76        776.20        17.05 o                         
  -1  -3  15        121.53        136.08         7.76 o                         
   0  -3  15        682.14        659.75        18.99 o                         
   1  -3  15       1943.61       1954.67        35.40 o                         
   2  -3  15        265.39        260.03         8.18 o                         
   3  -3  15          8.04         10.30         4.76 o                         
   4  -3  15          4.94          3.37         3.77 o                         
   5  -3  15        106.87        105.08        17.52 o                         
  -8  -2  15         16.07          2.92         9.77 o                         
  -7  -2  15          6.53          3.83         6.36 o                         
  -6  -2  15        537.18        524.37        23.00 o                         
  -5  -2  15         30.32         29.23         7.23 o                         
  -4  -2  15        341.99        348.27        16.31 o                         
  -3  -2  15        285.88        265.35         9.79 o                         
  -2  -2  15       1178.98       1145.75        20.35 o                         
  -1  -2  15       2667.69       2677.99        41.57 o                         
   0  -2  15         69.97         60.23         4.63 o                         
   1  -2  15        206.98        182.59         7.49 o                         
   2  -2  15          8.52         10.69         2.41 o                         
   3  -2  15         33.86         19.53        13.59 o                         
   4  -2  15         86.90         95.29         8.98 o                         
   5  -2  15        421.95        381.85        27.17 o                         
   7  -2  15         20.89         34.32        21.45 o                         
   8  -2  15         78.79         79.37        29.32 o                         
  -8  -1  15          6.85          4.13        10.36 o                         
  -7  -1  15          0.05          0.72         6.24 o                         
  -6  -1  15          7.63         15.48         6.62 o                         
  -5  -1  15        233.17        218.61        15.83 o                         
  -4  -1  15         21.60         17.27         5.57 o                         
  -3  -1  15         36.38         34.47         6.02 o                         
  -2  -1  15         15.42         13.82         2.75 o                         
  -1  -1  15        939.53        917.10        14.82 o                         
   0  -1  15        835.15        976.07        19.72 o                         
   1  -1  15          3.03          1.53         2.14 o                         
   2  -1  15          3.70          5.35         3.20 o                         
   3  -1  15         66.75         72.01         4.66 o                         
   4  -1  15       1080.94       1046.78        21.49 o                         
   5  -1  15        202.92        198.79        25.03 o                         
   6  -1  15        594.76        617.29        32.47 o                         
   7  -1  15          8.21          9.85        20.74 o                         
   8  -1  15         86.42        106.54        33.61 o                         
  -8   0  15        351.52        309.01        27.98 o                         
  -7   0  15          5.13          6.17         6.59 o                         
  -6   0  15         47.77         39.25         8.08 o                         
  -5   0  15          2.12          3.94         4.77 o                         
  -4   0  15       2281.81       2136.91        42.32 o                         
  -3   0  15        569.81        633.70        13.84 o                         
  -2   0  15          3.28          1.21         2.12 o                         
  -1   0  15         14.67         20.32         2.67 o                         
   0   0  15         48.54         54.14         3.23 o                         
   1   0  15        422.41        342.05        11.34 o                         
   2   0  15        897.42        937.85        15.47 o                         
   3   0  15         23.88         41.92         3.98 o                         
   4   0  15        732.88        706.84        16.96 o                         
   5   0  15        958.04        938.05        25.81 o                         
   6   0  15       2163.37       2063.71        68.82 o                         
   7   0  15          2.38          4.75         9.10 o                         
   8   0  15          0.04          4.68         9.10 o                         
  -8   1  15          0.04          0.00         7.53 o                         
  -7   1  15        314.82        343.66        18.62 o                         
  -6   1  15         94.31         97.62        10.18 o                         
  -5   1  15         12.17         15.72         5.22 o                         
  -4   1  15         75.37         73.85         7.75 o                         
  -3   1  15       1981.95       1799.95        28.47 o                         
  -2   1  15        336.01        310.09         8.58 o                         
  -1   1  15         56.24         60.76         4.12 o                         
   0   1  15        750.15        746.37        12.00 o                         
   1   1  15         18.18         17.16         2.53 o                         
   2   1  15        194.08        211.21         6.80 o                         
   3   1  15       2177.68       2067.71        46.32 o                         
   4   1  15         59.49         64.43         5.88 o                         
   5   1  15       1162.96       1189.17        61.35 o                         
   6   1  15          0.31          0.01         3.66 o                         
   7   1  15         45.81         34.32         6.67 o                         
   8   1  15         16.49         18.61         7.42 o                         
   9   1  15          0.06          0.00        10.29 o                         
  -7   2  15         25.87         49.51         8.46 o                         
  -6   2  15        363.12        386.06        16.40 o                         
  -5   2  15        358.06        417.00        16.08 o                         
  -4   2  15        221.63        247.51        12.28 o                         
  -3   2  15       1210.27       1208.38        39.01 o                         
  -2   2  15          5.47          1.28         2.13 o                         
  -1   2  15       1938.93       1921.66        26.51 o                         
   0   2  15        111.96        126.90         5.82 o                         
   1   2  15          3.22          0.00         1.65 o                         
   2   2  15       1332.13       1342.04        24.30 o                         
   3   2  15        517.98        563.44        13.85 o                         
   4   2  15         79.52         88.18         9.22 o                         
   5   2  15        413.07        423.74        18.52 o                         
   6   2  15        619.27        550.36        46.63 o                         
   7   2  15          1.27         11.16         7.69 o                         
   8   2  15          0.47          0.00         5.81 o                         
   9   2  15         52.89         68.15        14.30 o                         
  -7   3  15        278.27        258.14        29.32 o                         
  -6   3  15        215.95        184.40        12.96 o                         
  -5   3  15         66.73         71.43         8.23 o                         
  -4   3  15         11.16          9.79         4.59 o                         
  -3   3  15        147.46        154.31         9.98 o                         
  -2   3  15        831.75        827.16        21.43 o                         
  -1   3  15        144.66        135.95         6.04 o                         
   0   3  15        389.45        412.04        10.27 o                         
   1   3  15        713.27        656.35        12.53 o                         
   2   3  15        313.55        234.39         9.83 o                         
   3   3  15       2569.18       2656.92        43.52 o                         
   4   3  15        633.89        576.89        16.82 o                         
   5   3  15        146.21        164.62        10.94 o                         
   6   3  15        244.07        274.44        30.54 o                         
   7   3  15        480.70        477.32        23.40 o                         
   8   3  15         59.82         73.09        12.18 o                         
   9   3  15          5.90         12.11        10.49 o                         
  -7   4  15         64.81         30.03        12.87 o                         
  -6   4  15         36.03         44.90        10.75 o                         
  -5   4  15         12.49         17.00         6.28 o                         
  -4   4  15         34.88         35.28         6.66 o                         
  -3   4  15        256.36        282.47        12.06 o                         
  -2   4  15          4.38         16.36         3.93 o                         
  -1   4  15        114.53        114.49         5.91 o                         
   0   4  15       1808.48       1750.85        30.46 o                         
   1   4  15         43.18         57.79         4.70 o                         
   2   4  15        244.00        258.72         8.78 o                         
   3   4  15         47.45         50.47         8.15 o                         
   4   4  15        518.60        565.72        18.64 o                         
   5   4  15         11.86         26.32         6.05 o                         
   6   4  15        294.72        344.12        16.93 o                         
   7   4  15          7.77         13.22         5.92 o                         
   8   4  15         30.21         59.70         8.92 o                         
  -6   5  15         91.89         90.81        17.88 o                         
  -5   5  15         47.43         63.78        10.86 o                         
  -4   5  15        616.09        624.23        22.61 o                         
  -3   5  15         87.33         85.31        14.38 o                         
  -2   5  15        774.38        745.27        20.38 o                         
  -1   5  15        138.61        168.02         9.00 o                         
   0   5  15        166.95        180.61         7.69 o                         
   1   5  15       2739.11       2646.33        36.58 o                         
   2   5  15        191.74        176.00        10.07 o                         
   3   5  15        821.23        800.98        23.17 o                         
   4   5  15        107.89        105.82         9.88 o                         
   5   5  15         50.73         52.67         8.23 o                         
   6   5  15        391.73        424.79        18.53 o                         
   7   5  15          5.04         30.27         7.29 o                         
   8   5  15         12.73          1.23         9.38 o                         
  -5   6  15        102.91        117.99        20.02 o                         
  -4   6  15        430.59        466.74        25.40 o                         
  -3   6  15        114.33        111.96        11.87 o                         
  -2   6  15         28.97         32.29         6.53 o                         
  -1   6  15          9.50         19.85         6.23 o                         
   0   6  15          2.86          7.40         5.01 o                         
   1   6  15          6.78         14.79         3.72 o                         
   2   6  15       2799.99       2665.30        47.63 o                         
   3   6  15        764.50        708.46        38.81 o                         
   4   6  15        549.43        503.77        19.45 o                         
   5   6  15         18.03         21.20         7.15 o                         
   6   6  15         54.75         56.35        15.23 o                         
   7   6  15        671.62        652.49        28.20 o                         
  -4   7  15         12.60          2.15        11.44 o                         
  -3   7  15        138.34        103.70        12.29 o                         
  -2   7  15         31.59         34.25         7.21 o                         
  -1   7  15          0.71          0.00         5.31 o                         
   0   7  15          2.48         13.66         6.32 o                         
   1   7  15        497.82        501.58        22.85 o                         
   2   7  15         84.76        100.68        12.02 o                         
   3   7  15       1445.69       1457.41        36.52 o                         
   4   7  15        872.87        856.83        27.46 o                         
   5   7  15        227.45        278.10        18.36 o                         
   6   7  15         55.78         87.33        24.59 o                         
   7   7  15          0.63         12.05        16.80 o                         
  -3   8  15         16.08          0.00        12.16 o                         
  -2   8  15        295.17        312.23        31.75 o                         
  -1   8  15        202.42        173.06        14.87 o                         
   0   8  15        284.05        250.86        19.99 o                         
   1   8  15         82.61         63.38        15.97 o                         
   2   8  15        376.83        339.48        27.83 o                         
   3   8  15        206.67        208.54        32.54 o                         
   4   8  15         61.52         59.01        10.62 o                         
   5   8  15        512.67        497.35        26.43 o                         
   6   8  15         27.50         33.10        21.29 o                         
  -1   9  15        211.17        197.97        19.07 o                         
   0   9  15          2.78         23.60        15.02 o                         
   1   9  15        175.23        128.71        27.17 o                         
   2   9  15         35.10          7.15        14.30 o                         
   3   9  15        277.41        284.60        42.19 o                         
   4   9  15          8.61         38.61        20.74 o                         
  -1  -8  16        108.23        120.76        12.40 o                         
   0  -8  16         41.50         59.02        12.38 o                         
  -4  -7  16        170.59        205.15        26.46 o                         
  -3  -7  16          9.06         13.85        10.65 o                         
  -2  -7  16        140.83        126.22        12.04 o                         
  -1  -7  16          0.75          2.01         4.44 o                         
   0  -7  16         14.04         22.19         6.37 o                         
   1  -7  16        131.87        137.24        15.12 o                         
   2  -7  16         25.26         36.47        13.59 o                         
   3  -7  16          1.37         12.16        10.01 o                         
  -5  -6  16        140.78        170.90        34.32 o                         
  -4  -6  16        259.03        264.11        55.42 o                         
  -3  -6  16         19.48         25.59        10.79 o                         
  -2  -6  16          3.56          1.16         4.19 o                         
  -1  -6  16         78.84         76.27         8.71 o                         
   0  -6  16        205.00        210.45        12.91 o                         
   1  -6  16         75.29         68.67         8.49 o                         
   2  -6  16        419.21        390.53        19.03 o                         
   3  -6  16          3.17         10.73         5.29 o                         
   4  -6  16        377.32        352.39        17.18 o                         
   5  -6  16          0.04          0.00         7.87 o                         
  -6  -5  16         14.48         37.67        12.59 o                         
  -5  -5  16        210.24        270.00        20.78 o                         
  -4  -5  16         25.66         25.74        10.62 o                         
  -3  -5  16         86.36         97.21        11.80 o                         
  -2  -5  16        557.55        527.87        18.56 o                         
  -1  -5  16       1191.03       1176.75        54.72 o                         
   0  -5  16        509.13        469.68        15.38 o                         
   1  -5  16          0.91          5.67         3.54 o                         
   2  -5  16        243.66        238.82        12.24 o                         
   3  -5  16         58.95         67.04         7.25 o                         
   4  -5  16          4.42         17.16         7.87 o                         
   5  -5  16         56.65         67.93        12.87 o                         
   6  -5  16          2.17         12.87         7.15 o                         
  -7  -4  16         12.22         22.11         8.92 o                         
  -6  -4  16         59.84         60.67        10.21 o                         
  -5  -4  16        501.51        550.72        23.55 o                         
  -4  -4  16          3.80          7.30         4.91 o                         
  -3  -4  16         63.93         62.75         6.05 o                         
  -2  -4  16        112.95        107.31         8.37 o                         
  -1  -4  16       3080.17       2909.75        60.70 o                         
   0  -4  16       2412.47       2264.61        49.55 o                         
   1  -4  16        456.35        456.93        14.55 o                         
   2  -4  16        359.49        388.51        14.09 o                         
   3  -4  16         49.80         45.76         8.24 o                         
   4  -4  16       3320.22       3168.30        77.55 o                         
   5  -4  16         50.44         53.04        11.44 o                         
   6  -4  16         89.44        103.68        12.87 o                         
  -7  -3  16          0.45         10.76         7.37 o                         
  -6  -3  16        268.24        251.05        19.73 o                         
  -5  -3  16        228.58        211.88        18.66 o                         
  -4  -3  16        666.13        664.12        24.25 o                         
  -3  -3  16        823.11        863.74        19.99 o                         
  -2  -3  16          0.26          2.16         2.21 o                         
  -1  -3  16        406.09        388.65        11.83 o                         
   0  -3  16       1719.16       1691.61        37.73 o                         
   1  -3  16        114.40        109.20         7.40 o                         
   2  -3  16        125.84        131.06         7.40 o                         
   3  -3  16       1480.16       1468.52        33.26 o                         
   4  -3  16         21.17         25.03         5.95 o                         
   5  -3  16        578.82        519.07        20.44 o                         
  -7  -2  16         15.95         23.04         8.40 o                         
  -6  -2  16        223.08        220.07        28.36 o                         
  -5  -2  16         81.06         72.31        11.44 o                         
  -4  -2  16        878.50        855.15        27.33 o                         
  -3  -2  16         95.26         97.45         7.19 o                         
  -2  -2  16          0.81          2.54         2.14 o                         
  -1  -2  16       2893.40       2877.05        44.64 o                         
   0  -2  16        321.03        308.92         9.92 o                         
   1  -2  16        187.84        181.72         7.90 o                         
   2  -2  16       3099.14       3329.41        54.49 o                         
   3  -2  16         14.48          2.38         3.84 o                         
   4  -2  16          6.52         26.46        11.44 o                         
   5  -2  16         40.19         32.89         7.15 o                         
   7  -2  16        331.83        293.89        50.77 o                         
   8  -2  16         96.66         75.08        29.32 o                         
  -8  -1  16        192.72        213.45        24.53 o                         
  -7  -1  16          1.72          3.45         6.24 o                         
  -6  -1  16        348.39        353.91        20.55 o                         
  -5  -1  16         17.53         29.20         7.06 o                         
  -4  -1  16          0.41          1.84         4.68 o                         
  -3  -1  16       1614.55       1636.50        26.99 o                         
  -2  -1  16        120.59        118.30         6.52 o                         
  -1  -1  16       2503.17       2364.98        31.36 o                         
   0  -1  16        766.44        726.69        19.65 o                         
   1  -1  16        220.19        207.28         7.89 o                         
   2  -1  16        116.29         98.91         6.33 o                         
   3  -1  16        338.76        339.50        10.59 o                         
   4  -1  16        698.40        723.94        20.06 o                         
   5  -1  16         69.06         62.44         7.53 o                         
   6  -1  16         33.15         20.79        17.16 o                         
   7  -1  16          4.34         11.27         9.29 o                         
   8  -1  16         61.72         60.07        27.89 o                         
  -8   0  16          1.32          0.00        14.66 o                         
  -7   0  16        408.98        403.22        21.51 o                         
  -6   0  16        310.07        311.98        18.91 o                         
  -5   0  16        758.95        773.90        22.82 o                         
  -4   0  16          3.59         14.48         4.65 o                         
  -3   0  16        102.22         91.64         5.94 o                         
  -2   0  16         21.63         19.51         3.17 o                         
  -1   0  16       6552.77       6499.52        82.59 o                         
   0   0  16         88.41        139.17         5.03 o                         
   1   0  16        344.98        347.22         8.20 o                         
   2   0  16        928.09       1050.28        17.26 o                         
   3   0  16        981.79       1009.50        19.96 o                         
   4   0  16        227.06        234.97        12.03 o                         
   5   0  16       2883.05       2777.12        60.54 o                         
   6   0  16          3.96         16.67        11.44 o                         
   7   0  16         24.02         24.40        11.04 o                         
   8   0  16         16.13         17.16        10.97 o                         
  -7   1  16        333.30        305.33        18.02 o                         
  -6   1  16          7.55          2.00         4.75 o                         
  -5   1  16        628.75        615.46        19.93 o                         
  -4   1  16         23.74         21.96         5.25 o                         
  -3   1  16        270.49        308.57        14.41 o                         
  -2   1  16        233.75        265.78        10.66 o                         
  -1   1  16       1128.22        994.93        16.28 o                         
   0   1  16       4503.47       4504.41        54.84 o                         
   1   1  16       1671.66       1536.01        20.59 o                         
   2   1  16        280.37        273.77         7.99 o                         
   3   1  16        226.58        249.25        10.83 o                         
   4   1  16       1585.87       1568.38        39.17 o                         
   5   1  16        142.89        134.52        14.30 o                         
   6   1  16        463.48        423.25        18.20 o                         
   7   1  16         10.99          4.94         5.07 o                         
   8   1  16         23.61         36.63        12.44 o                         
  -7   2  16          1.96          0.00         6.46 o                         
  -6   2  16         19.40         19.78         6.11 o                         
  -5   2  16       1276.11       1256.14        30.41 o                         
  -4   2  16       2350.65       2362.92        45.72 o                         
  -3   2  16        188.10        164.95        10.51 o                         
  -2   2  16         42.64         46.42         4.20 o                         
  -1   2  16       1063.73       1164.93        18.33 o                         
   0   2  16          6.45          1.44         2.06 o                         
   1   2  16       1037.86       1026.56        16.59 o                         
   2   2  16        252.36        271.96         9.24 o                         
   3   2  16        459.21        495.80        13.01 o                         
   4   2  16        936.56        973.25        34.58 o                         
   5   2  16       1094.24       1067.51        52.23 o                         
   6   2  16        803.91        763.92        27.10 o                         
   7   2  16       1706.39       1605.79        45.30 o                         
   8   2  16         93.37        105.19        17.34 o                         
  -7   3  16          1.90          0.00         8.58 o                         
  -6   3  16        107.15         98.00         9.92 o                         
  -5   3  16          9.82          1.83         4.40 o                         
  -4   3  16       1106.11       1108.11        26.76 o                         
  -3   3  16       2663.60       2528.94        46.96 o                         
  -2   3  16        212.62        223.38         8.56 o                         
  -1   3  16        143.68        132.19         6.35 o                         
   0   3  16       3535.34       3656.50        46.38 o                         
   1   3  16         46.18         68.93         4.79 o                         
   2   3  16        559.66        512.64        13.21 o                         
   3   3  16       1226.97       1217.58        24.26 o                         
   4   3  16        448.81        432.68        20.85 o                         
   5   3  16        893.12        827.32        22.97 o                         
   6   3  16       1331.87       1341.13        50.48 o                         
   7   3  16        378.75        403.22        22.41 o                         
   8   3  16        317.67        303.56        23.09 o                         
  -6   4  16          6.49          1.99         6.81 o                         
  -5   4  16         52.97         75.22        10.07 o                         
  -4   4  16        410.00        456.36        16.73 o                         
  -3   4  16         78.27         85.17         8.00 o                         
  -2   4  16       1600.85       1532.80        33.65 o                         
  -1   4  16       1374.34       1382.56        26.21 o                         
   0   4  16        273.91        252.24         8.02 o                         
   1   4  16         75.86        106.48         6.17 o                         
   2   4  16          5.91          4.29         3.14 o                         
   3   4  16        326.66        344.06        13.90 o                         
   4   4  16         95.28        104.15         9.38 o                         
   5   4  16        720.62        658.86        21.35 o                         
   6   4  16         72.38        107.16        10.55 o                         
   7   4  16        418.57        393.64        29.83 o                         
   8   4  16        514.03        529.75        23.19 o                         
  -6   5  16         20.94         20.02        12.16 o                         
  -5   5  16       1050.32       1080.71        36.63 o                         
  -4   5  16        194.18        186.50        14.60 o                         
  -3   5  16        879.11        916.06        28.01 o                         
  -2   5  16       1300.45       1323.63        30.00 o                         
  -1   5  16         23.62         23.32         4.81 o                         
   0   5  16       1415.09       1400.53        24.20 o                         
   1   5  16        181.68        229.45         8.43 o                         
   2   5  16        662.70        631.22        17.05 o                         
   3   5  16        257.92        260.04        14.42 o                         
   4   5  16        130.42        163.69        12.23 o                         
   5   5  16        119.18        131.46        11.80 o                         
   6   5  16        159.03        161.88        13.18 o                         
   7   5  16         89.93        106.49        11.82 o                         
   8   5  16         33.14         33.30        13.59 o                         
  -5   6  16          6.45          7.87        11.44 o                         
  -4   6  16         71.39         83.94        10.72 o                         
  -3   6  16         24.25         43.51        15.03 o                         
  -2   6  16        458.52        437.22        16.55 o                         
  -1   6  16         38.55         33.98         7.07 o                         
   0   6  16          7.48          5.59         5.21 o                         
   1   6  16        841.59        848.30        17.02 o                         
   2   6  16        696.15        757.66        25.08 o                         
   3   6  16        258.28        264.40        15.82 o                         
   4   6  16         51.27         44.77         8.22 o                         
   5   6  16        552.66        533.93        21.32 o                         
   6   6  16        643.95        639.26        27.64 o                         
   7   6  16          7.08         18.68        19.31 o                         
  -4   7  16        112.39        107.98        19.31 o                         
  -3   7  16         69.81         49.23         9.92 o                         
  -2   7  16        209.46        203.48        14.28 o                         
  -1   7  16        486.73        445.81        18.09 o                         
   0   7  16        457.08        414.48        17.58 o                         
   1   7  16        545.04        549.69        26.75 o                         
   2   7  16         12.17         12.42         7.82 o                         
   3   7  16        403.61        433.79        18.72 o                         
   4   7  16        755.64        765.79        25.92 o                         
   5   7  16        297.86        267.95        18.27 o                         
   6   7  16        142.71        137.31        16.01 o                         
   7   7  16         11.78         19.82        12.55 o                         
  -3   8  16         65.80         51.48        17.88 o                         
  -2   8  16        120.24        117.02        12.91 o                         
  -1   8  16        242.03        265.60        24.03 o                         
   0   8  16         38.15         24.54        12.69 o                         
   1   8  16        413.53        408.08        30.21 o                         
   2   8  16         36.08         26.10        12.14 o                         
   3   8  16        119.27        163.25        28.96 o                         
   4   8  16        657.84        660.34        30.41 o                         
   5   8  16         15.56         52.31        15.82 o                         
   0   9  16         17.85         12.16        13.59 o                         
   1   9  16         46.69         17.16        15.73 o                         
   2   9  16         33.85         27.89        18.59 o                         
   3   9  16         62.46         91.53        25.74 o                         
  -4  -7  17         36.23         55.82        15.65 o                         
  -3  -7  17          2.99         12.54        14.30 o                         
  -2  -7  17         14.36         17.82         6.61 o                         
  -1  -7  17          9.17          9.23         5.27 o                         
   0  -7  17         15.30         23.63         6.73 o                         
   1  -7  17         21.23         33.85         7.70 o                         
   2  -7  17         77.18         83.66        19.31 o                         
   3  -7  17        265.26        333.94        35.04 o                         
  -5  -6  17       1170.43       1350.05        83.66 o                         
  -4  -6  17        131.31        161.31        23.00 o                         
  -3  -6  17         27.04         21.81        11.12 o                         
  -2  -6  17          1.87          4.14         4.65 o                         
  -1  -6  17         75.04         65.88         8.92 o                         
   0  -6  17         13.81          7.38         4.06 o                         
   1  -6  17          9.02         13.41         4.28 o                         
   2  -6  17         16.63         12.73        10.73 o                         
   3  -6  17        225.62        240.85        16.26 o                         
   4  -6  17        288.27        316.06        26.46 o                         
  -6  -5  17         75.89        109.88        21.09 o                         
  -5  -5  17         81.05         92.96        27.17 o                         
  -4  -5  17        190.24        171.18        21.72 o                         
  -3  -5  17         23.49         17.70         7.22 o                         
  -2  -5  17       1024.06        965.98        29.41 o                         
  -1  -5  17        339.64        318.98        15.31 o                         
   0  -5  17         26.56         32.56         6.40 o                         
   1  -5  17         95.77        111.45        10.84 o                         
   2  -5  17          4.44          4.29         3.94 o                         
   3  -5  17         52.68         59.07         7.16 o                         
   4  -5  17         13.97         26.46         9.30 o                         
   5  -5  17          0.76          0.00         6.44 o                         
  -7  -4  17         37.26         46.49        10.17 o                         
  -6  -4  17         83.79        100.75        13.19 o                         
  -5  -4  17        235.44        225.51        18.13 o                         
  -4  -4  17       1399.36       1393.03        39.44 o                         
  -3  -4  17        210.53        253.07        13.25 o                         
  -2  -4  17        475.74        423.86        17.44 o                         
  -1  -4  17        923.82        852.71        30.59 o                         
   0  -4  17        551.05        570.19        19.28 o                         
   1  -4  17         68.35         70.11         7.46 o                         
   2  -4  17          2.81          3.32         3.00 o                         
   3  -4  17         24.85         15.08         4.73 o                         
   4  -4  17         27.47         39.57         7.67 o                         
   5  -4  17         18.01         14.02         5.95 o                         
   6  -4  17        112.39        109.41        13.59 o                         
  -7  -3  17          6.56          0.00         6.56 o                         
  -6  -3  17         49.37         41.87         9.52 o                         
  -5  -3  17       1151.85       1121.45        35.38 o                         
  -4  -3  17        101.18        105.19        11.61 o                         
  -3  -3  17       1854.47       1786.83        33.25 o                         
  -2  -3  17         47.57         52.01         5.49 o                         
  -1  -3  17        858.29        830.54        20.20 o                         
   0  -3  17          2.02          2.91         3.67 o                         
   1  -3  17         16.21          6.73         3.84 o                         
   2  -3  17        274.36        286.11        11.82 o                         
   3  -3  17          0.00          3.81         3.19 o                         
   4  -3  17          6.96          9.14         3.75 o                         
   5  -3  17       1554.64       1511.01        52.56 o                         
   6  -3  17        623.06        522.71        36.47 o                         
  -7  -2  17         14.42          5.82         7.28 o                         
  -6  -2  17          1.35          1.43         5.75 o                         
  -5  -2  17        803.12        684.82        27.42 o                         
  -4  -2  17         40.41         54.81         8.54 o                         
  -3  -2  17        241.12        258.30        13.00 o                         
  -2  -2  17         33.96         47.05         4.52 o                         
  -1  -2  17        221.65        241.47        10.96 o                         
   0  -2  17        504.55        561.86        14.56 o                         
   1  -2  17        658.87        742.04        17.55 o                         
   2  -2  17          2.81          1.97         2.44 o                         
   3  -2  17          8.40          1.43         3.84 o                         
   4  -2  17         11.49          4.54         4.41 o                         
   5  -2  17        154.28        173.76        13.59 o                         
   7  -2  17          0.13          0.00        16.45 o                         
   8  -2  17          3.46         11.44        21.45 o                         
  -7  -1  17         27.61         37.25         9.25 o                         
  -6  -1  17          7.33         11.91         6.71 o                         
  -5  -1  17        662.43        666.41        24.90 o                         
  -4  -1  17        378.43        331.50        19.48 o                         
  -3  -1  17        450.99        425.34        12.31 o                         
  -2  -1  17        164.92        180.74         7.68 o                         
  -1  -1  17         47.65         65.59         4.87 o                         
   0  -1  17       1091.28       1084.98        21.55 o                         
   1  -1  17          0.53          0.91         2.31 o                         
   2  -1  17          7.46          0.76         3.61 o                         
   3  -1  17       2073.19       2092.36        43.46 o                         
   4  -1  17        492.35        471.24        18.52 o                         
   5  -1  17        216.33        187.09        11.66 o                         
   6  -1  17          2.78          8.03         7.10 o                         
   7  -1  17        612.63        481.24        51.48 o                         
   8  -1  17         73.78         68.65        30.75 o                         
  -7   0  17        260.59        241.48        16.93 o                         
  -6   0  17         70.05         65.33         9.10 o                         
  -5   0  17        153.19        132.92        11.03 o                         
  -4   0  17       1048.93       1018.23        25.78 o                         
  -3   0  17          3.24          3.12         2.93 o                         
  -2   0  17       2140.74       2127.27        32.14 o                         
  -1   0  17          8.70         33.02         3.51 o                         
   0   0  17          6.41         56.66         7.95 o                         
   1   0  17       3632.61       3579.02        47.95 o                         
   2   0  17         43.57         57.26         4.15 o                         
   3   0  17        774.92        758.05        19.22 o                         
   4   0  17       2765.96       2793.52        60.58 o                         
   5   0  17          6.83         29.05         5.66 o                         
   6   0  17         29.05         29.00         6.41 o                         
   7   0  17         63.90         58.66        14.77 o                         
   8   0  17        321.49        353.50        34.10 o                         
  -7   1  17         23.21         19.85         6.65 o                         
  -6   1  17          0.67          3.64         4.93 o                         
  -5   1  17         34.08         32.60         6.68 o                         
  -4   1  17          2.09          1.01         3.74 o                         
  -3   1  17        603.26        604.79        14.93 o                         
  -2   1  17        206.48        195.90         7.45 o                         
  -1   1  17         10.75          9.29         2.50 o                         
   0   1  17        734.17        827.73        14.46 o                         
   1   1  17       2396.84       2328.34        31.32 o                         
   2   1  17       2229.26       2348.85        34.71 o                         
   3   1  17          3.32          5.67         2.45 o                         
   4   1  17          4.17          7.99         6.94 o                         
   5   1  17          5.83          4.70         4.46 o                         
   6   1  17        474.42        446.69        19.29 o                         
   7   1  17        261.61        261.92        22.20 o                         
   8   1  17        256.29        252.58        17.39 o                         
  -7   2  17         18.83         13.97         9.77 o                         
  -6   2  17         87.84        109.11        10.85 o                         
  -5   2  17        157.57        172.10        12.54 o                         
  -4   2  17        176.42        167.43        11.81 o                         
  -3   2  17        123.15         99.58         9.60 o                         
  -2   2  17         46.16         50.75         4.74 o                         
  -1   2  17       1738.35       1718.58        24.92 o                         
   0   2  17        283.34        283.46         9.57 o                         
   1   2  17          2.32          3.46         2.09 o                         
   2   2  17         49.67         51.19         8.62 o                         
   3   2  17       1406.74       1444.26        43.14 o                         
   4   2  17        330.35        328.31        12.80 o                         
   5   2  17         55.68         52.82         8.37 o                         
   6   2  17        102.76        132.83        13.05 o                         
   7   2  17        239.06        322.54        20.01 o                         
   8   2  17         73.35         70.86        16.00 o                         
  -7   3  17        123.34        108.69        20.74 o                         
  -6   3  17          5.92         13.35         6.64 o                         
  -5   3  17        182.42        186.22        12.95 o                         
  -4   3  17         40.83         50.75        10.32 o                         
  -3   3  17         27.12         28.71         5.76 o                         
  -2   3  17        211.42        239.87         9.47 o                         
  -1   3  17        270.99        254.12         7.79 o                         
   0   3  17       1462.05       1492.84        24.43 o                         
   1   3  17        267.33        288.43         8.28 o                         
   2   3  17        159.63        167.62        11.98 o                         
   3   3  17        118.84        133.61         8.66 o                         
   4   3  17          0.31          3.36         3.89 o                         
   5   3  17       1369.45       1318.45        31.35 o                         
   6   3  17       1268.77       1303.38        40.39 o                         
   7   3  17        176.50        199.74        18.12 o                         
   8   3  17        170.47        222.44        19.97 o                         
  -6   4  17         97.73         97.96        18.59 o                         
  -5   4  17        892.64        874.54        28.65 o                         
  -4   4  17        129.59        124.73        11.03 o                         
  -3   4  17          5.96          7.53         4.85 o                         
  -2   4  17         24.31         20.20         4.39 o                         
  -1   4  17       1256.52       1234.06        20.30 o                         
   0   4  17       1182.62       1072.52        19.86 o                         
   1   4  17        898.98        889.45        16.33 o                         
   2   4  17        837.80        829.08        19.10 o                         
   3   4  17        248.81        229.83        13.15 o                         
   4   4  17       1252.72       1171.58        29.43 o                         
   5   4  17         33.53         45.76         7.33 o                         
   6   4  17       4474.79       4318.77        79.99 o                         
   7   4  17       1157.01       1063.97        30.54 o                         
   8   4  17        122.31        158.78        15.55 o                         
  -6   5  17          0.03          0.00        10.73 o                         
  -5   5  17         13.35         19.31         8.60 o                         
  -4   5  17        935.63        912.22        28.89 o                         
  -3   5  17         91.10         99.53        11.14 o                         
  -2   5  17        220.93        269.34        13.48 o                         
  -1   5  17         16.29         14.40         4.49 o                         
   0   5  17        211.28        228.11         8.55 o                         
   1   5  17        263.37        246.63         8.88 o                         
   2   5  17        374.52        393.61        15.68 o                         
   3   5  17        760.87        754.53        23.64 o                         
   4   5  17         97.43         80.12         9.18 o                         
   5   5  17        343.09        366.64        18.37 o                         
   6   5  17        139.76        127.41        12.00 o                         
   7   5  17         82.30         89.78        10.64 o                         
   8   5  17        189.87        173.30        23.66 o                         
  -5   6  17         33.09         20.02        12.87 o                         
  -4   6  17        129.55        109.46        18.89 o                         
  -3   6  17        487.13        479.09        24.10 o                         
  -2   6  17         36.48         50.51         7.76 o                         
  -1   6  17         53.10         52.99         8.28 o                         
   0   6  17        213.17        202.13        13.33 o                         
   1   6  17          9.41         10.78         4.13 o                         
   2   6  17          0.08          5.48         4.91 o                         
   3   6  17        215.69        211.80        14.21 o                         
   4   6  17        224.34        241.90        15.76 o                         
   5   6  17        307.43        307.21        18.63 o                         
   6   6  17         17.93         27.21         7.99 o                         
   7   6  17        112.00        113.73        20.44 o                         
  -4   7  17          0.45          0.00        10.73 o                         
  -3   7  17        121.66        134.17        22.88 o                         
  -2   7  17        192.07        185.45        13.77 o                         
  -1   7  17        565.08        527.79        19.93 o                         
   0   7  17         20.78         18.88         7.12 o                         
   1   7  17        269.37        293.00        25.08 o                         
   2   7  17         51.40         43.31        22.34 o                         
   3   7  17         30.35         43.19         8.36 o                         
   4   7  17          6.46         11.45         6.52 o                         
   5   7  17         65.01         50.36         9.81 o                         
   6   7  17         28.39         38.77        10.70 o                         
  -2   8  17         25.75         35.80        11.37 o                         
  -1   8  17         27.58         41.76         9.42 o                         
   0   8  17       1047.68        992.12        36.36 o                         
   1   8  17        129.56        132.24        20.44 o                         
   2   8  17         68.49         88.07        18.20 o                         
   3   8  17          1.80          0.00         9.57 o                         
   4   8  17        356.55        360.61        27.28 o                         
   5   8  17         68.80         56.71        12.20 o                         
   0   9  17          3.31          2.15        12.87 o                         
   1   9  17         61.07         52.20        20.02 o                         
   2   9  17         68.96         98.68        25.74 o                         
   3   9  17          1.13          0.00        12.16 o                         
  -3  -7  18        117.43        107.84        19.64 o                         
  -2  -7  18        475.21        427.07        22.99 o                         
  -1  -7  18         74.16         68.50         9.89 o                         
   0  -7  18         99.98         98.85        13.54 o                         
   1  -7  18         79.59        111.94        15.42 o                         
   2  -7  18        330.52        345.38        37.90 o                         
  -5  -6  18        102.42        116.56        29.32 o                         
  -4  -6  18         14.62         14.30        11.17 o                         
  -3  -6  18          4.00          4.05         8.45 o                         
  -2  -6  18        711.18        648.84        47.63 o                         
  -1  -6  18          4.85          0.00         4.41 o                         
   0  -6  18         22.98         42.26        10.43 o                         
   1  -6  18         14.02         15.90         4.78 o                         
   2  -6  18          0.04          4.21         4.09 o                         
   3  -6  18        421.05        426.66        23.60 o                         
   4  -6  18        166.44        221.67        27.17 o                         
  -6  -5  18        175.79        158.74        35.75 o                         
  -5  -5  18        206.75        179.48        34.32 o                         
  -4  -5  18         10.57          9.30        13.59 o                         
  -3  -5  18          0.93          0.00         8.58 o                         
  -2  -5  18         10.13         11.89         7.65 o                         
  -1  -5  18         54.69         54.22         8.15 o                         
   0  -5  18         29.00         34.49         6.82 o                         
   1  -5  18        580.63        538.01        21.68 o                         
   2  -5  18         16.43         16.19         4.36 o                         
   3  -5  18        155.02        168.52        18.26 o                         
   4  -5  18          6.68          6.44         7.87 o                         
   5  -5  18         27.07         31.46        10.01 o                         
  -6  -4  18        184.49        181.25        19.63 o                         
  -5  -4  18       1195.01       1237.73        38.92 o                         
  -4  -4  18         31.02         39.93         9.78 o                         
  -3  -4  18        155.87        154.25        16.48 o                         
  -2  -4  18         86.66         82.53         9.78 o                         
  -1  -4  18        885.73        837.53        25.29 o                         
   0  -4  18        656.22        650.27        21.19 o                         
   1  -4  18        185.31        181.46        12.25 o                         
   2  -4  18          2.91          3.20         3.76 o                         
   3  -4  18         15.59         11.46         3.78 o                         
   4  -4  18          3.82          0.00         4.87 o                         
   5  -4  18          3.70          6.38         6.08 o                         
   6  -4  18         65.50         71.51        12.16 o                         
  -7  -3  18        140.45        107.33        14.47 o                         
  -6  -3  18         91.10        103.91        13.75 o                         
  -5  -3  18          3.29          7.88         5.80 o                         
  -4  -3  18       1476.50       1450.52        39.97 o                         
  -3  -3  18         95.28        120.24         8.93 o                         
  -2  -3  18        204.80        195.50         8.76 o                         
  -1  -3  18        165.29        172.96        12.61 o                         
   0  -3  18        131.16        111.22         9.55 o                         
   1  -3  18        129.80        130.33        10.49 o                         
   2  -3  18        219.03        219.31        10.94 o                         
   3  -3  18        267.16        264.58        15.29 o                         
   4  -3  18        272.76        275.44        21.81 o                         
   5  -3  18          2.47          5.43         4.65 o                         
   6  -3  18         68.27         64.86         9.10 o                         
   7  -3  18        107.26         78.66        20.02 o                         
  -7  -2  18         67.29         65.45        11.61 o                         
  -6  -2  18         56.06         68.78        11.41 o                         
  -5  -2  18       1467.14       1478.10        41.74 o                         
  -4  -2  18        515.92        543.82        21.78 o                         
  -3  -2  18         34.70         39.88         4.83 o                         
  -2  -2  18        971.96        899.81        17.59 o                         
  -1  -2  18         45.45         52.15         5.06 o                         
   0  -2  18          4.08          2.73         3.76 o                         
   1  -2  18        300.82        308.75        10.63 o                         
   2  -2  18         13.95         11.40         3.71 o                         
   3  -2  18         74.43         74.88         9.78 o                         
   4  -2  18        300.46        310.22        15.97 o                         
   5  -2  18         20.57         31.98         6.89 o                         
   7  -2  18        224.14        286.03        52.91 o                         
  -7  -1  18         14.98         39.73         9.98 o                         
  -6  -1  18        793.34        828.99        30.04 o                         
  -5  -1  18        303.32        284.63        17.94 o                         
  -4  -1  18         14.98         18.13         5.22 o                         
  -3  -1  18        368.98        383.88        11.44 o                         
  -2  -1  18       2155.33       2041.57        31.46 o                         
  -1  -1  18       2897.42       2771.76        36.34 o                         
   0  -1  18         19.37         21.07         3.34 o                         
   1  -1  18         82.12         88.40         7.56 o                         
   2  -1  18        302.21        291.22         9.73 o                         
   3  -1  18        385.75        375.15        17.87 o                         
   4  -1  18        295.58        297.76        12.76 o                         
   5  -1  18        226.37        199.99        23.14 o                         
   6  -1  18        169.90        177.22        22.17 o                         
   7  -1  18         16.34         34.32        21.45 o                         
   8  -1  18        174.10        225.25        47.91 o                         
  -7   0  18         79.60        112.43        12.01 o                         
  -6   0  18        464.30        456.81        18.88 o                         
  -5   0  18       1153.87       1141.14        29.68 o                         
  -4   0  18         53.12         34.64         6.18 o                         
  -3   0  18          3.29          0.00         2.70 o                         
  -2   0  18         90.57         94.22         5.98 o                         
  -1   0  18       1790.02       1760.05        25.46 o                         
   0   0  18       1260.47       1283.68        21.34 o                         
   1   0  18         81.55         82.61         4.82 o                         
   2   0  18        502.69        431.22        10.18 o                         
   3   0  18       1442.46       1451.04        21.90 o                         
   4   0  18       2061.36       1964.46        46.40 o                         
   5   0  18        821.33        805.09        25.76 o                         
   6   0  18        918.42        829.75        27.13 o                         
   7   0  18         23.64         26.02        12.02 o                         
   8   0  18         24.54         25.74        22.88 o                         
  -7   1  18         10.76          7.83         9.34 o                         
  -6   1  18         45.55         52.06         8.46 o                         
  -5   1  18        177.56        192.16        13.44 o                         
  -4   1  18         70.05         59.30         7.52 o                         
  -3   1  18        384.64        366.31        11.86 o                         
  -2   1  18         67.67         71.08         5.50 o                         
  -1   1  18       2272.85       2316.77        31.72 o                         
   0   1  18        114.80        122.19         6.14 o                         
   1   1  18         22.47         30.31         3.60 o                         
   2   1  18       1615.71       1638.75        26.47 o                         
   3   1  18          1.20          0.48         2.23 o                         
   4   1  18       1129.26       1041.03        30.70 o                         
   5   1  18         11.46         11.53         5.06 o                         
   6   1  18         79.04         68.42        22.81 o                         
   7   1  18          0.31          7.89         5.62 o                         
   8   1  18        101.54        112.45        12.84 o                         
  -7   2  18        131.98        133.51        17.87 o                         
  -6   2  18         24.41         15.48         7.74 o                         
  -5   2  18          2.42          5.78         5.06 o                         
  -4   2  18        213.21        219.66        18.99 o                         
  -3   2  18         21.58         18.63         4.78 o                         
  -2   2  18       2625.85       2547.94        38.14 o                         
  -1   2  18         36.72         37.93         3.89 o                         
   0   2  18        250.38        235.54         7.51 o                         
   1   2  18         47.73         54.64         4.20 o                         
   2   2  18       1223.45       1223.53        21.82 o                         
   3   2  18       1422.02       1337.10        25.69 o                         
   4   2  18         16.55         11.68         4.52 o                         
   5   2  18         70.01         83.06        10.49 o                         
   6   2  18        243.13        247.98        17.02 o                         
   7   2  18       2679.10       2679.87        66.42 o                         
   8   2  18        290.24        281.47        20.37 o                         
  -6   3  18        129.80        150.97        12.88 o                         
  -5   3  18        399.53        436.22        16.93 o                         
  -4   3  18        225.56        221.65        13.93 o                         
  -3   3  18        161.96        197.76        12.12 o                         
  -2   3  18          0.56          2.61         3.15 o                         
  -1   3  18       1245.40       1228.41        20.04 o                         
   0   3  18         39.90         47.72         4.29 o                         
   1   3  18        841.52        832.88        15.38 o                         
   2   3  18        433.52        445.79        15.13 o                         
   3   3  18         93.11         82.32         7.02 o                         
   4   3  18       1957.73       1852.13        39.12 o                         
   5   3  18         23.07         23.56         5.46 o                         
   6   3  18        793.60        863.63        25.03 o                         
   7   3  18        369.55        433.43        23.46 o                         
   8   3  18        630.03        553.79        27.36 o                         
  -6   4  18          0.63          3.58        10.01 o                         
  -5   4  18         16.00         30.77        11.30 o                         
  -4   4  18        777.72        762.97        35.61 o                         
  -3   4  18          4.74          5.95         4.61 o                         
  -2   4  18       1230.77       1276.31        25.43 o                         
  -1   4  18         45.49         51.46         8.47 o                         
   0   4  18        112.85        135.50         7.06 o                         
   1   4  18        348.20        359.11         9.91 o                         
   2   4  18        686.88        645.20        16.97 o                         
   3   4  18        655.96        666.99        20.46 o                         
   4   4  18        157.06        176.52        12.40 o                         
   5   4  18       1123.90       1134.10        30.07 o                         
   6   4  18          0.31         17.79         8.55 o                         
   7   4  18        267.81        288.01        16.98 o                         
   8   4  18         26.96         46.00        13.61 o                         
  -5   5  18        259.50        260.22        34.68 o                         
  -4   5  18         22.90         29.29         7.88 o                         
  -3   5  18        207.89        204.44        15.35 o                         
  -2   5  18        593.56        580.11        18.55 o                         
  -1   5  18        695.68        686.30        18.22 o                         
   0   5  18        194.88        197.08         8.72 o                         
   1   5  18         15.57         10.28         3.48 o                         
   2   5  18        496.69        464.07        17.22 o                         
   3   5  18        496.81        517.13        18.72 o                         
   4   5  18        528.32        488.26        18.88 o                         
   5   5  18          1.11          0.62         5.15 o                         
   6   5  18         73.52         56.36         9.19 o                         
   7   5  18          4.24          6.66         6.33 o                         
   8   5  18         16.27         34.77        13.86 o                         
  -5   6  18          2.32          5.72        12.87 o                         
  -4   6  18         61.96         55.51        11.37 o                         
  -3   6  18          4.85          8.38         6.86 o                         
  -2   6  18        471.01        458.32        26.22 o                         
  -1   6  18        558.11        581.87        19.79 o                         
   0   6  18          9.49         10.72         5.59 o                         
   1   6  18          8.02          4.73         4.11 o                         
   2   6  18       1325.25       1260.88        38.29 o                         
   3   6  18        633.23        638.18        21.93 o                         
   4   6  18        199.63        198.03        14.83 o                         
   5   6  18        495.43        494.36        20.63 o                         
   6   6  18         35.72         52.26         9.81 o                         
   7   6  18        245.14        214.79        27.17 o                         
  -3   7  18          0.56          4.42         8.24 o                         
  -2   7  18        313.77        298.90        31.35 o                         
  -1   7  18        109.16        132.11        12.38 o                         
   0   7  18         10.02          3.60         6.03 o                         
   1   7  18         93.89        100.09        17.61 o                         
   2   7  18        377.93        382.12        21.98 o                         
   3   7  18         36.69         30.21         8.03 o                         
   4   7  18         18.85          7.77         7.22 o                         
   5   7  18        541.50        480.52        21.82 o                         
   6   7  18         43.53         28.91        10.77 o                         
  -2   8  18          3.01          3.51        13.23 o                         
  -1   8  18        245.71        259.94        18.60 o                         
   0   8  18          2.37         13.59        14.30 o                         
   1   8  18          0.26          0.00         8.86 o                         
   2   8  18         38.82         37.21        14.02 o                         
   3   8  18         92.61        110.84        27.17 o                         
   4   8  18        273.00        286.52        36.83 o                         
   5   8  18        111.50        113.78        16.24 o                         
   1   9  18        109.97        113.70        28.60 o                         
   2   9  18          7.58         17.88        15.02 o                         
  -3  -7  19         85.75         95.88        19.72 o                         
  -2  -7  19         99.31        105.83        25.03 o                         
  -1  -7  19        234.45        204.51        21.41 o                         
   0  -7  19          4.69          7.51         6.57 o                         
   1  -7  19        143.88        127.38        30.39 o                         
   2  -7  19         75.12         67.99        13.23 o                         
  -4  -6  19        155.88        203.79        37.18 o                         
  -3  -6  19         91.61        107.26        25.03 o                         
  -2  -6  19        264.08        266.03        30.67 o                         
  -1  -6  19         13.47         13.79         6.08 o                         
   0  -6  19         61.55         53.58         8.53 o                         
   1  -6  19        314.79        296.21        15.54 o                         
   2  -6  19        833.43        833.17        26.46 o                         
   3  -6  19        158.54        184.77        22.52 o                         
   4  -6  19          0.02         16.45        10.01 o                         
  -5  -5  19        206.76        202.36        37.90 o                         
  -4  -5  19        214.14        241.69        38.61 o                         
  -3  -5  19        227.82        263.14        37.90 o                         
  -2  -5  19          4.81          4.36         5.32 o                         
  -1  -5  19         40.59         26.69         6.59 o                         
   0  -5  19        602.62        578.59        20.82 o                         
   1  -5  19         22.83         27.24         6.05 o                         
   2  -5  19         54.46         63.52         8.77 o                         
   3  -5  19        190.30        163.71        10.40 o                         
   4  -5  19        515.52        484.41        55.42 o                         
   5  -5  19          0.10          6.44         7.87 o                         
  -6  -4  19        135.74        157.59        16.35 o                         
  -5  -4  19         80.84         89.45        17.88 o                         
  -4  -4  19        121.77        103.68        24.31 o                         
  -3  -4  19          2.95          0.00         6.52 o                         
  -2  -4  19        775.34        722.48        59.05 o                         
  -1  -4  19         66.59         52.69         7.88 o                         
   0  -4  19          0.10          0.00         3.98 o                         
   1  -4  19        268.48        243.48        12.74 o                         
   2  -4  19          5.41          1.43         3.60 o                         
   3  -4  19         97.82        118.28        13.92 o                         
   4  -4  19          4.75          5.18         4.37 o                         
   5  -4  19         13.02         23.23         5.44 o                         
   6  -4  19        359.65        374.69        25.03 o                         
  -6  -3  19          0.65          2.49         6.41 o                         
  -5  -3  19         44.53         47.34        10.00 o                         
  -4  -3  19          2.74         10.05         5.50 o                         
  -3  -3  19         20.58         16.83         4.95 o                         
  -2  -3  19       1221.34       1259.50        29.30 o                         
  -1  -3  19         90.58         80.79         9.60 o                         
   0  -3  19        189.94        200.71        12.42 o                         
   1  -3  19         26.82         32.03         7.21 o                         
   2  -3  19        320.65        323.38        15.04 o                         
   3  -3  19          0.09          0.00         3.31 o                         
   4  -3  19          4.62          3.00         4.76 o                         
   5  -3  19         53.86         43.87        15.73 o                         
   6  -3  19         83.08         91.02        10.71 o                         
   7  -3  19        306.55        283.88        34.32 o                         
  -7  -2  19        146.61        124.42        15.48 o                         
  -6  -2  19        278.81        275.21        20.27 o                         
  -5  -2  19         59.15         68.95        10.54 o                         
  -4  -2  19        140.52        171.91        14.73 o                         
  -3  -2  19        429.28        393.95        12.81 o                         
  -2  -2  19        261.67        264.33         9.12 o                         
  -1  -2  19        436.23        427.03        13.93 o
[truncated: 134,704 more chars]
