# Supplementary material for: Crystal structure of penoxsulam
Source: Acta Crystallogr E Crystallogr Commun. 2017 Aug 8;73(Pt 9):1312–5. doi: 10.1107/S2056989017011458 (PMC5588569; doi:10.1107/S2056989017011458)
Supplement: Supplementary file 3 [file e-73-01312-Isup3.cml]

<?xml version="1.0" ?>
<cml>
<molecule title="2-(2,2-Difluoroethoxy)-N-(5,8-dimethoxy-1,2,4-triazolo[1,5-c]pyrimidin-2-yl)-6-(trifluoromethyl)benzenesulfonamide" id="m1">
  <atomArray>
    <atom id="a1" elementType="C"
          x2="7.454344644837749" y2="4.620000000000003" />
    <atom id="a2" elementType="O"
          x2="6.120665523009714" y2="3.850000000000003" />
    <atom id="a3" elementType="C"
          x2="6.120665523009714" y2="2.310000000000003" />
    <atom id="a4" elementType="C"
          x2="7.454344644837752" y2="1.5400000000000003" />
    <atom id="a5" elementType="N"
          x2="7.45434464483775" y2="2.220446049250313E-16" />
    <atom id="a6" elementType="C"
          x2="6.1206655230097144" y2="-0.7699999999999989" />
    <atom id="a7" elementType="O"
          x2="6.120665523009712" y2="-2.3099999999999987" />
    <atom id="a8" elementType="C"
          x2="7.454344644837747" y2="-3.080000000000001" />
    <atom id="a9" elementType="N"
          x2="4.786986401181679" y2="2.4424906541753444E-15" />
    <atom id="a10" elementType="N"
          x2="3.322359366087144" y2="-0.4758861713374174" />
    <atom id="a11" elementType="C"
          x2="2.417170077556734" y2="0.7700000000000014" />
    <atom id="a12" elementType="N"
          x2="0.8771700775567339" y2="0.7700000000000004" />
    <atom id="a13" elementType="S"
          x2="0.10717007755673347" y2="2.1036791218280353" />
    <atom id="a14" elementType="O"
          x2="1.4408491993847683" y2="2.873679121828036" />
    <atom id="a15" elementType="O"
          x2="-1.2265090442713014" y2="1.3336791218280346" />
    <atom id="a16" elementType="C"
          x2="-0.662829922443267" y2="3.4373582436560706" />
    <atom id="a17" elementType="C"
          x2="-2.2028299224432732" y2="3.4373582436560683" />
    <atom id="a18" elementType="O"
          x2="-2.9728299224432764" y2="2.1036791218280344" />
    <atom id="a19" elementType="C"
          x2="-4.5128299224432755" y2="2.1036791218280375" />
    <atom id="a20" elementType="C"
          x2="-5.2828299224432715" y2="3.4373582436560746" />
    <atom id="a21" elementType="F"
          x2="-4.512829922443267" y2="4.7710373654841085" />
    <atom id="a22" elementType="F"
          x2="-6.8228299224432725" y2="3.437358243656078" />
    <atom id="a23" elementType="C"
          x2="-2.972829922443271" y2="4.771037365484105" />
    <atom id="a24" elementType="C"
          x2="-2.2028299224432732" y2="6.104716487312142" />
    <atom id="a25" elementType="C"
          x2="-0.6628299224432652" y2="6.104716487312143" />
    <atom id="a26" elementType="C"
          x2="0.10717007755672991" y2="4.771037365484102" />
    <atom id="a27" elementType="C"
          x2="1.64717007755673" y2="4.771037365484102" />
    <atom id="a28" elementType="F"
          x2="3.18717007755673" y2="4.771037365484102" />
    <atom id="a29" elementType="F"
          x2="2.123056248894149" y2="3.306410330389566" />
    <atom id="a30" elementType="F"
          x2="1.647170077556729" y2="6.311037365484102" />
    <atom id="a31" elementType="N"
          x2="3.3223593660871424" y2="2.0158861713374208" />
    <atom id="a32" elementType="C"
          x2="4.786986401181679" y2="1.540000000000003" />
  </atomArray>
  <bondArray>
    <bond atomRefs2="a1 a2" order="1" />
    <bond atomRefs2="a2 a3" order="1" />
    <bond atomRefs2="a3 a4" order="2" />
    <bond atomRefs2="a4 a5" order="1" />
    <bond atomRefs2="a5 a6" order="2" />
    <bond atomRefs2="a6 a7" order="1" />
    <bond atomRefs2="a7 a8" order="1" />
    <bond atomRefs2="a6 a9" order="1" />
    <bond atomRefs2="a9 a10" order="1" />
    <bond atomRefs2="a10 a11" order="2" />
    <bond atomRefs2="a11 a12" order="1" />
    <bond atomRefs2="a12 a13" order="1" />
    <bond atomRefs2="a13 a14" order="2" />
    <bond atomRefs2="a13 a15" order="2" />
    <bond atomRefs2="a13 a16" order="1" />
    <bond atomRefs2="a16 a17" order="2" />
    <bond atomRefs2="a17 a18" order="1" />
    <bond atomRefs2="a18 a19" order="1" />
    <bond atomRefs2="a19 a20" order="1" />
    <bond atomRefs2="a20 a21" order="1" />
    <bond atomRefs2="a20 a22" order="1" />
    <bond atomRefs2="a17 a23" order="1" />
    <bond atomRefs2="a23 a24" order="2" />
    <bond atomRefs2="a24 a25" order="1" />
    <bond atomRefs2="a25 a26" order="2" />
    <bond atomRefs2="a16 a26" order="1" />
    <bond atomRefs2="a26 a27" order="1" />
    <bond atomRefs2="a27 a28" order="1" />
    <bond atomRefs2="a27 a29" order="1" />
    <bond atomRefs2="a27 a30" order="1" />
    <bond atomRefs2="a11 a31" order="1" />
    <bond atomRefs2="a31 a32" order="2" />
    <bond atomRefs2="a3 a32" order="1" />
    <bond atomRefs2="a9 a32" order="1" />
  </bondArray>
</molecule>
</cml>
